# Supplementary material for: IL-26 from innate lymphoid cells regulates early-life gut epithelial homeostasis by shaping microbiota composition
Source: EMBO J. 2025 Oct 22;44(23):6832–56. doi: 10.1038/s44318-025-00588-w (PMC12669248; doi:10.1038/s44318-025-00588-w)
Supplement: Supplementary file 3 — Dataset EV1 [file 44318_2025_588_MOESM3_ESM.zip]

Archive with 5 entries (4 files):
- Dataset EV1/
- Dataset EV1/README.rtf
- __MACOSX/Dataset EV1/._README.rtf
- Dataset EV1/Dataset EV1.xlsx
- __MACOSX/Dataset EV1/._Dataset EV1.xlsx
