# Supplementary material for: IL-26 from innate lymphoid cells regulates early-life gut epithelial homeostasis by shaping microbiota composition
Source: EMBO J. 2025 Oct 22;44(23):6832–56. doi: 10.1038/s44318-025-00588-w (PMC12669248; doi:10.1038/s44318-025-00588-w)
Supplement: Supplementary file 3 — Dataset EV1 [file 44318_2025_588_MOESM3_ESM.zip › Dataset EV1/Dataset EV1.xlsx]

## Sheet: DEGs
DEGs in il26KO guts compared to WT
SYMBOL	GENENAME	log2FC	p.value
cyp27b1	cytochrome P450, family 27, subfamily B, polypeptide 1	2.87913654309643	0.0180080194860094
cela1.3	chymotrypsin like elastase family member 1, tandem duplicate 3	2.46137509103878	0.000437664658258827
rhcga	Rh family, C glycoprotein a	2.34740899344295	0.0329661968169661
kcnj1a.6	potassium inwardly rectifying channel subfamily J member 1a, tandem duplicate 6	2.31015905151982	0.0241833640586157
si:dkey-91f15.1	NA	2.18188025443646	0.0112468050369085
zgc:153426	NA	1.98107717366369	0.00250552992666511
fkbp5	FKBP prolyl isomerase 5	1.89565142474744	0.000906574322548428
foxg1b	forkhead box G1b	1.74478423789392	0.0155443017031496
arl5c	ADP-ribosylation factor-like 5C	1.73763501766033	0.000276293199757378
klf9	Kruppel like factor 9	1.69086129635647	0.000233443328404824
nfil3-2	nuclear factor, interleukin 3 regulated, member 2	1.6762868012382	0.000195386311136159
gadd45ab	growth arrest and DNA-damage-inducible, alpha, b	1.61408654802859	6.19683603600068e-07
socs1a	suppressor of cytokine signaling 1a	1.53735957416171	0.000236540663074059
znf1177	zinc finger protein 1177	1.51967712459762	0.00408406721217735
cishb	cytokine inducible SH2-containing protein b	1.51028929909502	0.001207062733287
skor1a	SKI family transcriptional corepressor 1a	1.50997820982925	0.0341273955230784
slc45a2	solute carrier family 45 member 2	1.46957691086443	0.0472487075222893
ppef1	protein phosphatase, EF-hand calcium binding domain 1	1.46564554425191	0.00169159724567791
zgc:171435	zgc:171435	1.42708280887133	0.00449091620327383
hsd17b1	hydroxysteroid (17-beta) dehydrogenase 1	1.42613646621364	0.0442375953732109
lipg	lipase, endothelial	1.42530228928823	0.0158748199335207
nr1d2a	nuclear receptor subfamily 1, group D, member 2a	1.41896886874168	0.000515879833293602
si:ch73-141c7.1	si:ch73-141c7.1	1.36576190021353	0.000751747233888831
mhc1ula	major histocompatibility complex class I ULA	1.34194105276848	0.00997543568655937
si:dkey-15h8.17	si:dkey-15h8.17	1.26404157396459	0.00229655123676049
ngb	neuroglobin	1.23711059022947	0.00364628006388774
mych	myelocytomatosis oncogene homolog	1.22656820431204	1.59726724075981e-05
myf6	myogenic factor 6	1.22126444523631	0.0413752882610895
si:ch211-241j12.3	si:ch211-241j12.3	1.21932337100663	0.0349350591460988
znf1156	zinc finger protein 1156	1.18312493785574	0.000823649515190125
si:ch211-80h18.1	si:ch211-80h18.1	1.14332093090876	0.0315727395283681
slc25a25a	solute carrier family 25 member 25a	1.14193845035937	0.000229737647309005
myo1g	myosin IG	1.14032630157195	0.000706513340157373
capn2l	calpain 2, (m/II) large subunit, like	1.09643156389093	0.0353105760535235
mnx2a	motor neuron and pancreas homeobox 2a	1.07174277438947	0.000934662380462824
cish	cytokine inducible SH2-containing protein	1.06481176448829	0.000156930109832685
odc1	ornithine decarboxylase 1	1.04550945792654	0.0238461108971821
kat14	lysine acetyltransferase 14	1.03876276073201	0.00806895527539226
scpp5	secretory calcium-binding phosphoprotein 5	1.03583177111488	0.00217970921355015
si:dkey-253d23.3	si:dkey-253d23.3	1.03278372625787	0.000348505351723533
nitr4a	novel immune-type receptor 4a	1.02050102072246	0.035985156908306
nfil3-6	nuclear factor, interleukin 3 regulated, member 6	1.02029922987571	0.00688460919353928
chac1	ChaC, cation transport regulator homolog 1 (E. coli)	1.01441777463745	0.0161219706833327
cd59	CD59 molecule (CD59 blood group)	1.00494684689446	0.0132266655840508
zgc:194221	zgc:194221	0.988856071351195	0.0157657608470716
ddit4	DNA-damage-inducible transcript 4	0.921503582383444	0.034957524668641
ccdc114	NA	0.917179632005892	0.0110479319585613
slc18a2	solute carrier family 18 member 2	0.916597017403009	0.0242822242558673
zgc:194678	NA	0.915343442061014	0.041022573281723
elovl5	ELOVL fatty acid elongase 5	0.913692642765405	0.000127374999457302
si:dkey-242g16.2	NA	0.911100063763309	0.0195996511754112
gbp	glycogen synthase kinase binding protein	0.910780576166131	0.00333235583567795
b2m	beta-2-microglobulin	0.905369037049705	0.00168148922520055
si:dkey-12e7.4	si:dkey-12e7.4	0.904857638675363	0.0485505433181077
zgc:101562	zgc:101562	0.9037963143618	0.00790722410461732
enc3	ectodermal-neural cortex 3	0.876528063147257	0.00183918480363521
iah1	isoamyl acetate hydrolyzing esterase 1 (putative)	0.868023435832754	0.00519112023048633
irgf1	immunity-related GTPase family, f1	0.86521515678125	0.0324735829051234
si:ch211-132b12.1	si:ch211-132b12.1	0.864300462454757	0.0427957359387962
unc5b	unc-5 netrin receptor B	0.863951913120092	0.0131550807735644
nitr6b	novel immune-type receptor 6b	0.856925636129674	0.0238727949619843
mycb	MYC proto-oncogene, bHLH transcription factor b	0.856841535887305	4.18150762492092e-05
trim108	tripartite motif containing 108	0.848848376077307	0.0388284405963829
il1fma	interleukin-1 family member A	0.845138554540901	0.0285059254631408
lrrc61	leucine rich repeat containing 61	0.832231843206367	0.0427078095205162
si:dkeyp-98a7.1	si:dkeyp-98a7.1	0.830581804810563	0.034427165497165
fgf19	fibroblast growth factor 19	0.826543322003177	0.000963115543886738
st8sia2	ST8 alpha-N-acetyl-neuraminide alpha-2,8-sialyltransferase 2	0.819721201645429	0.0156570026900282
igf2b	insulin-like growth factor 2b	0.819001756314892	0.0055510440417743
slc16a6b	solute carrier family 16 member 6b	0.817614181775626	0.00876574560056833
socs2	suppressor of cytokine signaling 2	0.817414194322963	0.0111858019926712
unc5da	unc-5 netrin receptor Da	0.815042952180125	0.0428217681596933
tgm1l4	transglutaminase 1 like 4	0.812270334077948	0.0316636071041734
kazald3	Kazal-type serine peptidase inhibitor domain 3	0.810868300907375	0.0419671891688743
rgs2	regulator of G protein signaling 2	0.809529132403965	0.00310597446979109
clvs2	clavesin 2	0.804107651125068	0.0350167246024423
si:dkey-222f8.3	si:dkey-222f8.3	0.803361827350896	2.30643411840183e-06
socs3a	suppressor of cytokine signaling 3a	0.80156670606052	0.0475936785053014
sobpa	sine oculis binding protein homolog (Drosophila) a	0.783582342222601	0.0124157018083648
tsc22d3	TSC22 domain family, member 3	0.776022844658827	0.00255625074227594
tent5bb	terminal nucleotidyltransferase 5Bb	0.774933724223496	0.0330528537928324
inhbab	inhibin subunit beta Ab	0.771764302969922	0.0108279898200304
myca	MYC proto-oncogene, bHLH transcription factor a	0.770900946927697	6.47463677182925e-05
slc34a2a	solute carrier family 34 member 2a	0.768584546711834	8.93578750169982e-06
scel	sciellin	0.766920733207821	0.030889517837503
tspan11	tetraspanin 11	0.762719757269772	0.0172705243525487
btbd11a	BTB (POZ) domain containing 11a	0.740146454634597	0.00607152321470344
si:dkey-193p11.2	si:dkey-193p11.2	0.73919166895018	0.0445990953302956
dusp6	dual specificity phosphatase 6	0.734730379746271	0.000499985852742505
pfkfb4b	6-phosphofructo-2-kinase/fructose-2,6-biphosphatase 4b	0.726076187981384	0.0318088647085385
adrb2b	adrenoceptor beta 2, surface b	0.722561978525764	1.85836680629486e-05
grb10a	growth factor receptor-bound protein 10a	0.711232919145332	8.80432230186979e-06
ahr1b	aryl hydrocarbon receptor 1b	0.7057475210022	0.0261853488391242
pik3r3a	phosphoinositide-3-kinase, regulatory subunit 3a (gamma)	0.701703736336224	0.000347242040808672
slc3a2b	solute carrier family 3 member 2b	0.699908126174081	0.00901128770970883
bicdl2l	bicaudal-D-related protein 2-like	0.698083670304964	0.0132743788807944
gadd45ba	growth arrest and DNA-damage-inducible, beta a	0.697540186787618	0.00926397562672073
slc6a19a.1	solute carrier family 6 member 19a, tandem duplicate 1	0.692098108666342	0.00110964829594125
inhbb	inhibin subunit beta B	0.649457035963805	0.0150575623706047
rpgrip1l	RPGRIP1 like	0.646964061696651	0.00112424233296004
tfr1a	transferrin receptor 1a	0.644832887433409	0.019611798450082
flvcr1	FLVCR heme transporter 1	0.642062965096698	0.00130860953263392
cdkn1d	cyclin-dependent kinase inhibitor 1D	0.635920043319818	0.00501962608443018
fam43a	family with sequence similarity 43 member A	0.629703025251806	0.00137708523804397
prox3	prospero homeobox 3	0.628296942738578	0.0236646317086183
rgs7a	regulator of G protein signaling 7a	0.626662375417127	0.0315570625505159
rasd4	rasd family member 4	0.623172746378643	0.0439817849423249
il10ra	interleukin 10 receptor, alpha	0.617523882262859	0.035687328589805
rasl11b	RAS-like, family 11, member B	0.614716863047883	0.0164951871765082
tnni2a.3	troponin I type 2a (skeletal, fast), tandem duplicate 3	0.613078992851868	0.0497532442403632
lmbr1l	limb development membrane protein 1-like	0.610718028824301	0.00743653343132226
abcf2a	ATP-binding cassette, sub-family F (GCN20), member 2a	0.607012102355084	0.0111158277003029
sh3glb2a	SH3-domain GRB2-like endophilin B2a	0.594886819693345	0.0276056113481903
fads2	fatty acid desaturase 2	0.591100835197787	0.00706667474812812
klf13	Kruppel like factor 13	0.580379226872197	0.0109855536448858
slc35a3b	solute carrier family 35 member A3b	0.580067498660972	0.00363271495934156
glula	glutamate-ammonia ligase (glutamine synthase) a	0.575539273337013	0.00821962088476282
zgc:171686	zgc:171686	0.572036158878008	0.0206727010293789
wif1	wnt inhibitory factor 1	0.567791005259913	0.00849065004843137
eif4a1a	eukaryotic translation initiation factor 4A1A	0.567299692138388	0.00348791744247425
hmgcra	3-hydroxy-3-methylglutaryl-CoA reductase a	0.564089140774877	0.0172183611910105
pik3r1	phosphoinositide-3-kinase, regulatory subunit 1 (alpha)	0.563118320736469	0.000183511124856906
gpr161	NA	0.557123608678638	0.0206623517212263
cyp51	cytochrome P450, family 51	0.554835863717143	0.0269071795382127
cela1.4	chymotrypsin like elastase family member 1, tandem duplicate 4	0.551711236923086	0.0288635169236864
tagapb	T cell activation RhoGTPase activating protein b	0.544811107860285	0.0126670149478666
gbp4	guanylate binding protein 4	0.543842876182767	0.0154244928393703
ucp3	uncoupling protein 3	0.540652359684437	0.0214405622126354
zgc:64201	NA	0.534552708737419	0.0143778156749838
zgc:153115	zgc:153115	0.533736634485274	0.0321677180990985
tnfaip8l2a	tumor necrosis factor, alpha-induced protein 8-like 2a	0.532649224839864	0.0105976043207748
si:ch211-39i2.2	si:ch211-39i2.2	0.531745798516258	0.0499819656552857
fn3krp	fructosamine 3 kinase related protein	0.527436178394297	0.0152345408703378
dnase1l4.1	deoxyribonuclease 1 like 4, tandem duplicate 1	0.524680504623385	0.00321198217392271
ano1a	anoctamin 1, calcium activated chloride channel a	0.522161753948402	0.0245872607069919
kcnk5b	potassium channel, subfamily K, member 5b	0.518258201085871	0.0393005459054496
abhd14a	abhydrolase domain containing 14A	0.513737201474309	0.0394309560558536
hpgd	15-hydroxyprostaglandin dehydrogenase	0.509842557050362	0.0431025555656068
prelid3b	PRELI domain containing 3	0.507263789482153	0.0271271776532708
il13ra2	interleukin 13 receptor, alpha 2	0.504280336819278	0.00123317730240211
trib3	tribbles pseudokinase 3	0.503648626846899	0.0198862478608708
spry4	sprouty homolog 4 (Drosophila)	0.500503773887148	0.0165763691144041
msmo1	methylsterol monooxygenase 1	0.500239134349206	0.0437073779124924
si:dkey-202e17.1	NA	0.49628774583234	0.0031115586622265
si:dkey-121a9.3	si:dkey-121a9.3	0.47237644578126	0.0465937962337891
syne2a	spectrin repeat containing, nuclear envelope 2a	0.469802860166529	0.00500271474390778
si:dkey-4c15.14	si:dkey-4c15.14	0.466724842072446	0.00516559126032867
fes	FES proto-oncogene, tyrosine kinase	0.463900210866512	0.00226171973100667
nmrk2	nicotinamide riboside kinase 2	0.463198931201217	0.0044560839877389
rgs16	regulator of G protein signaling 16	0.46034102843955	0.0154708024949277
tipin	timeless interacting protein	0.456238531010457	0.0430171922405031
slc52a3	solute carrier family 52 member 3	0.455954005636785	0.000310740330140407
fosl2	FOS like 2, AP-1 transcription factor subunit	0.455750212165358	0.0211009517877986
eif3eb	eukaryotic translation initiation factor 3, subunit E, b	0.455008936767847	0.0125936056750075
si:ch211-222k6.3	si:ch211-222k6.3	0.451073243659034	0.00526412760940475
sgk1	serum/glucocorticoid regulated kinase 1	0.450456196871199	0.01189153610199
cebpa	CCAAT enhancer binding protein alpha	0.449116730445293	0.0111341703425705
cpm	carboxypeptidase M	0.447504976838884	0.0173277725588328
ctbs	chitobiase, di-N-acetyl-	0.445315733424294	0.0164614048546235
smim13	small integral membrane protein 13	0.439394399948061	0.0149034247287291
mafa	MAF bZIP transcription factor a	0.437626262024022	0.00154922299338056
rpusd4	RNA pseudouridine synthase D4	0.432571023981211	0.028850317838144
nfya	nuclear transcription factor Y, alpha	0.431596375373058	0.00927247411410125
atrip	ATR interacting protein	0.428532479790869	0.00406540139726329
fggy	FGGY carbohydrate kinase domain containing	0.410229667930796	0.0046657376758755
irf2bp2b	interferon regulatory factor 2 binding protein 2b	0.40928864518646	0.0333745987041109
cldnc	NA	0.403446497385829	0.00404055371519464
lhfpl2a	LHFPL tetraspan subfamily member 2a	0.40340658574206	0.00674883560657413
ghrb	growth hormone receptor b	0.396650029581505	0.0198733800924847
desi1a	desumoylating isopeptidase 1a	0.390803265144532	0.0432620427110756
ugt5b5	UDP glucuronosyltransferase 5 family, polypeptide B5	0.390332432632988	0.00506841312536877
b3gnt7	UDP-GlcNAc:betaGal beta-1,3-N-acetylglucosaminyltransferase 7	0.389451741725323	0.00813427110033906
bzw1b	basic leucine zipper and W2 domains 1b	0.387730490148985	0.0124168799221435
tescb	tescalcin b	0.387476023103627	0.0388915504652206
g3bp1	GTPase activating protein (SH3 domain) binding protein 1	0.380034057136027	0.02650145041004
fth1b	ferritin, heavy polypeptide 1b	0.376171093944356	0.00345197648219528
itpkcb	inositol-trisphosphate 3-kinase Cb	0.372659832624205	0.0240998516247639
pck1	phosphoenolpyruvate carboxykinase 1 (soluble)	0.372612433447848	0.0133543878976552
slc10a2	solute carrier family 10 member 2	0.371206230852238	0.0161036874031013
vdac1	voltage-dependent anion channel 1	0.366695783468804	0.0214078896493125
slc22a6l	solute carrier family 22 member 6, like	0.36660922715336	0.00281671289523283
cldnk	claudin k	0.363481961496828	0.0346949772310888
apoea	apolipoprotein Ea	0.362132573440036	0.00895470040607117
si:dkey-42i9.6	NA	0.359475209193492	0.032829048865808
foxo3b	forkhead box O3b	0.359046406226761	0.0440155614957892
srsf3a	serine and arginine rich splicing factor 3a	0.357194773379005	0.0115176888329217
klf2a	Kruppel like factor 2a	0.356122613123838	0.0174873531697357
mboat4	membrane bound O-acyltransferase domain containing 4	0.356033280134266	0.0157641597894691
stk35	serine/threonine kinase 35	0.353854800307757	0.0403846287820196
pgap2	post-GPI attachment to proteins 2	0.353490272762879	0.0178397748714009
sec23b	SEC23 homolog B, coat complex II component	0.353416211600719	0.0125419751334534
rab7a	RAB7a, member RAS oncogene family	0.353361921281714	0.0485681081508201
ccdc80	coiled-coil domain containing 80	0.350199202060571	0.0452982826647128
ern1	endoplasmic reticulum to nucleus signaling 1	0.344352490968648	0.0487813277357337
si:dkey-32m20.1	NA	0.344229752832161	0.0258364064808186
slc12a10.1	solute carrier family 12 member 10, tandem duplicate 1	0.34145576476112	0.0295833295274877
ip6k2b	inositol hexakisphosphate kinase 2b	0.340433932868415	0.0223129608532486
cox14	cytochrome c oxidase assembly factor COX14	0.335656980171752	0.0462955591003815
tfr1b	transferrin receptor 1b	0.335567621840621	0.0356592248367723
lmnb2	lamin B2	0.333796158195058	0.000254419006748668
mcmdc2as	mcmdc2 antisense lncRNA	0.332892325571258	0.0128785739882248
fhl2b	four and a half LIM domains 2b	0.331858687937925	0.0359482009436759
osr1	odd-skipped related transcription factor 1	0.327109700123501	0.0185895097953015
pim1	Pim-1 proto-oncogene, serine/threonine kinase	0.325780843756332	0.00652010476936983
rh50	Rh50-like protein	0.325503931948332	0.0437126530116929
si:dkey-10o6.2	si:dkey-10o6.2	0.324640721536524	0.0160944086140454
znrf3	zinc and ring finger 3	0.32199977164956	0.00495458360735656
ciz1a	cdkn1a interacting zinc finger protein 1a	0.319982963751914	0.0295450139841365
las1l	LAS1 like ribosome biogenesis factor	0.317986524127314	0.0142817792663177
zgc:109986	zgc:109986	0.316289317416445	0.0291301949841508
prkcbb	protein kinase C, beta b	0.315747908451994	0.0387619616214161
cldnd1b	claudin domain containing 1b	0.314768985163636	0.0403464206003378
zgc:92275	zgc:92275	0.312644446687547	0.0231394445316655
map7d1b	MAP7 domain containing 1b	0.306324715165449	0.0265359593534619
ccdc127b	coiled-coil domain containing 127b	0.3040286155015	0.0214723155928738
wdr12	WD repeat domain 12	0.303977834359004	0.0158046398515741
nfkbiab	nuclear factor of kappa light polypeptide gene enhancer in B-cells inhibitor, alpha b	0.301532559775181	0.0209076411384139
gfra1a	gdnf family receptor alpha 1a	0.30074270624762	0.0306968254483998
cdc5l	CDC5 cell division cycle 5-like (S. pombe)	0.300004681023219	0.0378764903783889
szrd1	SUZ RNA binding domain containing 1	0.29852174337569	0.0377480840821578
pacs1a	phosphofurin acidic cluster sorting protein 1a	0.29517173920852	0.0265644084340212
b3gnt3.4	UDP-GlcNAc:betaGal beta-1,3-N-acetylglucosaminyltransferase 3, tandem duplicate 4	0.295146986478599	0.0258284306709029
ywhaz	tyrosine 3-monooxygenase/tryptophan 5-monooxygenase activation protein, zeta polypeptide	0.292909251335882	0.0376025669310213
lgals9l1	lectin, galactoside-binding, soluble, 9 (galectin 9)-like 1	0.29263807243827	0.0353878818978274
zgc:172352	NA	0.290981856104808	0.0271602686116592
flot1a	flotillin 1a	0.290708365719937	0.0303124804567927
g6pca.2	NA	0.28862637090795	0.0427210102610341
reep3a	receptor accessory protein 3a	0.286168949143296	0.0199179386272692
zgc:77439	zgc:77439	0.284602602424403	0.033067683522327
gdap1	ganglioside induced differentiation associated protein 1	0.284404782686174	0.0217530392484206
schip1	schwannomin interacting protein 1	0.283028090984152	0.0410891807854111
slain2	SLAIN motif family, member 2	0.282751540373548	0.0336782955730481
ftsj3	FtsJ RNA 2'-O-methyltransferase 3	0.2815732610196	0.0304037005158324
lgalsla	lectin, galactoside-binding-like a	0.279807206936399	0.0397345813419431
tmf1	TATA element modulatory factor 1	0.279329532693538	0.0165377797485474
bmp2k	BMP2 inducible kinase	0.275321779235762	0.0469245081302848
wdr77	WD repeat domain 77	0.275191757696668	0.0290813052732609
zdhhc16a	zinc finger DHHC-type palmitoyltransferase 16a	0.274668667422015	0.0472505045081639
tmem234	transmembrane protein 234	0.265744701178199	0.0460497064251365
ctdspl2b	CTD (carboxy-terminal domain, RNA polymerase II, polypeptide A) small phosphatase like 2b	0.26550616028903	0.00888107806789847
ptch2	patched 2	0.263629838958202	0.0433884519522192
zgc:86811	zgc:86811	0.260945551605555	0.0465703450115924
fgd	faciogenital dysplasia	0.260146562178051	0.0184852791950264
fzd7b	frizzled class receptor 7b	0.257458175628077	0.0352998223905821
mapk8a	mitogen-activated protein kinase 8a	0.257452476485807	0.0282063562771296
si:ch1073-291c23.2	si:ch1073-291c23.2	0.254024761773045	0.0316062935364729
tox	thymocyte selection-associated high mobility group box	0.253671491366853	0.0110001754268941
guk1a	guanylate kinase 1a	0.253047037213317	0.00973006730380842
stx3a	syntaxin 3a	0.252811378268937	0.0142271553553596
hmgb3a	high mobility group box 3a	0.246975746929057	0.0478771520746225
hnrnpabb	heterogeneous nuclear ribonucleoprotein A/Bb	0.24515511272831	0.0375721528857661
s100u	S100 calcium binding protein U	0.24500452536553	0.0163338149391231
stard4	StAR-related lipid transfer (START) domain containing 4	0.244833092909323	0.017245417122505
tmem165	transmembrane protein 165	0.24464577427494	0.0175574036812046
zfhx3	NA	0.243856965402363	0.0183715464329081
nfkbiaa	nuclear factor of kappa light polypeptide gene enhancer in B-cells inhibitor, alpha a	0.242699842850292	0.034893639866705
plekha7a	pleckstrin homology domain containing, family A member 7a	0.240195939262147	0.0220015525965749
eapp	e2f-associated phosphoprotein	0.239671999930461	0.0427443999377711
fam210aa	family with sequence similarity 210 member Aa	0.237494839143393	0.045968967945817
pleca	plectin a	0.236795849631759	0.0220746672752681
lmbrd2b	LMBR1 domain containing 2b	0.235959295318088	0.0356122872561931
chsy1	chondroitin sulfate synthase 1	0.235891462135324	0.0347643309264684
sptssa	serine palmitoyltransferase, small subunit A	0.235804856471086	0.00938802237139981
rbm7	RNA binding motif protein 7	0.235798224378883	0.0271264529296117
msrb3	methionine sulfoxide reductase B3	0.23567970632257	0.0244801411803939
sytl4	synaptotagmin-like 4	0.228156827883786	0.0400103074868164
zgc:76872	zgc:76872	0.225250100955948	0.0258526217495255
ddx19	NA	0.224433726809294	0.0356519817015047
ywhae2	tyrosine 3-monooxygenase/tryptophan 5-monooxygenase activation protein, epsilon polypeptide 2	0.222626444536249	0.037234675950531
gpx1b	glutathione peroxidase 1b	0.22187193474102	0.0498936234397791
foxd2	forkhead box D2	0.220807245841146	0.0409420481796587
perp	p53 apoptosis effector related to pmp22	0.22006178672916	0.0163298751474496
zgc:153968	zgc:153968	0.217661365997172	0.045904811877046
cand1	cullin-associated and neddylation-dissociated 1	0.212211279375548	0.0110981814910679
galcb	galactosylceramidase b	0.206957996978668	0.0318837685641019
gatc	glutamyl-tRNA amidotransferase subunit C	0.205162466931647	0.045888265352954
lrrc1	leucine rich repeat containing 1	0.201219242710142	0.0109081034152238
alcamb	activated leukocyte cell adhesion molecule b	0.196110019174489	0.0400728464864686
foxk2	NA	0.194860875287581	0.0269940379272702
map4k6	mitogen-activated protein kinase kinase kinase kinase 6	0.192329318077907	0.0299580612798701
gpr160	G protein-coupled receptor 160	0.191539893323132	0.0349116923477853
si:ch211-233a24.2	NA	0.190379345527548	0.0389101818837783
oip5-as1	oip5 antisense RNA 1	0.186612939018461	0.034790825802303
neo1a	neogenin 1a	0.182656911067845	0.0482428770291625
scaper	S-phase cyclin A-associated protein in the ER	0.181391953459205	0.0466015313447701
iqgap1	IQ motif containing GTPase activating protein 1	0.177712121468492	0.044784461077234
tardbpl	NA	0.175962841039561	0.0322945138729809
ube2z	ubiquitin-conjugating enzyme E2Z	0.169603193540995	0.0385933605943652
nt5c3a	5'-nucleotidase, cytosolic IIIA	0.1574535989934	0.0203571030370959
erh	ERH mRNA splicing and mitosis factor	0.152276680762953	0.0465040759055044
gmps	guanine monophosphate synthase	0.14473110920158	0.0421329844900185
zgc:92590	zgc:92590	-6.15173918315765	6.07055575012706e-06
mhc1uba	major histocompatibility complex class I UBA	-3.19446317797153	0.0016593050279756
pias4b	protein inhibitor of activated STAT, 4b	-2.62301007610534	0.000212193781787398
sc:d217	sc:d217	-1.98633713977345	1.32550271824398e-05
oscp1a	organic solute carrier partner 1a	-1.90807985635674	0.0486385855608419
elovl8a	ELOVL fatty acid elongase 8a	-1.82780985156917	0.00593438585660309
il13	interleukin 13	-1.76818994153862	0.021697003921893
ipo8	importin 8	-1.73790513667408	2.062308483383e-08
srgap1b	SLIT-ROBO Rho GTPase activating protein 1b	-1.62443348542936	0.0404274821113226
krt96	keratin 96	-1.57432184619348	6.96056385303632e-08
glsa	glutaminase a	-1.49648458430054	3.24529414273738e-05
gls2b	glutaminase 2b (liver, mitochondrial)	-1.4956224630759	0.00233836482314446
bty	bloodthirsty	-1.47357583904071	0.000126006929932823
si:ch211-220d9.3	NA	-1.46661050557125	0.0132992484399586
nuggc.2	nuclear GTPase, germinal center associated, tandem duplicate 2	-1.44500599843723	0.00511179313268592
col11a2	collagen, type XI, alpha 2	-1.36203495188735	0.0074064059504491
tdrd5	tudor domain containing 5	-1.32151873282746	0.0159192999638724
cyp24a1	cytochrome P450, family 24, subfamily A, polypeptide 1	-1.25703268820228	0.0305382182105467
sfr1	SWI5-dependent homologous recombination repair protein 1	-1.1442716341821	0.0478039785161021
grik5	glutamate receptor, ionotropic, kainate 5	-1.13267793257043	0.0198732576153169
zgc:172341	NA	-1.09153541110134	0.0121232336789444
zgc:194839	zgc:194839	-1.08993371181645	0.029797490389283
angptl4	angiopoietin-like 4	-1.08841082968919	5.2089457668367e-06
fgf20b	fibroblast growth factor 20b	-1.07143823352559	0.00661863952775609
chrnb1	cholinergic receptor, nicotinic, beta 1 (muscle)	-1.0555440377845	0.0100917499758423
clstn2	NA	-1.04124211484659	0.0143915327215956
hbae1.2	hemoglobin, alpha embryonic 1.3	-1.02940087663215	0.0389006092922646
pon3.2	paraoxonase 3, tandem duplicate 2	-1.01157343228938	0.00295167577619075
nupr1b	nuclear protein 1b	-0.96535507808575	1.15982579380444e-05
aste1a	asteroid homolog 1a	-0.958364661382848	0.0114305388012121
ca10a	carbonic anhydrase Xa	-0.95510122113435	0.035093587701677
hbbe1.1	hemoglobin beta embryonic-1.1	-0.915449633609164	0.0228106111877357
kazald2	Kazal-type serine peptidase inhibitor domain 2	-0.91021152074028	0.042112847994265
zgc:110216	zgc:110216	-0.892448315785798	0.00570220786270391
mpp2b	MAGUK p55 scaffold protein 2b	-0.85698101666893	0.0230132968153218
cited2	Cbp/p300-interacting transactivator, with Glu/Asp-rich carboxy-terminal domain, 2	-0.848798247334564	0.00399267295826005
tpk1	thiamin pyrophosphokinase 1	-0.84783600245529	0.023839643992092
il17ra1a	interleukin 17 receptor A1a	-0.841123491668221	7.61423789228299e-06
htra3a	HtrA serine peptidase 3a	-0.830446310709119	0.0427638833220622
ahr1a	aryl hydrocarbon receptor 1a	-0.808241656108267	0.0160292368075677
ypel3	yippee-like 3	-0.799771343151875	0.00303065237565951
si:dkey-20i20.2	si:dkey-20i20.2	-0.79721885034099	0.00164596389694552
atat1	alpha tubulin acetyltransferase 1	-0.796905975582035	0.0241632818128328
fabp11a	NA	-0.790040335630944	0.0429211012052322
adora2ab	adenosine A2a receptor b	-0.786384932019924	0.0396567416257908
serpinh1b	serpin peptidase inhibitor, clade H (heat shock protein 47), member 1b	-0.775681885717193	0.00641276263496207
anxa5a	annexin A5a	-0.747012594868238	0.0439279855655149
zgc:64022	zgc:64022	-0.734165418997811	0.00584386856826004
ift74	intraflagellar transport 74	-0.732391014683504	0.00758007126406542
ccdc96	coiled-coil domain containing 96	-0.708897105004562	0.012390083822804
serpinb1l1	serpin peptidase inhibitor, clade B (ovalbumin), member 1, like 1	-0.703530745035288	0.011656834030412
dera	deoxyribose-phosphate aldolase (putative)	-0.69708911885772	0.000889240912336851
tmem200a	transmembrane protein 200A	-0.670092823235109	0.0389254254419168
si:ch211-222k6.1	si:ch211-222k6.1	-0.663639951388924	0.02509331767494
zgc:112998	zgc:112998	-0.662187235758702	0.0255330908905862
efna1b	ephrin-A1b	-0.651001740627235	0.0023165204029526
hbae3	hemoglobin alpha embryonic-3	-0.646834294699662	0.014369510685121
si:dkey-183n20.15	si:dkey-183n20.15	-0.646021197757653	0.0253821604828597
ptf1a	pancreas associated transcription factor 1a	-0.62179700761034	0.00249585350555877
irf1b	interferon regulatory factor 1b	-0.619626468708438	0.00359622351112312
sarm1	sterile alpha and TIR motif containing 1	-0.613422272704291	0.0458438443381627
zgc:110045	zgc:110045	-0.599872868325472	0.0471610617609921
wdr34	NA	-0.593144359664272	0.0427873741543531
si:dkey-228a15.1	si:dkey-228a15.1	-0.584147020632939	0.04147393406183
si:ch73-86n18.1	NA	-0.580835698619919	0.0224832347130467
zgc:158482	zgc:158482	-0.579806593065136	0.0290861609970111
hbbe1.2	hemoglobin beta embryonic-1.2	-0.579514272795634	0.0435771846049249
dact2	dishevelled-binding antagonist of beta-catenin 2	-0.566935115268692	0.00117917027401759
zgc:153116	zgc:153116	-0.564855140318371	0.00379709186238785
ankrd16	ankyrin repeat domain 16	-0.562336826621496	0.00517124892807806
npffr1l3	neuropeptide FF receptor 1 like 3	-0.553571397713827	0.00757669206289172
LOC100534805	translational activator of cytochrome c oxidase 1-like	-0.553509797360656	0.00696873931344831
calua	calumenin a	-0.553499481902269	0.00818007723748675
si:dkeyp-67f1.2	si:dkeyp-67f1.2	-0.539759247806726	0.00253634950059843
foxq1b	forkhead box Q1b	-0.537611853435026	0.00546291691098711
mpg	N-methylpurine DNA glycosylase	-0.529945100872558	0.0227609139734089
mid1ip1b	MID1 interacting protein 1b	-0.5280040052308	0.0391466887904636
npepps	aminopeptidase puromycin sensitive	-0.51989439058562	0.018946415383037
cyp1a	cytochrome P450, family 1, subfamily A	-0.511454387116424	0.00388268409801108
zgc:174623	zgc:174623	-0.510945719318324	0.0387577755719472
cyp46a1.1	cytochrome P450, family 46, subfamily A, polypeptide 1, tandem duplicate 1	-0.510693006532501	0.00482790124057798
znf1157	zinc finger protein 1157	-0.507303676675587	0.0249701791537735
trim32	tripartite motif containing 32	-0.496308947171709	0.000589201402921477
slc9a6b	solute carrier family 9 member 6b	-0.491580839681702	0.0376418666785921
gja5a	gap junction protein, alpha 5a	-0.490009696184927	0.0387925596130457
zgc:165656	NA	-0.487785137296739	0.00246538553995589
si:dkey-151g22.1	si:dkey-151g22.1	-0.486992592671071	0.0152646764691237
chchd3b	coiled-coil-helix-coiled-coil-helix domain containing 3b	-0.486730610685219	0.0373910308621589
rsrp1	arginine/serine-rich protein 1	-0.482216749069856	0.00163943763135492
rfng	RFNG O-fucosylpeptide 3-beta-N-acetylglucosaminyltransferase	-0.482078433632385	0.0033365954444311
pkp2	plakophilin 2	-0.470185885129005	0.0164591751500033
ftr72	finTRIM family, member 72	-0.463920583125554	0.0185466260567169
ccl38a.4	chemokine (C-C motif) ligand 38, duplicate 4	-0.462893984737282	0.0452219476817464
zbtb16a	zinc finger and BTB domain containing 16a	-0.459953810567442	0.0326440941040218
msrb1a	methionine sulfoxide reductase B1a	-0.459806264068185	0.00130920024895668
lsm8	LSM8 homolog, U6 small nuclear RNA associated	-0.456309907205397	0.041234021646508
apex1	APEX nuclease (multifunctional DNA repair enzyme) 1	-0.454186808792406	0.0113855255984569
ugt1b1	UDP glucuronosyltransferase 1 family, polypeptide B1	-0.449677435904996	0.0321226427276953
osgn1	oxidative stress induced growth inhibitor 1	-0.449118568666573	0.0236388551648151
ccdc130	NA	-0.447879913452834	0.0244700181380944
zgc:113348	zgc:113348	-0.445288081245831	0.00887293297293122
id3	inhibitor of DNA binding 3	-0.441441755271987	0.00528264934486074
tek	TEK tyrosine kinase, endothelial	-0.4395129231475	0.0267028262754404
rab12	RAB12, member RAS oncogene family	-0.438740125673118	0.0254053478978366
ppfibp1a	PPFIA binding protein 1a	-0.43599318670685	0.000412145352541819
zgc:136333	zgc:136333	-0.43578492631299	0.0178008043695899
zgc:92161	zgc:92161	-0.435324766260509	0.0278335325278144
zgc:112146	zgc:112146	-0.433796232578225	0.0493485383106062
paqr7a	progestin and adipoQ receptor family member VII, a	-0.433628652430137	0.0346115078799021
ccz1	CCZ1 homolog, vacuolar protein trafficking and biogenesis associated	-0.427620878798473	0.0252635716682481
usp43a	ubiquitin specific peptidase 43a	-0.427215288424059	0.0487658179010125
zgc:92630	NA	-0.425940099792492	0.00899790237695592
cited4b	Cbp/p300-interacting transactivator, with Glu/Asp-rich carboxy-terminal domain, 4b	-0.422418682082446	0.0330500233040363
si:dkey-206d17.12	NA	-0.421532670673206	0.0146556258570145
si:ch211-130m23.2	si:ch211-130m23.2	-0.420863104264095	0.0220847223757305
tfe3b	transcription factor binding to IGHM enhancer 3b	-0.413132188066735	0.0404871418516238
si:ch211-15e22.3	NA	-0.409993398106995	0.0207328975739594
zgc:65997	zgc:65997	-0.408707624203756	0.0195977641852844
plk3	polo-like kinase 3 (Drosophila)	-0.408129442205997	0.00558763110702552
mrpl9	mitochondrial ribosomal protein L9	-0.408081131537961	0.00462241188562212
zgc:92287	NA	-0.403672525178718	0.0105627409211105
arf4b	ADP-ribosylation factor 4b	-0.403302784121052	0.0211066613066862
asns	asparagine synthetase	-0.402338394850463	0.00180855782681457
si:ch211-86h15.1	si:ch211-86h15.1	-0.400716604840468	0.0112090446863879
apmap	adipocyte plasma membrane associated protein	-0.399785050200014	0.0314394328587418
zgc:171459	zgc:171459	-0.392898504661932	0.0335308664404847
si:ch73-127m5.2	si:ch73-127m5.2	-0.391204890814251	0.0459857026094141
znf1059	zinc finger protein 1059	-0.390185853132168	0.0201598863820532
ubald2	UBA-like domain containing 2	-0.387593489213589	0.0407944891352081
fpgt	fucose-1-phosphate guanylyltransferase	-0.386953547079825	0.0364848413368365
ddit3	DNA-damage-inducible transcript 3	-0.38553935965334	0.010679608819399
cyp2aa7	cytochrome P450, family 2, subfamily AA, polypeptide 7	-0.38470566553155	0.025954732469529
sh3pxd2aa	SH3 and PX domains 2Aa	-0.384010771219746	0.00551257028180354
lpar2a	lysophosphatidic acid receptor 2a	-0.382899299626049	0.00409791415838056
znf1003	zinc finger protein 1003	-0.382579192226038	0.00853244076749575
mepce	NA	-0.375323335381335	0.00438682776177679
tmem170a	transmembrane protein 170A	-0.37529415243537	0.0114973374901226
mier2	mesoderm induction early response 1, family member 2	-0.374157368517555	0.00850136938977474
dnajb1b	DnaJ heat shock protein family (Hsp40) member B1b	-0.373949255440818	0.0460304662155695
urahb	urate (5-hydroxyiso-) hydrolase b	-0.371856659875483	0.0372142637823764
txn	thioredoxin	-0.371483026335643	0.0427349103498716
relch	RAB11 binding and LisH domain, coiled-coil and HEAT repeat containing	-0.37066318332726	0.00198014343445596
dnase1	deoxyribonuclease I	-0.368484358236577	0.0494694171322395
ap5b1	adaptor related protein complex 5 subunit beta 1	-0.36639732662675	0.0072363903947471
pithd1	PITH (C-terminal proteasome-interacting domain of thioredoxin-like) domain containing 1	-0.361593836144452	0.0442155555554848
gipc1	GIPC PDZ domain containing family, member 1	-0.359589155231871	0.0346041188488814
get1	guided entry of tail-anchored proteins factor 1	-0.358822777970126	0.0170230959348419
si:ch211-241e1.5	si:ch211-241e1.5	-0.356344850413069	0.0108952237090754
prdm4	PR domain containing 4	-0.352454954281376	0.0287118291644618
vhl	von Hippel-Lindau tumor suppressor	-0.350439517637231	0.0181318678188603
coq2	coenzyme Q2 4-hydroxybenzoate polyprenyltransferase	-0.350084673877726	0.0223868006826384
btd	biotinidase	-0.348492573521225	0.00727714108935419
dnajc4	DnaJ (Hsp40) homolog, subfamily C, member 4	-0.344391955621865	0.0133929881570264
mindy3	MINDY lysine 48 deubiquitinase 3	-0.340805760255214	0.0234922075613124
si:ch73-109d9.2	si:ch73-109d9.2	-0.334782667526469	0.0297275028904498
pgam1b	phosphoglycerate mutase 1b	-0.333840221577542	0.0126039838753707
gdi2	GDP dissociation inhibitor 2	-0.332882802189769	0.000589671262298856
eef2a.1	eukaryotic translation elongation factor 2a, tandem duplicate 1	-0.332550644368728	0.0166946474206166
lrmp	lymphoid-restricted membrane protein	-0.332194839922181	0.0190001664075337
smim20	small integral membrane protein 20	-0.330574973827475	0.00971273371174678
dyrk2	dual-specificity tyrosine-(Y)-phosphorylation regulated kinase 2	-0.330459860393256	0.0165230175458468
rasip1	Ras interacting protein 1	-0.330045978292023	0.00636389707386947
ankrd46b	ankyrin repeat domain 46b	-0.329593644788707	0.0477088285525731
slc27a2a	solute carrier family 27 member 2a	-0.328457390584539	0.0385462121776774
dpt	dermatopontin	-0.328306512742563	0.0122526539591679
tomm7	translocase of outer mitochondrial membrane 7 homolog (yeast)	-0.325249075285122	0.0276077049224106
pnrc2	proline-rich nuclear receptor coactivator 2	-0.325141742367985	0.0175665105063804
si:dkey-114g7.4	NA	-0.323431264155381	0.00247565065273127
aifm2	apoptosis inducing factor mitochondria associated 2	-0.322919200733987	0.0381470381511732
rnf152	ring finger protein 152	-0.318936840494822	0.0321209785260846
safb	scaffold attachment factor B	-0.317661950000381	0.00302014007177288
slx1b	SLX1 homolog B, structure-specific endonuclease subunit	-0.315882963409776	0.0359117471515168
bach1b	BTB and CNC homology 1, basic leucine zipper transcription factor 1 b	-0.315553306266913	0.0292042042609689
unc93b1	unc-93 homolog B1, TLR signaling regulator	-0.314527121085487	0.0492888509152039
eno1b	enolase 1b, (alpha)	-0.312505527363823	0.0275154890048957
socs6b	suppressor of cytokine signaling 6b	-0.310122794066368	0.0225929129084921
ugt2b1	UDP glucuronosyltransferase 2 family, polypeptide B1	-0.301662878970883	0.0293256955255505
rbm5	RNA binding motif protein 5	-0.300417648427231	0.00243144508454107
mrps11	mitochondrial ribosomal protein S11	-0.300184272684815	0.0123039860586362
pex12	peroxisomal biogenesis factor 12	-0.297538822992083	0.0374906126761611
prcc	proline rich mitotic checkpoint control factor	-0.295892141624285	0.0248872295235076
ihha	Indian hedgehog signaling molecule a	-0.294519724168232	0.000561834198168668
blvra	biliverdin reductase A	-0.294361801595715	0.0336594027493793
blvrb	biliverdin reductase B	-0.293269408978034	0.00628851090068872
pex26	peroxisomal biogenesis factor 26	-0.290324756333622	0.0286605507582515
kctd7	potassium channel tetramerization domain containing 7	-0.289751727447908	0.0249506619001249
irf5	interferon regulatory factor 5	-0.288115308607217	0.0115394050140793
tph1b	tryptophan hydroxylase 1b	-0.287285185162249	0.0347576388634155
ticam1	TIR domain containing adaptor molecule 1	-0.286822340323388	0.0212895675324577
klhl11	kelch-like family member 11	-0.283452675146348	0.0435160409347695
ccdc59	coiled-coil domain containing 59	-0.282577503400143	0.0239961260355733
zgc:158254	NA	-0.279932596007223	0.04232937942737
zbtb2b	zinc finger and BTB domain containing 2b	-0.279750333317184	0.0451114888370164
cd99l2	CD99 molecule-like 2	-0.278201400548184	0.0289555611296423
ufsp2	ufm1-specific peptidase 2	-0.276182657964399	0.0247954868017725
siah1	siah E3 ubiquitin protein ligase 1	-0.275110538641891	0.00654317080648883
immp2l	inner mitochondrial membrane peptidase subunit 2	-0.274064575463008	0.0362268683084349
lpar6a	lysophosphatidic acid receptor 6a	-0.272116030774671	0.0445022781486957
strada	STE20 related adaptor alpha	-0.267182597958668	0.0441359018281836
map2k2b	mitogen-activated protein kinase kinase 2b	-0.266933829529636	0.01016140382786
vezf1b	vascular endothelial zinc finger 1b	-0.266588128742024	0.048188002424449
nubpl	nucleotide binding protein-like	-0.26514732416199	0.0375247520250011
hic2	hypermethylated in cancer 2	-0.264257893332154	0.0124623924481109
dedd1	death effector domain-containing 1	-0.263127388998909	0.0312683507699428
serp1	stress-associated endoplasmic reticulum protein 1	-0.258999986747814	0.0420142276199505
clybl	citrate lyase beta like	-0.258605690007575	0.0473678930569672
surf4	surfeit 4	-0.258300140571921	0.0190702326959945
chfr	checkpoint with forkhead and ring finger domains, E3 ubiquitin protein ligase	-0.257391537576229	0.0109951090665454
pdik1l	PDLIM1 interacting kinase 1 like	-0.25730817116506	0.02345133253945
ccng2	cyclin G2	-0.256335138982904	0.00576255187680773
thap4	THAP domain containing 4	-0.255857404494037	0.0260658176144628
mab21l2	mab-21-like 2	-0.254899964484174	0.0394721652496229
khdc4	KH domain containing 4, pre-mRNA splicing factor	-0.254096665959413	0.0216753706848222
pdlim2	PDZ and LIM domain 2 (mystique)	-0.25359796670519	0.0254730963538389
st7	suppression of tumorigenicity 7	-0.25196926404394	0.0343569078526521
lyrm2	LYR motif containing 2	-0.251193062777052	0.0211257887649511
pros1	protein S	-0.248559152794628	0.0219148269200921
znhit1	zinc finger, HIT-type containing 1	-0.24847620339059	0.0130701691888906
mtmr3	myotubularin related protein 3	-0.245746698755621	0.0374482032852207
arl14	ADP-ribosylation factor-like 14	-0.245064269353232	0.00901147252380253
zgc:63882	zgc:63882	-0.244109882151462	0.0473801351095151
zgc:123105	zgc:123105	-0.244102427301043	0.0411563702064022
flrt3	fibronectin leucine rich transmembrane 3	-0.243770374034487	0.0111158662954638
bambia	BMP and activin membrane-bound inhibitor (Xenopus laevis) homolog a	-0.242667808090754	0.0205314776541262
zfp36l1a	zinc finger protein 36, C3H type-like 1a	-0.241511982221662	0.0092840618808308
usp3	ubiquitin specific peptidase 3	-0.24018459823689	0.028290167394538
ankle2	ankyrin repeat and LEM domain containing 2	-0.239423588258592	0.0353204680264244
eppk1	epiplakin 1	-0.239258815556805	0.0237679810105061
aldh2.1	aldehyde dehydrogenase 2 family member, tandem duplicate 1	-0.238158477914049	0.0259906840934341
pin1	peptidylprolyl cis/trans isomerase, NIMA-interacting 1	-0.237836403345414	0.0251376922198203
slc33a1	solute carrier family 33 member 1	-0.237031438517731	0.0127935618709401
toe1	target of EGR1, exonuclease	-0.236052024622202	0.0215392986984044
wbp1	WW domain binding protein 1	-0.23458004279718	0.0338886108654255
amn1	antagonist of mitotic exit network 1 homolog (S. cerevisiae)	-0.233380693952865	0.0398558877576511
ldhd	lactate dehydrogenase D	-0.232133333811451	0.0351567468460921
pde8a	phosphodiesterase 8A	-0.231510724209234	0.0361247632765005
tmem161b	transmembrane protein 161B	-0.231127785208228	0.045690459131514
timm44	translocase of inner mitochondrial membrane 44 homolog (yeast)	-0.230947185583676	0.023594136938983
hexim1	HEXIM P-TEFb complex subunit 1	-0.22969513936117	0.0196291112284974
sema6d	sema domain, transmembrane domain (TM), and cytoplasmic domain, (semaphorin) 6D	-0.226757688724874	0.042628288413671
hlx1	H2.0-like homeo box 1 (Drosophila)	-0.226344794521704	0.0262672092737868
reep5	receptor accessory protein 5	-0.225028530959261	0.016284683431322
si:ch211-125a15.1	NA	-0.223202857901727	0.0476737314728626
ube2q2	ubiquitin-conjugating enzyme E2Q family member 2	-0.217605814756734	0.0318219016176252
pex13	peroxisomal biogenesis factor 13	-0.216404989893967	0.0255847040151117
poldip2	polymerase (DNA-directed), delta interacting protein 2	-0.214759481409571	0.0120752743903139
tex261	testis expressed 261	-0.214722877397675	0.0274136610105418
pdia6	protein disulfide isomerase family A, member 6	-0.214710602110816	0.0284950436687599
mab21l1	mab-21-like 1	-0.214279961439395	0.0469606693196833
suz12b	SUZ12 polycomb repressive complex 2 subunit b	-0.211984141927302	0.0254278614217253
cops5	COP9 signalosome subunit 5	-0.210319430446976	0.035968740051019
nupr1a	nuclear protein 1a	-0.210256269242856	0.0410001724886733
pspc1	paraspeckle component 1	-0.207526841675569	0.0326184408211546
tmem82	transmembrane protein 82	-0.205599501769752	0.0486911962053625
dhx36	DEAH (Asp-Glu-Ala-His) box polypeptide 36	-0.204583203429963	0.0178234103102558
preb	prolactin regulatory element binding	-0.203680299192225	0.0246122668380315
mrpl4	mitochondrial ribosomal protein L4	-0.203054407181849	0.0309715967790626
rxrba	retinoid x receptor, beta a	-0.201384721487362	0.0184873362183984
mindy1	MINDY lysine 48 deubiquitinase 1	-0.200907833238169	0.0091721745764281
meaf6	MYST/Esa1-associated factor 6	-0.200524345454562	0.0444705737702968
usf1	upstream transcription factor 1	-0.199680554877183	0.0371548631567329
spcs2	signal peptidase complex subunit 2	-0.19285027013414	0.0465601720570107
tent2	terminal nucleotidyltransferase 2	-0.190213550733994	0.0338067334266614
matr3l1.1	matrin 3-like 1.1	-0.189184375835298	0.0136083679122058
gcc1	GRIP and coiled-coil domain containing 1	-0.188791714170444	0.036488164217715
pcnx4	pecanex 4	-0.188726217784586	0.0396427640527643
puf60a	poly-U binding splicing factor a	-0.186076963849011	0.0480456566623993
lrp12	low density lipoprotein receptor-related protein 12	-0.184966671486062	0.027548273058832
nr2f6b	nuclear receptor subfamily 2, group F, member 6b	-0.18460908834472	0.0318963911976119
epc2	enhancer of polycomb homolog 2 (Drosophila)	-0.182659681435226	0.0378803641837304
mief1	mitochondrial elongation factor 1	-0.181590371093717	0.0412346278403398
mrps5	mitochondrial ribosomal protein S5	-0.179253466365203	0.0289381813519441
zfp36l2	zinc finger protein 36, C3H type-like 2	-0.173486307729445	0.0414696199937402
zfyve27	zinc finger, FYVE domain containing 27	-0.173172483763495	0.0419512276777
mrpl15	mitochondrial ribosomal protein L15	-0.147096076964824	0.0443972956566076
