# Supplementary material for: IL-26 from innate lymphoid cells regulates early-life gut epithelial homeostasis by shaping microbiota composition
Source: EMBO J. 2025 Oct 22;44(23):6832–56. doi: 10.1038/s44318-025-00588-w (PMC12669248; doi:10.1038/s44318-025-00588-w)
Supplement: Supplementary file 4 — Dataset EV2 [file 44318_2025_588_MOESM4_ESM.zip]

Archive with 8 entries (7 files):
- Dataset EV2/
- __MACOSX/._Dataset EV2
- Dataset EV2/Dataset EV2.xlsx
- __MACOSX/Dataset EV2/._Dataset EV2.xlsx
- Dataset EV2/Icon
- __MACOSX/Dataset EV2/._Icon
- Dataset EV2/README.rtf
- __MACOSX/Dataset EV2/._README.rtf
