# Supplementary material for: IL-26 from innate lymphoid cells regulates early-life gut epithelial homeostasis by shaping microbiota composition
Source: EMBO J. 2025 Oct 22;44(23):6832–56. doi: 10.1038/s44318-025-00588-w (PMC12669248; doi:10.1038/s44318-025-00588-w)
Supplement: Supplementary file 4 — Dataset EV2 [file 44318_2025_588_MOESM4_ESM.zip › Dataset EV2/Dataset EV2.xlsx]

## Sheet: DEGs
DEGs in WT in jected with rzIl26 compared to WT injected with BSA
SYMBOL	GENENAME	log2FC	p.value
and2	actinodin2	4.18815562763515	0.0331865408734896
rln3a	relaxin 3a	3.74747382594748	0.00976708559954853
tbx18	T-box transcription factor 18	3.71792712786818	0.000526006136027489
noxo1a	NADPH oxidase organizer 1a	3.64499447119504	6.54853995912424e-07
il17c	interleukin 17c	3.60184447693953	7.51012943337472e-05
and3	actinodin3	3.56857025746251	0.0145599174915304
rem2	RAS (RAD and GEM)-like GTP binding 2	3.56806364420776	0.00130694800297267
itln3	intelectin 3	3.53239612457356	0.00512087508183043
zgc:92590	zgc:92590	3.26395177073572	0.00143982521542947
col9a3	collagen, type IX, alpha 3	2.90580769103941	0.0464203835405197
alox5b.3	arachidonate 5-lipoxygenase b, tandem duplicate 3	2.83352063737253	0.0130863680030294
pthlha	parathyroid hormone-like hormone a	2.80422045664843	0.0330600596465083
col22a1	collagen, type XXII, alpha 1	2.74531506107945	0.00965950257689551
fbp2	fructose-1,6-bisphosphatase 2	2.72117720073491	0.0386184028030038
steap4	STEAP family member 4	2.67442016735215	0.00776471027519845
hs3st1l2	heparan sulfate (glucosamine) 3-O-sulfotransferase 1-like 2	2.6525138871956	0.00010550261488552
elovl7b	ELOVL fatty acid elongase 7b	2.57794886127618	3.67336504569339e-05
gna14	guanine nucleotide binding protein (G protein), alpha 14	2.51783625306969	0.000864285573465434
bcar3	BCAR3 adaptor protein, NSP family member	2.51527791961644	9.99596542922814e-06
ch25h	cholesterol 25-hydroxylase	2.48889379393042	9.15644398560244e-06
prss60.2	serine protease 60.2	2.4690381086981	0.00770025975629049
csf3b	colony stimulating factor 3 (granulocyte) b	2.46362768930615	2.06282911295178e-06
plaua	plasminogen activator, urokinase a	2.44989546105986	0.000373568440480479
rnd1b	Rho family GTPase 1b	2.35985800715545	0.0026945401102949
il1b	interleukin 1, beta	2.32829883694236	1.14193195528826e-07
cnn1a	calponin 1, basic, smooth muscle, a	2.32538095481468	0.0377626210418319
tnfb	tumor necrosis factor b (TNF superfamily, member 2)	2.31839744288588	5.44390613788891e-05
cd83	CD83 molecule	2.30936713179698	0.000264670014628751
matn4	matrilin 4	2.30501426159964	0.00250181118249029
mmp13a	matrix metallopeptidase 13a	2.23963803087378	0.000116190778909766
cyp27c1	cytochrome P450, family 27, subfamily C, polypeptide 1	2.21600053630257	1.03283168781742e-06
illr4	immune-related, lectin-like receptor 4	2.18089604806011	0.0479527566125421
katnal2	katanin p60 subunit A-like 2	2.09783579576783	0.0171182873475609
sele	selectin E	2.09027539291294	0.000208677764469693
ogfrl1	opioid growth factor receptor-like 1	2.08634364304181	0.000194873410901338
plekhs1.1	pleckstrin homology domain containing S1, tandem duplicate 1	2.07780618455796	0.00565074534207303
tap2a	transporter associated with antigen processing, subunit type a	2.07542334870565	0.0219692269255241
cxcl18b	chemokine (C-X-C motif) ligand 18b	2.06745929472958	0.000169400495467082
clcn2c	chloride channel 2c	2.05084102535409	0.0218028468890418
snap23.2	synaptosome associated protein 23.2	2.00406338837756	0.000269256685761615
zgc:100868	zgc:100868	2.00213888271474	0.000313213538200672
lect2.1	leukocyte cell derived chemotaxin 2, tandem duplicate 1	1.98737624268999	0.0260250670577769
gch2	GTP cyclohydrolase 2	1.97278826129423	7.75530739798287e-05
emx3	empty spiracles homeobox 3	1.9594553391258	0.0209960576137278
ccl19a.1	chemokine (C-C motif) ligand 19a, tandem duplicate 1	1.95854936531889	0.0160114635158454
fgf21	fibroblast growth factor 21	1.94918628898844	0.00503789770156482
nox1	NADPH oxidase 1	1.94188399357682	0.000180997115000543
fosb	FBJ murine osteosarcoma viral oncogene homolog B	1.93603932796572	5.06324162763376e-05
s1pr4	sphingosine-1-phosphate receptor 4	1.9310315284201	0.0126789445156892
ptgs2b	prostaglandin-endoperoxide synthase 2b	1.90754629887372	2.59234286816775e-06
zgc:153932	zgc:153932	1.90746292021048	0.00652522302963801
ggt1a	gamma-glutamyltransferase 1a	1.9066863138535	0.00449692434454431
zgc:111983	zgc:111983	1.88098667006753	0.00209654655101438
sp9	sp9 transcription factor	1.86778094762032	0.0141296739303652
lima1a	LIM domain and actin binding 1a	1.84764791863658	4.20815758722199e-05
ahcyl2a	adenosylhomocysteinase like 2a	1.84666965207483	0.00772540675605871
and1	actinodin1	1.83343853389415	0.00726731264799826
ifit11	interferon-induced protein with tetratricopeptide repeats 11	1.83097474935591	2.40075474267457e-05
tmprss13a	transmembrane serine protease 13a	1.83038344572123	0.0085326856450104
mala.2	mal, T cell differentiation protein a, tandem duplicate 2	1.81381114631849	0.00332978412292367
cyp2aa9	cytochrome P450, family 2, subfamily AA, polypeptide 9	1.8124408535724	0.00691590801699891
ptgs2a	prostaglandin-endoperoxide synthase 2a	1.79600102180658	1.7375483472194e-05
spp1	secreted phosphoprotein 1	1.78476010248122	0.0119181803496325
plin2	perilipin 2	1.76932739412157	0.0115762799761345
nog3	noggin 3	1.76860328618497	0.0347229196289121
plekhs1.3	pleckstrin homology domain containing S1, tandem duplicate 3	1.76102356988219	0.000989341275635084
thfp5	three-finger protein 5	1.74664916111031	0.00620626576588754
anxa1b	annexin A1b	1.74004604197262	0.03367250144815
pkhd1l1.1	PKHD1 like 1, tandem duplicate 1	1.72810049588004	0.0497893106864488
si:dkeyp-98a7.1	si:dkeyp-98a7.1	1.72678761922988	0.00194688517131991
irf1b	interferon regulatory factor 1b	1.72057644759256	0.000644051768619337
shisa4	shisa family member 4	1.71996269670064	0.0211036398531233
dpysl4	dihydropyrimidinase like 4	1.70121592173711	0.000719650189883452
il34	interleukin 34	1.69229242581433	0.00475652860396821
ftr86	finTRIM family, member 86	1.69109532988738	0.000762951719847015
msx2b	muscle segment homeobox 2b	1.68594216340287	0.00837483585804838
cnr1	cannabinoid receptor 1	1.68592956088875	0.0296647289370305
ptger1b	prostaglandin E receptor 1b (subtype EP1)	1.68163998590826	0.000755899305898536
dusp5	dual specificity phosphatase 5	1.66962246566513	0.000334321365195542
dhrs13a.2	dehydrogenase/reductase (SDR family) member 13a, tandem duplicate 2	1.6660559704521	0.000599228855278099
rtn4rl2b	reticulon 4 receptor-like 2b	1.66298507159807	0.0116316340621589
zgc:165423	zgc:165423	1.66290059005354	0.00765654420283153
zgc:162184	zgc:162184	1.64813388558805	8.89210456771579e-05
paqr7b	progestin and adipoQ receptor family member VII, b	1.6378102231431	2.26721321997947e-05
gbgt1l3	globoside alpha-1,3-N-acetylgalactosaminyltransferase 1, like 3	1.63694656374474	0.0442317237076357
cdkn1a	cyclin dependent kinase inhibitor 1A	1.63619820227083	0.000239535601983669
nab1b	NGFI-A binding protein 1b (EGR1 binding protein 1)	1.62780176874561	4.04282256414154e-05
egr1	early growth response 1	1.6237829187877	0.00960816660842626
ppp1r3c2b	protein phosphatase 1 regulatory subunit 3C2, duplicate b	1.616141648436	0.000194860461247107
ca8	carbonic anhydrase VIII	1.6102279705193	0.000715935025268845
cxcr3.3	chemokine (C-X-C motif) receptor 3, tandem duplicate 3	1.59231593210633	0.000131241744894691
frem1b	Fras1 related extracellular matrix 1b	1.57978233724306	0.000348312921301911
tnmd	tenomodulin	1.57847362142938	0.0353818963943466
zgc:172075	zgc:172075	1.57543875290279	0.0328798832729737
dicp3.3	diverse immunoglobulin domain-containing protein 3.3	1.56066238401541	0.0113144899058595
crlf1a	cytokine receptor-like factor 1a	1.555032481872	3.6532824704094e-08
si:ch211-51a19.5	si:ch211-51a19.5	1.53750125320007	0.0095937311836865
itga5	integrin, alpha 5 (fibronectin receptor, alpha polypeptide)	1.53706654622694	6.81854906931377e-06
mmp9	matrix metallopeptidase 9	1.53386876204085	1.02194031237971e-06
tnfa	tumor necrosis factor a (TNF superfamily, member 2)	1.53112259184572	0.0120087598584963
hspa1b	heat shock protein family A (Hsp70) member 1B	1.52289700699514	0.00356989733376117
hpdl	4-hydroxyphenylpyruvate dioxygenase-like	1.52089379143001	2.45364106681083e-05
gpr84	G protein-coupled receptor 84	1.52039317568341	5.36526825465715e-06
vcana	versican a	1.51969929861675	0.0127224841355073
epha2a	eph receptor A2 a	1.50483038974614	4.95874256481874e-06
cyp2aa4	cytochrome P450, family 2, subfamily AA, polypeptide 4	1.49682007394373	0.0211818065985445
trpv6	transient receptor potential cation channel, subfamily V, member 6	1.48717528308801	0.007137792947228
slc16a3b	solute carrier family 16 member 3b	1.47739478573291	0.0171165467557035
angptl7	angiopoietin-like 7	1.47693360171806	0.0091269842363455
si:ch211-243a20.3	si:ch211-243a20.3	1.47488262412053	0.0349245202955831
si:ch211-157c3.4	si:ch211-157c3.4	1.47327314753621	0.00251981000732963
plek2	pleckstrin 2	1.46991649409609	0.015742280614997
acp6	acid phosphatase 6, lysophosphatidic	1.46801747182973	0.000346153592124522
rgs5b	regulator of G protein signaling 5b	1.46723664068145	0.000491262076351841
izumo1	izumo sperm-egg fusion 1	1.46604264991912	0.0164477576634353
klhl40a	kelch-like family member 40a	1.46133706843508	0.00359476543889723
atp1a3b	ATPase Na+/K+ transporting subunit alpha 3b	1.46068693153211	0.00970903538995891
pde10a	phosphodiesterase 10A	1.45971494182627	1.39020194357382e-05
nr1d4b	nuclear receptor subfamily 1, group D, member 4b	1.45601994006035	0.0197762463055373
adora1b	adenosine A1 receptor b	1.45335468361857	0.000154371704282146
tfap2c	transcription factor AP-2 gamma (activating enhancer binding protein 2 gamma)	1.44842931084331	0.00178186651714936
slc12a10.2	solute carrier family 12 member 10, tandem duplicate 2	1.44564563552817	0.019225750788899
cxcl8b.1	chemokine (C-X-C motif) ligand 8b, duplicate 1	1.44540323099637	0.000134805146104808
kcnj1a.5	potassium inwardly rectifying channel subfamily J member 1a, tandem duplicate 5	1.43909559875753	0.0145534665563033
msx1b	muscle segment homeobox 1b	1.43003315763555	0.0057634067855296
ccn1	cellular communication network factor 1	1.42700920184	0.000128915318196649
slit1b	slit homolog 1b (Drosophila)	1.42573222654026	0.00901367784375622
gem	GTP binding protein overexpressed in skeletal muscle	1.41663257149912	7.0145023741906e-07
il6	interleukin 6 (interferon, beta 2)	1.41233963787151	0.0108747396605726
chst11	carbohydrate (chondroitin 4) sulfotransferase 11	1.41045225905101	0.000831517346756373
kremen1	kringle containing transmembrane protein 1	1.40881604542353	0.0286268844575637
gjb10	gap junction protein beta 10	1.39928207210771	0.00831550048067403
ier2a	immediate early response 2a	1.39546184305352	0.000122135044305878
scube3	signal peptide, CUB domain, EGF-like 3	1.39354205954127	0.0380075012678639
rtn1a	reticulon 1a	1.38796476085477	0.0407230192621876
mpeg1.2	macrophage expressed 1, tandem duplicate 2	1.38564510281901	0.0201435645577202
f3b	coagulation factor IIIb	1.38384167226021	4.04934292658798e-06
zgc:86738	zgc:86738	1.38332080137771	0.0112108312642124
cyp2aa8	cytochrome P450, family 2, subfamily AA, polypeptide 8	1.38211201581988	0.013981458803865
pif1	PIF1 5'-to-3' DNA helicase homolog (S. cerevisiae)	1.38210050772124	0.00486325202489629
kazald3	Kazal-type serine peptidase inhibitor domain 3	1.378733093251	0.0479603679507779
grhl1	grainyhead-like transcription factor 1	1.37352156401667	0.00741453147058972
col28a1b	collagen, type XXVIII, alpha 1b	1.36977367567248	0.00642114213822693
si:ch211-132b12.7	si:ch211-132b12.7	1.36611913644257	3.51511318019789e-05
sema3aa	sema domain, immunoglobulin domain (Ig), short basic domain, secreted, (semaphorin) 3Aa	1.36589516788412	0.0187954707818401
ptger4c	prostaglandin E receptor 4 (subtype EP4) c	1.36255538536108	0.000131336668228364
hsp90aa1.1	heat shock protein 90, alpha (cytosolic), class A member 1, tandem duplicate 1	1.3619033557315	0.00192403252809719
LOC100002392	chemokine CCL-C17a	1.35923732000834	0.00927435128341748
hspb9l	heat shock protein, alpha-crystallin-related, b9-like	1.35566355698682	0.00968675713176031
fosab	v-fos FBJ murine osteosarcoma viral oncogene homolog Ab	1.35487371966095	0.0304187796968673
arid6	AT-rich interaction domain 6	1.35418546477833	0.0176598118170278
nsmfb	NMDA receptor synaptonuclear signaling and neuronal migration factor b	1.35369372197957	0.0438527643335198
traf3	TNF receptor-associated factor 3	1.34498784265706	0.000199291835941101
il22	interleukin 22	1.34197982073212	0.00458938761124257
gbgt1l4	globoside alpha-1,3-N-acetylgalactosaminyltransferase 1, like 4	1.34183145461818	0.0146170376738669
dnajb9b	DnaJ heat shock protein family (Hsp40) member B9b	1.33858720925718	9.95063814104983e-06
nr4a3	nuclear receptor subfamily 4, group A, member 3	1.3385579962433	2.01095487517693e-05
junbb	JunB proto-oncogene, AP-1 transcription factor subunit b	1.33738225253767	0.000329724735036318
moxd1	monooxygenase, DBH-like 1	1.33445901819846	0.0145802245189889
smad3a	SMAD family member 3a	1.32859937393397	7.68507763412809e-05
si:busm1-57f23.1	si:busm1-57f23.1	1.3231807265939	0.000169615081584597
junba	JunB proto-oncogene, AP-1 transcription factor subunit a	1.32003841074769	0.000462614421867015
zgc:174917	zgc:174917	1.3152148434119	2.10986174401064e-05
cldn30	claudin 30	1.31079614560205	0.00122873076627156
mymk	myomaker, myoblast fusion factor	1.3049502260427	0.0423730341843515
itgb4	integrin, beta 4	1.30418829846258	3.99429661331237e-06
fat3a	FAT atypical cadherin 3a	1.3029541116405	0.0287343916068466
nfe2	nuclear factor, erythroid 2	1.29765911175017	0.0080876659608839
ago3b	argonaute RISC catalytic component 3b	1.28514244662527	1.86437818320575e-05
hhatlb	hedgehog acyltransferase like, b	1.27978289928145	0.0126062232354663
ywhag1	3-monooxygenase/tryptophan 5-monooxygenase activation protein, gamma polypeptide 1	1.27838105067625	7.10528462914699e-05
si:dkey-87o1.2	si:dkey-87o1.2	1.27544040497717	0.0273825021445131
zgc:113142	zgc:113142	1.27465358385485	0.00174354937923808
tlr5b	toll-like receptor 5b	1.27464667990176	1.69234595131153e-05
frem2a	FRAS1 related extracellular matrix 2a	1.27061755087413	0.00570715342250416
pdia4	protein disulfide isomerase family A, member 4	1.27044876258551	0.00639883994074062
hspb6	heat shock protein, alpha-crystallin-related, b6	1.26543010164419	7.1226278367044e-05
nfatc1	nuclear factor of activated T cells 1	1.2629566483218	0.000245401545202472
ptrh1	peptidyl-tRNA hydrolase 1 homolog	1.26234263270748	1.27697326757546e-05
b3gnt7	UDP-GlcNAc:betaGal beta-1,3-N-acetylglucosaminyltransferase 7	1.26196200038451	1.01803821960043e-07
arhgap28	Rho GTPase activating protein 28	1.25998007007225	0.00513403525721331
tank	TRAF family member-associated NFKB activator	1.25980873446847	8.62561132110311e-06
il1rapl1b	interleukin 1 receptor accessory protein-like 1b	1.24965049717897	0.0253129402987065
irf8	interferon regulatory factor 8	1.24763318471711	0.000396699386634259
crabp2a	cellular retinoic acid binding protein 2, a	1.24702906442379	0.0152433243598547
jag2b	jagged canonical Notch ligand 2b	1.24438815126159	0.0101429723682405
rflna	refilin A	1.24265026357877	0.00211315655182324
trim69	tripartite motif containing 69	1.23969660767457	0.00419887405015698
rhcgl1	Rh family, C glycoprotein, like 1	1.23826789689042	0.00375348956642082
socs3a	suppressor of cytokine signaling 3a	1.23727566583692	0.00653241981002297
ripk2	receptor-interacting serine-threonine kinase 2	1.23613483057341	0.00132822145605661
gcga	glucagon a	1.23107092454521	0.00114824635357551
hspa5	heat shock protein 5	1.22974792859723	0.00146359953762148
cd22	cd22 molecule	1.22972200699982	0.000531298105538815
foxc1a	forkhead box C1a	1.22952209323356	0.0477990737329776
gcnt4a	glucosaminyl (N-acetyl) transferase 4a	1.22925394998539	0.00258952673190385
yap1	Yes1 associated transcriptional regulator	1.22699721301336	1.78182802823497e-06
atp1a1a.2	ATPase Na+/K+ transporting subunit alpha 1a, tandem duplicate 2	1.22279446469456	0.0174087255579272
bcl2l13	BCL2 like 13	1.22255939849274	2.50626716452988e-05
ifit12	interferon-induced protein with tetratricopeptide repeats 12	1.2218392760509	0.0186848324730308
adam8a	ADAM metallopeptidase domain 8a	1.22182119899544	0.000140043492701986
evpla	envoplakin a	1.22013288747312	0.0129823125415148
anxa2a	annexin A2a	1.2199199657277	0.00212754619012605
fosl1a	FOS like 1, AP-1 transcription factor subunit a	1.21556384437991	0.00338331234449606
hk2	hexokinase 2	1.21134200959794	0.000647487809141253
mid1ip1a	MID1 interacting protein 1a	1.20628741204014	0.000221520229142188
upp1	uridine phosphorylase 1	1.20540290068676	2.26977483883803e-05
cldne	claudin e	1.20539510612607	0.00297102547497954
pik3r3b	phosphoinositide-3-kinase, regulatory subunit 3b (gamma)	1.205078000741	9.67173897858837e-06
si:ch211-271e10.3	si:ch211-271e10.3	1.20048499775788	0.0394397663594615
si:dkey-91m11.5	si:dkey-91m11.5	1.19721693167748	0.00863174263776095
si:ch211-153b23.4	si:ch211-153b23.4	1.19613190492779	0.00726253956609738
slc35g2a	solute carrier family 35 member G2a	1.19560896434817	0.0213075136057149
fn1a	fibronectin 1a	1.19514122910772	5.71240847380117e-06
qtrt2	queuine tRNA-ribosyltransferase accessory subunit 2	1.19140591651113	0.000149861845259757
cdc42se2	CDC42 small effector 2	1.18999846663497	0.00777263603701823
sult5a1	sulfotransferase family 5A, member 1	1.18944125379646	2.69735820202375e-06
hey2	hes-related family bHLH transcription factor with YRPW motif 2	1.18533929214388	0.0274499671038137
zgc:64022	zgc:64022	1.1841955162443	0.00663933093157849
mmp30	matrix metallopeptidase 30	1.17908163595114	0.0149304230128894
dclk1a	doublecortin-like kinase 1a	1.17575848335907	0.00951107853727631
bcar1	BCAR1 scaffold protein, Cas family member	1.17288618460799	2.45131921990776e-06
ponzr5	plac8 onzin related protein 5	1.16749292709821	0.0252886337752036
egr3	early growth response 3	1.1635041336065	0.00259684257313286
c1qtnf5	C1q and TNF related 5	1.16297281207644	0.028048458788964
itm2cb	integral membrane protein 2Cb	1.16164128868682	0.00531896342429457
epn1b	epsin 1b	1.15383207258981	0.0329977844238658
lyz	lysozyme	1.1529663827611	0.0268960429535454
crp7	C-reactive protein 7	1.15078936185384	0.0464471509434822
scn4ba	sodium channel, voltage-gated, type IV, beta a	1.14963318742465	0.00930174018307913
chst6	carbohydrate sulfotransferase 6	1.14720981608401	1.20468076939893e-06
abcf2a	ATP-binding cassette, sub-family F (GCN20), member 2a	1.14627184717225	6.98399963576674e-08
dct	dopachrome tautomerase	1.14503396848833	0.0137828295817991
csf3a	colony stimulating factor 3 (granulocyte) a	1.14423224558848	0.0130236767005931
LOC793439	tumor protein p53 binding protein, 2-like	1.14391521069231	9.85232849109871e-05
im:7152348	im:7152348	1.14298862499711	0.00130400513103652
relt	RELT TNF receptor	1.14226035532966	0.00307629055732211
tnn	tenascin N	1.13676272445283	0.0279216924060656
ca15a	carbonic anhydrase XVa	1.13561615234795	0.0237452850559484
sox9a	SRY-box transcription factor 9a	1.13379181902889	0.000712725869962971
tuba8l5	tubulin, alpha 8 like 5	1.13310605516102	0.0475288126538037
agr1	anterior gradient 1	1.13197507639917	0.000296288430450047
acsl4b	acyl-CoA synthetase long chain family member 4b	1.13036244878804	0.0141356717267105
plppr3a	phospholipid phosphatase related 3a	1.12367785439441	0.0415589252366086
map1b	microtubule-associated protein 1B	1.12116790620057	0.0336081419889693
cldnf	claudin f	1.12036916806834	0.0261773746282865
sst1.1	somatostatin 1, tandem duplicate 1	1.11484928549456	0.0355510667801448
sgcd	sarcoglycan, delta (dystrophin-associated glycoprotein)	1.11483601242477	0.00212516250101584
cfbl	complement factor b, like	1.11359087819924	0.0107417151675419
adam28	ADAM metallopeptidase domain 28	1.11180984919543	0.000122371445668368
tubb5	tubulin, beta 5	1.10608450435654	0.00467178175141519
gdpgp1	GDP-D-glucose phosphorylase 1	1.10525772504595	0.000744914257109072
rel	v-rel avian reticuloendotheliosis viral oncogene homolog	1.10142335470356	6.99139610900821e-06
lygl1	lysozyme g-like 1	1.10046915595229	0.0060670930068701
slc25a25b	solute carrier family 25 member 25b	1.09909228080278	0.000283190130935573
ier2b	immediate early response 2b	1.09453709435823	0.00344772277121538
timp2b	TIMP metallopeptidase inhibitor 2b	1.09354294459566	0.0272067355041948
ptp4a2b	protein tyrosine phosphatase 4A2b	1.09179293114563	2.65901147775836e-05
spon1a	spondin 1a	1.08846727901591	0.0417302270895855
irg1l	immunoresponsive gene 1, like	1.08470224737887	0.00464337488136693
c2cd4a	C2 calcium dependent domain containing 4A	1.08360177868275	2.06614470238246e-07
tgm5l	transglutaminase 5, like	1.08289030524908	0.00192138910494567
nfkbiab	nuclear factor of kappa light polypeptide gene enhancer in B-cells inhibitor, alpha b	1.08147434168831	0.000212405173227795
pnp5b	purine nucleoside phosphorylase 5b	1.07759825896135	0.000136414969802084
hivep2a	HIVEP zinc finger 2a	1.07626168514987	2.24651227940783e-06
hsd17b12a	hydroxysteroid (17-beta) dehydrogenase 12a	1.07555387867423	6.19502265088239e-07
gcgb	glucagon b	1.07532480665919	0.0456946307996567
sgms2b	sphingomyelin synthase 2b	1.07454432622111	0.00103983193849763
nfkbiaa	nuclear factor of kappa light polypeptide gene enhancer in B-cells inhibitor, alpha a	1.07446152599389	6.60099470641242e-05
tnfrsf18	tumor necrosis factor receptor superfamily, member 18	1.07297376872394	0.0415967265752572
hyou1	hypoxia up-regulated 1	1.070337325058	0.00044861466915695
tent5bb	terminal nucleotidyltransferase 5Bb	1.06517231076023	4.51601827326504e-05
prdm1a	PR domain containing 1a, with ZNF domain	1.05734237808489	0.000185183327189385
m17	IL-6 subfamily cytokine M17	1.05603327222181	0.00778594192064456
hk1	hexokinase 1	1.05404594566014	0.0124388953490041
lipg	lipase, endothelial	1.04747284042117	0.00961564402526832
lmna	lamin A	1.04734135050457	5.19366643517304e-05
chn1	chimerin 1	1.0473100891949	0.000401205732129277
calca	calcitonin/calcitonin-related polypeptide, alpha	1.04452268059403	0.00279854351088942
klf2b	Kruppel like factor 2b	1.04443301777272	2.66593480713941e-06
slc4a2b	solute carrier family 4 member 2b	1.04411271690286	6.85009747635229e-05
baxb	BCL2 associated X, apoptosis regulator b	1.04053066876977	0.00270850867400049
si:ch211-220m17.5	si:ch211-220m17.5	1.03808070321864	0.000102360947542757
il1fma	interleukin-1 family member A	1.03462475698378	0.0292441567402591
atp1b1b	ATPase Na+/K+ transporting subunit beta 1b	1.03450607586877	0.00107400087814589
actc2	actin, alpha, cardiac muscle 2	1.03371870494567	0.00290434966645339
cntf	ciliary neurotrophic factor	1.03303109698553	0.000649953895573821
ceacam1	CEA cell adhesion molecule 1	1.03039545756353	0.00400583373964873
june	JunE proto-oncogene, AP-1 transcription factor subunit	1.03009174980307	6.18685573752925e-05
gmppb	GDP-mannose pyrophosphorylase B	1.02944932305878	2.09422813341727e-05
rgs2	regulator of G protein signaling 2	1.02878297630775	0.00242519270350778
nlgn3a	neuroligin 3a	1.02467500424311	0.0351471533641877
zgc:158463	zgc:158463	1.02387611041875	0.00342712456237484
urb1	URB1 ribosome biogenesis homolog	1.02311349017122	2.85861133285646e-07
tcap	titin-cap (telethonin)	1.02073283164589	0.0137222352570473
si:ch211-191i18.2	si:ch211-191i18.2	1.02037159853579	0.00182983164504695
cthrc1a	collagen triple helix repeat containing 1a	1.0193288770097	0.0102162132818754
rhov	ras homolog family member V	1.01760532826641	0.00169011395193292
morn4	MORN repeat containing 4	1.01367909827151	0.001082094073111
myod1	myogenic differentiation 1	1.0115883931477	0.0162997056803218
sox11a	SRY-box transcription factor 11a	1.01014154752302	0.000349702477394093
hsp90b1	heat shock protein 90, beta (grp94), member 1	1.00959731533294	0.00109137520577606
rap2b	RAP2B, member of RAS oncogene family	1.0087207002064	8.89406826733788e-05
tmed4	transmembrane p24 trafficking protein 4	1.00584221674124	0.000104678447004586
cilp	cartilage intermediate layer protein, nucleotide pyrophosphohydrolase	1.00464207465967	0.00025319008483789
tpcn3	two pore segment channel 3	1.00461481999793	7.96090021796339e-07
ankrd22	ankyrin repeat domain 22	1.00381815113691	0.000727348327115431
gbp1	guanylate binding protein 1	1.00309560320983	0.0175680747501125
ppm1db	protein phosphatase, Mg2+/Mn2+ dependent, 1Db	1.00272934341282	0.0135137948437558
si:ch211-195b13.1	si:ch211-195b13.1	1.0005842122749	0.00032769071647253
entpd4	ectonucleoside triphosphate diphosphohydrolase 4	0.998184576906538	1.61247509578392e-06
gpa33a	glycoprotein A33 (transmembrane), paralog a	0.997893785504164	0.0466334256424307
hmga2	high mobility group AT-hook 2	0.997691131658214	2.13027893861839e-05
mapk12b	mitogen-activated protein kinase 12b	0.997521383695462	0.0417623045651675
urahb	urate (5-hydroxyiso-) hydrolase b	0.992003676554534	0.00225642198021866
serpine1	serpin peptidase inhibitor, clade E (nexin, plasminogen activator inhibitor type 1), member 1	0.989622954025292	0.0156800920893921
rhbg	Rh family B glycoprotein	0.989013190384874	0.0256599824473564
zgc:162952	zgc:162952	0.988937644263822	0.00870574998827392
fibinb	fin bud initiation factor b	0.986623337571187	0.00317025877905466
gcga	glucagon a	0.984713540575779	0.0137931070983843
f3a	coagulation factor IIIa	0.983010980025532	0.000104435469882396
cdkn3	cyclin dependent kinase inhibitor 3	0.980695329562242	0.0361997464206592
tnfaip2a	tumor necrosis factor, alpha-induced protein 2a	0.980048140890732	0.00185055646156527
col11a1b	collagen, type XI, alpha 1b	0.976844463532488	0.0403209497421457
unc45b	unc-45 myosin chaperone B	0.975143626066736	0.0088164533785899
pcsk1	proprotein convertase subtilisin/kexin type 1	0.974780955368809	0.00309536950809916
pla2g4aa	phospholipase A2, group IVAa (cytosolic, calcium-dependent)	0.974505593348543	0.0058908184700786
actl6b	actin-like 6B	0.973156081105681	0.0425026722388216
hoxa13b	homeobox A13b	0.970979096917004	2.53414765444512e-05
bag3	BCL2 associated athanogene 3	0.969811734690589	0.000102209180575799
LOC101885512	apoptosis facilitator Bcl-2-like protein 14	0.969373176527707	8.87819045275412e-05
cby1	chibby homolog 1 (Drosophila)	0.967242067558975	0.0320230305650702
adamts3	ADAM metallopeptidase with thrombospondin type 1 motif, 3	0.965992381335484	0.0118246611263544
spry4	sprouty homolog 4 (Drosophila)	0.963046664240931	0.000192778446016062
wnt5a	wingless-type MMTV integration site family, member 5a	0.9614164191693	0.041661248497959
inhbaa	inhibin subunit beta Aa	0.961227957979434	0.0359027675462469
frmd6	FERM domain containing 6	0.960209666920903	0.00130308325532372
nab2	NGFI-A binding protein 2 (EGR1 binding protein 2)	0.958918987100228	0.000280238032931946
loxl2a	lysyl oxidase-like 2a	0.958089287643036	3.0677993688174e-06
nfkb2	nuclear factor of kappa light polypeptide gene enhancer in B-cells 2 (p49/p100)	0.95725312349708	0.00621229566740244
cpne2	copine II	0.956033394189228	8.1788232478036e-05
mnx2a	motor neuron and pancreas homeobox 2a	0.95378510697471	0.0268377723005562
thbs3b	thrombospondin 3b	0.953097863764855	0.00301417766747286
dhx33	DEAH (Asp-Glu-Ala-His) box polypeptide 33	0.948968322888732	0.00668278708206927
elna	elastin a	0.948017647192267	0.0146847977021842
e2f8	E2F transcription factor 8	0.945046239075972	0.00174476171245183
anxa1c	annexin A1c	0.944017213771914	0.0439473541622032
efhd2	EF-hand domain family, member D2	0.943541559695104	4.59354592745777e-08
zgc:163030	zgc:163030	0.943299662241404	0.00742857409560029
cfl1l	cofilin 1 (non-muscle), like	0.942302854842214	0.00203810900235118
fat1a	FAT atypical cadherin 1a	0.941752299055554	0.00730683939377191
copz2	COPI coat complex subunit zeta 2	0.941287208641333	0.000168445278238259
bin2b	bridging integrator 2b	0.940719742227599	0.00222815955428553
arhgap4a	Rho GTPase activating protein 4a	0.93800006020901	0.00298320332855911
hspb7	heat shock protein family, member 7 (cardiovascular)	0.937177618539661	0.0311535775482047
col27a1a	collagen, type XXVII, alpha 1a	0.936512194208707	0.0397161629272806
has2	hyaluronan synthase 2	0.935937410669681	0.0398000062438157
dnajc21	DnaJ heat shock protein family (Hsp40) member C21	0.934469997652774	4.83849644688795e-06
wt1b	WT1 transcription factor b	0.930790415809715	0.00732326720203374
plac8.2	placenta associated 8, tandem duplicate 2	0.930716597063874	0.0271101821760868
flii	FLII actin remodeling protein	0.928603550302556	6.06471330055326e-06
egfl6	EGF-like-domain, multiple 6	0.928397317124096	0.0466586330171831
hoxa11b	homeobox A11b	0.927167983048342	0.00295527749525176
cited1	Cbp/p300-interacting transactivator, with Glu/Asp-rich carboxy-terminal domain, 1	0.924910501419831	0.038439800159074
tgfb1a	transforming growth factor, beta 1a	0.924297140903929	0.00146405954875563
cyt1	type I cytokeratin, enveloping layer	0.922218616987501	0.0283277758960053
sh3d21	SH3 domain containing 21	0.921760360461403	8.40820770997732e-05
apoa4a	apolipoprotein A-IV a	0.919236226534731	0.00590451529985314
cnrip1a	cannabinoid receptor interacting protein 1a	0.918458661982024	0.00569686929062098
ecrg4a	ECRG4 augurin precursor a	0.917940802089545	0.0051581313871658
radil2a	Ras association and DIL domains 2a	0.916997503645456	0.000413832731291998
cxcl19	chemokine (C-X-C motif) ligand 19	0.916709811580959	0.00502761061012432
sall4	spalt-like transcription factor 4	0.912337270649992	0.0153507133303057
mob2a	MOB kinase activator 2a	0.911995921116972	0.00220227311477278
glipr2l	GLI pathogenesis-related 2, like	0.91156146664482	0.000774147607840716
hprt1l	hypoxanthine phosphoribosyltransferase 1, like	0.91129316051054	0.0308506639402052
tuba1b	tubulin, alpha 1b	0.909519954316322	0.00238042305448769
zgc:153115	zgc:153115	0.907144377650468	3.84140950583368e-05
wu:fu71h07	wu:fu71h07	0.905238737438723	0.00640523377186465
far1	fatty acyl CoA reductase 1	0.903705735450796	0.00149523184210454
higd1a	HIG1 hypoxia inducible domain family, member 1A	0.900274075010855	0.000189361633517193
slc35a3b	solute carrier family 35 member A3b	0.89853925996244	0.000344510799390353
si:ch211-105c13.3	si:ch211-105c13.3	0.897327598614293	0.00269703615724683
socs3b	suppressor of cytokine signaling 3b	0.89381991589	0.00130823674573169
antxr2a	ANTXR cell adhesion molecule 2a	0.89284529089651	0.0236788489776657
hspa13	heat shock protein 70 family, member 13	0.890160307013246	0.000182161329997133
zgc:162193	zgc:162193	0.887451666705027	0.0268425014967462
dpysl5a	dihydropyrimidinase like 5a	0.887247644165827	0.00246979747914897
hoxb10a	homeobox B10a	0.886529034046743	0.000168469047649922
hbegfa	heparin-binding EGF-like growth factor a	0.885578881127329	0.000308473928977082
sdc4	syndecan 4	0.885564034682862	0.000100578901111707
raph1b	Ras association (RalGDS/AF-6) and pleckstrin homology domains 1b	0.885074605688623	0.000599070687206256
niban1a	niban apoptosis regulator 1a	0.884275146447544	0.0464200552219119
nif3l1	NIF3 NGG1 interacting factor 3-like 1 (S. cerevisiae)	0.883259978274805	0.00628259362515928
ptger2a	prostaglandin E receptor 2a (subtype EP2)	0.881284818523624	0.0062658159390835
raly	RALY heterogeneous nuclear ribonucleoprotein	0.880763530808603	0.0331761165417797
cd40	CD40 molecule, TNF receptor superfamily member 5	0.88038279081781	0.00331820778757607
rhbdf1a	rhomboid 5 homolog 1a (Drosophila)	0.880213742599423	0.000629582947745108
csad	cysteine sulfinic acid decarboxylase	0.880077764926715	0.000365524521509554
ltb4r	leukotriene B4 receptor	0.879017701903247	0.00805478382121022
tmbim1a	transmembrane BAX inhibitor motif containing 1a	0.87616882804408	0.000452924429774849
zgc:171844	zgc:171844	0.875951727383111	0.0382895124421226
kcne4	potassium voltage-gated channel, Isk-related family, member 4	0.875239750562396	0.00518643015069125
etnk2	ethanolamine kinase 2	0.874620634967029	0.00194256211233971
papss2b	3'-phosphoadenosine 5'-phosphosulfate synthase 2b	0.873751640467963	4.87982837660796e-05
oat	ornithine aminotransferase	0.873428996139037	0.0487688574161379
nedd4a	NEDD4 E3 ubiquitin protein ligase a	0.873190193875613	0.000238635203141325
slc45a3	solute carrier family 45 member 3	0.872758804928635	0.00302124221366413
tinagl1	tubulointerstitial nephritis antigen-like 1	0.872486092085591	0.00140992495479717
slc6a8	solute carrier family 6 member 8	0.872271927886956	0.000180718204252975
haus3	HAUS augmin-like complex, subunit 3	0.868513768315933	0.0438798667292092
tal1	T-cell acute lymphocytic leukemia 1	0.868437940661894	0.0312774718798664
myof	myoferlin	0.867970266364766	0.00574194713014811
spon2b	spondin 2b, extracellular matrix protein	0.86441021821568	0.0151851487288882
chst14	carbohydrate (N-acetylgalactosamine 4-0) sulfotransferase 14	0.863323963558011	0.0303253318529464
fbn2b	fibrillin 2b	0.862831759705502	0.000300428667334468
sec61a1b	SEC61 translocon subunit alpha 1b	0.862141238381519	0.00166361327802467
lef1	lymphoid enhancer-binding factor 1	0.861385204321114	0.0225033304532948
tent5c	terminal nucleotidyltransferase 5C	0.861350939921993	0.0109065764953722
zgc:153911	zgc:153911	0.860907514145597	0.0106214341267662
gna15.1	guanine nucleotide binding protein (G protein), alpha 15 (Gq class), tandem duplicate 1	0.859462611412725	0.00591819044412744
klf6a	Kruppel like factor 6a	0.85702300706056	0.000300701540897167
g3bp1	GTPase activating protein (SH3 domain) binding protein 1	0.854417366393538	3.75506131044691e-07
gpsm2	G protein signaling modulator 2	0.854000291753866	0.000341917315960758
jdp2b	Jun dimerization protein 2b	0.850583735645964	0.0324910589699885
caly	calcyon neuron-specific vesicular protein	0.849512732341903	0.00259377358028221
midn	midnolin	0.847870333018755	0.00021747821043054
zfand5a	zinc finger, AN1-type domain 5a	0.845655397836771	0.000401116233455039
col2a1b	collagen, type II, alpha 1b	0.844291968861948	0.0193850532286441
NA	NA	0.843473329834692	0.0359090072474796
tiparp	TCDD-inducible poly(ADP-ribose) polymerase	0.842740683141931	1.05776209390894e-05
trpv4	transient receptor potential cation channel, subfamily V, member 4	0.842341984247608	0.00301389447284851
gapdhs	glyceraldehyde-3-phosphate dehydrogenase, spermatogenic	0.840438240563246	0.00514450201704643
twist1a	twist family bHLH transcription factor 1a	0.840138184852302	0.00298555364729484
snx18a	sorting nexin 18a	0.838977332978511	0.000497697346159597
fgfr1b	fibroblast growth factor receptor 1b	0.838226562302514	0.0112529466133402
eif4a1a	eukaryotic translation initiation factor 4A1A	0.83722731667733	2.26283148933665e-07
hsd17b14	hydroxysteroid (17-beta) dehydrogenase 14	0.83676976724144	0.000131425332773016
si:ch73-359m17.9	si:ch73-359m17.9	0.836343931254209	0.0036531853701233
b4galt6	UDP-Gal:betaGlcNAc beta 1,4- galactosyltransferase, polypeptide 6	0.836142099036286	3.31051304648282e-05
dpyda.1	dihydropyrimidine dehydrogenase a, tandem duplicate 1	0.835880752167734	0.0372380709195283
agpat4	1-acylglycerol-3-phosphate O-acyltransferase 4 (lysophosphatidic acid acyltransferase, delta)	0.835387284478977	0.000183781043614481
lpar6a	lysophosphatidic acid receptor 6a	0.834476452991574	1.02502250394767e-05
gadd45bb	growth arrest and DNA-damage-inducible, beta b	0.830917936529047	0.00169653241239621
tmem41b	transmembrane protein 41B	0.826865660901264	2.87353162650168e-05
brf1a	BRF1 RNA polymerase III transcription initiation factor subunit a	0.825849229881694	7.87800446788101e-06
rhpn2	rhophilin, Rho GTPase binding protein 2	0.823450906980439	0.00026991184116602
rhoab	ras homolog gene family, member Ab	0.822804336703825	6.84541356830523e-06
zeb1b	zinc finger E-box binding homeobox 1b	0.821724355181431	0.0203724568759312
dsg2.1	desmoglein 2, tandem duplicate 1	0.820715125967911	0.000144836171240831
pdxkb	pyridoxal (pyridoxine, vitamin B6) kinase b	0.818639025568284	0.00330792525548455
pikfyve	phosphoinositide kinase, FYVE finger containing	0.815886048778577	4.34528205160455e-07
gpc5a	glypican 5a	0.813604623152436	0.043834360976846
LOC100332446	uncharacterized LOC100332446	0.812876682265524	0.00720517756037372
kcnk1a	potassium channel, subfamily K, member 1a	0.811916697383057	0.00165372854047952
tpbgb	trophoblast glycoprotein b	0.810140784736279	0.00225836658439592
bag2	BCL2 associated athanogene 2	0.809730083207587	0.000490391177489223
mbd2	methyl-CpG binding domain protein 2	0.809624066038123	0.000109806376424796
scg2b	secretogranin II b	0.809365278756562	0.00547905242837342
pir	pirin	0.808736664644758	0.00716172799845771
degs1	delta(4)-desaturase, sphingolipid 1	0.807748454549067	4.56990775032441e-05
hdac4	histone deacetylase 4	0.807144492466896	0.00272999929856715
ppm1e	protein phosphatase, Mg2+/Mn2+ dependent, 1E	0.803262207108952	0.00780701523161247
aldocb	aldolase C, fructose-bisphosphate, b	0.802184973648203	0.0377595927576932
il6st	interleukin 6 cytokine family signal transduce	0.801959583182954	0.000823938762338947
slco3a1a	solute carrier organic anion transporter family member 3A1a	0.800487308801562	0.000275245387576027
dennd11	DENN domain containing 11	0.799312942684972	4.10804471866207e-05
csf2rb	colony stimulating factor 2 receptor subunit beta	0.798667219679085	0.005784798400694
slc37a1	solute carrier family 37 member 1	0.79852785134157	0.000599285299705194
efna3b	ephrin-A3b	0.798091346467458	0.0160084216542074
caspb	caspase b	0.797150671183052	0.0272475730433019
atp1b2a	ATPase Na+/K+ transporting subunit beta 2a	0.796973547028988	6.67610628212613e-05
soul2	heme-binding protein soul2	0.796621854883225	0.036981103188564
dixdc1a	DIX domain containing 1a	0.79232942727031	0.00876970526966573
nab1a	NGFI-A binding protein 1a (EGR1 binding protein 1)	0.791795230082429	0.000900065249716803
tfr1b	transferrin receptor 1b	0.791753883494751	0.000123447959642688
egfl7	EGF-like-domain, multiple 7	0.790740553852772	0.000821435694312526
slc20a1b	solute carrier family 20 member 1b	0.790421733758782	0.000172721884795752
crb2a	crumbs cell polarity complex component 2a	0.789512501098933	0.00819616233979219
f2r	coagulation factor II (thrombin) receptor	0.788847318581414	0.0111916658601919
cldn5b	claudin 5b	0.788263941873284	0.00433751536530312
zdhhc18b	zinc finger DHHC-type palmitoyltransferase 18b	0.786852383314097	0.00621416226755251
sfxn3	sideroflexin 3	0.78518017573068	0.00559184552184952
slc47a2.1	solute carrier family 47 member 2, tandem duplicate 1	0.784080118574516	0.00013673591833502
nt5dc1	5'-nucleotidase domain containing 1	0.783950345163292	0.00052094208264685
eva1a	eva-1 homolog A (C. elegans)	0.783448906528725	0.0242739041150814
zcchc7	zinc finger, CCHC domain containing 7	0.780023313631578	0.000534152736297949
smyd5	SMYD family member 5	0.779991169713512	0.000141346633334058
lpcat2	lysophosphatidylcholine acyltransferase 2	0.778112585408839	0.0034216489127368
rtkna	rhotekin a	0.776933627556978	0.0484442387749755
cnn2	calponin 2	0.775753560031768	0.00140666853150893
fgf4	fibroblast growth factor 4	0.773066813194935	0.0451240792096944
pim2	Pim-2 proto-oncogene, serine/threonine kinase	0.770349154165968	0.0195841133984182
inhbb	inhibin subunit beta B	0.767068291161165	0.0474785706381321
npas4l	neuronal PAS domain protein 4 like	0.766827871899315	0.0248098784020817
atp2a2a	ATPase sarcoplasmic/endoplasmic reticulum Ca2+ transporting 2a	0.765838681916605	0.00237841034089916
mboat1	membrane bound O-acyltransferase domain containing 1	0.765445405336116	0.00295757390217048
dao.3	D-amino-acid oxidase, tandem duplicate 3	0.765335271506978	0.00457788967014769
gria2b	glutamate receptor, ionotropic, AMPA 2b	0.763130715498463	0.0319255600267984
cldn1	claudin 1	0.762012827724806	0.0449739343970312
csrnp1b	cysteine-serine-rich nuclear protein 1b	0.758806703479813	0.00867612082426285
itgb3b	integrin beta 3b	0.758561072255128	0.0376677352548583
gja13.2	gap junction protein alpha 13.2	0.758291944223557	0.00594255332226422
zgc:101731	zgc:101731	0.75658399868928	0.00340293949716697
sh3gl2a	SH3 domain containing GRB2 like 2a, endophilin A1	0.754579884353418	0.0154300708979391
fstl3	follistatin-like 3 (secreted glycoprotein)	0.754131349342371	0.0228681068526793
fgf24	fibroblast growth factor 24	0.753588853651774	0.0228581043674082
agr2	anterior gradient 2	0.752990244558731	0.00178006549634738
itgb1b	integrin, beta 1b	0.752472490600833	0.000228909514265554
trim16	tripartite motif containing 16	0.752010360992043	5.39121568814793e-06
linc.alien	linc RNA alien	0.751842863594358	0.044666364629057
cd99	CD99 molecule	0.751665163205523	0.00417696180096442
pim3	Pim-3 proto-oncogene, serine/threonine kinase	0.751351235230347	0.00443573584768235
klf4	Kruppel like factor 4	0.751032990106357	0.00128736624602242
nfkbib	nuclear factor of kappa light polypeptide gene enhancer in B-cells inhibitor, beta	0.750834543378327	0.00881402261022981
adma	adrenomedullin a	0.750357189897528	0.00610670684795168
serpine2	serpin peptidase inhibitor, clade E (nexin, plasminogen activator inhibitor type 1), member 2	0.748894858639685	0.020441450742494
jund	JunD proto-oncogene, AP-1 transcription factor subunit	0.748315203384337	0.0104303502646281
b3gnt3.4	UDP-GlcNAc:betaGal beta-1,3-N-acetylglucosaminyltransferase 3, tandem duplicate 4	0.747948629114995	3.5087278161229e-05
smad10a	SMAD family member 10a	0.747061516256253	0.00648594478201241
kank3	KN motif and ankyrin repeat domains 3	0.743374537974697	7.89566877545537e-05
calr3b	calreticulin 3b	0.742055644420193	0.000343029119879463
slc38a2	solute carrier family 38 member 2	0.741449835167073	0.000197446135518792
rpz5	rapunzel 5	0.740717926852969	0.00221216670437007
esyt3	extended synaptotagmin-like protein 3	0.738565852356786	0.0401987863516572
ralba	v-ral simian leukemia viral oncogene homolog Ba (ras related)	0.735379176049581	0.0096607200784744
zgc:86896	zgc:86896	0.732664203959968	0.0356108961286718
stx11a	syntaxin 11a	0.731689039563288	0.00293319897824767
arfgap3	ADP-ribosylation factor GTPase activating protein 3	0.727503225739683	0.0100224156738956
cbx8b	chromobox homolog 8b	0.727407084681362	0.000720334317202554
satb1a	SATB homeobox 1a	0.727366552138391	0.0060032186439083
si:dkey-25e12.3	si:dkey-25e12.3	0.72665621450937	0.00109558704621931
homeza	homeobox and leucine zipper encoding a	0.726595534515368	0.000241013214103455
slc7a1b	solute carrier family 7 member 1b	0.724215733334353	0.00214212529434295
gjb3	gap junction protein beta 3	0.723729775363808	0.00427873084785044
gfus.2	GDP-L-fucose synthase, tandem duplicate 2	0.723545831519447	7.40485999144708e-06
robo3	roundabout, axon guidance receptor, homolog 3 (Drosophila)	0.723195499194429	0.0486098184401113
septin4b	septin 4b	0.722038032946543	0.0307656302138712
col11a1a	collagen, type XI, alpha 1a	0.72160196546187	0.0011508979733036
gja1b	gap junction protein alpha 1b	0.721557974303779	0.0189411118224538
map7d1b	MAP7 domain containing 1b	0.721464660145678	7.64891624896342e-05
sema3b	sema domain, immunoglobulin domain (Ig), short basic domain, secreted, (semaphorin) 3B	0.720723470645634	0.000821074850665607
ripor1	RHO family interacting cell polarization regulator 1	0.720541753360737	0.000114285219823061
npm1a	nucleophosmin 1a	0.720042311303616	5.21959542375784e-07
foxo1b	forkhead box O1 b	0.719401845270886	0.00403566071443837
colgalt1b	collagen beta(1-O)galactosyltransferase 1b	0.719004809716721	0.0167942391605736
elmo2	engulfment and cell motility 2	0.718836030239477	0.0032343980092566
niban2b	niban apoptosis regulator 2b	0.71875083186204	0.00735197949562828
s1pr5a	sphingosine-1-phosphate receptor 5a	0.717672877418315	2.68470761119662e-05
nr4a1	nuclear receptor subfamily 4, group A, member 1	0.717222345597946	0.0414643229830289
acaca	acetyl-CoA carboxylase alpha	0.716563584692655	0.0026609438389202
adora2b	adenosine A2b receptor	0.71531789524312	0.0195459665638943
pcdh18b	protocadherin 18b	0.714635073310191	0.0111035636993878
ppm1h	protein phosphatase, Mg2+/Mn2+ dependent, 1H	0.714500285724742	0.00150205747830013
jun	Jun proto-oncogene, AP-1 transcription factor subunit	0.712577973957703	0.000141625734438842
irf6	interferon regulatory factor 6	0.712301315259922	0.000175209393700309
tmem116	transmembrane protein 116	0.710228928582762	0.0305751056508905
rab27a	RAB27A, member RAS oncogene family	0.70978338022177	0.00719470896301524
vip	vasoactive intestinal peptide	0.709680963356282	0.0269474820210599
ak1	adenylate kinase 1	0.708919879089734	0.0392365655273708
ano5b	anoctamin 5b	0.708241537672069	0.0303697751102904
isl2b	ISL LIM homeobox 2b	0.708156058527701	0.0287882006829851
per1a	period circadian clock 1a	0.707747997736008	0.00477260902908054
il13ra1	interleukin 13 receptor, alpha 1	0.707583574120751	2.85667609689175e-05
unc5da	unc-5 netrin receptor Da	0.707108860872721	0.0278800604793446
tuba8l3	tubulin, alpha 8 like 3	0.705437252349284	0.00251101347331786
trim8a	tripartite motif containing 8a	0.703910048417058	5.12860314973614e-06
cftr	CF transmembrane conductance regulator	0.70359637383981	1.2986789443097e-05
ipmkb	inositol polyphosphate multikinase b	0.702886735312155	0.000430705404551739
olfml3b	olfactomedin-like 3b	0.702490837985226	0.00879297694339157
rab11al	RAB11a, member RAS oncogene family, like	0.702117207832684	0.000142987639474821
lix1l	limb and CNS expressed 1 like	0.701792294999276	0.00199193375082438
ltb4r2a	leukotriene B4 receptor 2a	0.701617906217071	0.0430613303156162
golt1bb	golgi transport 1Bb	0.700671596654848	0.00303544933833706
cdca8	cell division cycle associated 8	0.699414978283843	0.0320506748429987
eya4	EYA transcriptional coactivator and phosphatase 4	0.699005114300738	0.0488164015390611
gnpnat1	glucosamine-phosphate N-acetyltransferase 1	0.698853232230454	2.39639417114715e-05
sema4c	sema domain, immunoglobulin domain (Ig), transmembrane domain (TM) and short cytoplasmic domain, (semaphorin) 4C	0.698033271288498	9.62221359780553e-05
dbpb	D site albumin promoter binding protein b	0.697804466949244	0.0139149104294567
akap12b	A kinase (PRKA) anchor protein 12b	0.697631492414358	0.045436657976494
samsn1a	SAM domain, SH3 domain and nuclear localisation signals 1a	0.697412193237126	0.00112746158424709
rgs3a	regulator of G protein signaling 3a	0.697130618325376	9.95580998857586e-05
lrpap1	low density lipoprotein receptor-related protein associated protein 1	0.695909379472528	1.53391485360024e-05
cyp2k8	cytochrome P450, family 2, subfamily K, polypeptide 8	0.695769646286502	0.0182916822261253
serpine3	serpin peptidase inhibitor, clade E (nexin, plasminogen activator inhibitor type 1), member 3	0.695443774725497	0.0232765121527561
gnb5a	guanine nucleotide binding protein (G protein), beta 5a	0.695291830291373	0.0449476869953044
oxct1a	3-oxoacid CoA transferase 1a	0.694511988928071	0.00135632053001303
sema4ba	sema domain, immunoglobulin domain (Ig), transmembrane domain (TM) and short cytoplasmic domain, (semaphorin) 4Ba	0.692677207273026	0.00519235025927393
bach1b	BTB and CNC homology 1, basic leucine zipper transcription factor 1 b	0.692655244962434	0.000901467741916714
creb3l1	cAMP responsive element binding protein 3-like 1	0.690561575029449	0.00280413952873781
klf7b	Kruppel like factor 7b	0.690304943754749	0.00347286230547234
ptprub	protein tyrosine phosphatase receptor type Ub	0.689504485913589	0.0267256123746094
dmd	dystrophin	0.688705775705112	0.0425225400378988
gdi1	GDP dissociation inhibitor 1	0.68608805911933	0.000416753904757629
cdh6	cadherin 6	0.685830126989837	0.000377936791919112
cldc1	C-type lectin domain containing 1	0.685822224122131	0.0481877158690497
spag1a	sperm associated antigen 1a	0.68566670639786	0.000118322236311008
cadm4	cell adhesion molecule 4	0.685097929279332	8.57230164476249e-05
lmo4b	LIM domain only 4b	0.68479864759426	0.0404931192064405
ralgds	ral guanine nucleotide dissociation stimulator	0.683469087950611	0.00476089295292819
pim1	Pim-1 proto-oncogene, serine/threonine kinase	0.683308324602244	0.00169788732562509
znf185	zinc finger protein 185 with LIM domain	0.683104088232858	0.00423578980049611
gfpt1	glutamine--fructose-6-phosphate transaminase 1	0.681075839993595	0.000267967982353678
foxa3	forkhead box A3	0.68046284472692	0.000717039572932889
pdia6	protein disulfide isomerase family A, member 6	0.680165755875916	0.0178815091019582
arf4a	ADP-ribosylation factor 4a	0.67948328143339	0.000252503691779603
stat3	signal transducer and activator of transcription 3 (acute-phase response factor)	0.679402269288839	0.000808932743740139
ago3a	argonaute RISC catalytic component 3a	0.678989407376041	0.0363801378469167
spint2	serine peptidase inhibitor, Kunitz type, 2	0.678497253335705	0.00206548544020198
nr1d1	nuclear receptor subfamily 1, group d, member 1	0.678409433114031	0.00844539666305176
sh3gl3a	SH3-domain GRB2-like 3a	0.67412524104467	0.0145236638333225
tmprss2	transmembrane serine protease 2	0.673776836722467	0.00433454498834964
fam83d	family with sequence similarity 83 member D	0.673064408936641	0.00651881825202812
map3k20a	mitogen-activated protein kinase kinase kinase 20a	0.672681938082191	0.00081999425036619
fam83c	family with sequence similarity 83 member C	0.672624608145469	0.000880941269933273
sfrp5	secreted frizzled-related protein 5	0.671406396410794	0.0485319092521845
ficd	FIC domain protein adenylyltransferase	0.669445454380393	0.00198565576004731
kiaa0513	KIAA0513	0.669101579096235	0.00274127726318269
mlec	malectin	0.668623749658507	5.7291072509951e-05
ccn2a	cellular communication network factor 2a	0.668429701823469	0.00376081601875201
vat1	vesicle amine transport 1	0.667817693032402	0.0200315601952375
pcxa	pyruvate carboxylase a	0.667285106302896	0.00977380094436056
ugt8	UDP glycosyltransferase 8	0.666939540819843	0.000243508300596945
gmppab	GDP-mannose pyrophosphorylase Ab	0.666313340773253	0.000159161516363015
trpc6a	transient receptor potential cation channel, subfamily C, member 6a	0.665986658114588	0.00162462881507428
rgs16	regulator of G protein signaling 16	0.665840663460446	0.000135906766268774
rasip1	Ras interacting protein 1	0.665265619706122	0.00135066108706555
robo2	roundabout, axon guidance receptor, homolog 2 (Drosophila)	0.661135600283685	0.00337475293816941
itgav	integrin, alpha V	0.66103082362216	2.50417082101884e-05
xirp1	xin actin binding repeat containing 1	0.660285369181793	0.00106246067615619
tspan34a	tetraspanin 34a	0.659978484222327	0.000414770922888987
kras	v-Ki-ras2 Kirsten rat sarcoma viral oncogene homolog	0.659707209611601	2.5431776304195e-06
zgc:92242	zgc:92242	0.659241588125511	0.0280197745723991
ncam1a	neural cell adhesion molecule 1a	0.658648662500139	0.00670533092515662
sgms1b	sphingomyelin synthase 1b	0.658567011111128	0.000136990120444964
dennd4a	DENN/MADD domain containing 4A	0.658314046552216	0.00583489844088569
zbtb8a	zinc finger and BTB domain containing 8A	0.656712509920464	0.0376006102076479
nfkb1	nuclear factor of kappa light polypeptide gene enhancer in B-cells 1	0.656088753006812	0.00097550937744935
cyp26b1	cytochrome P450, family 26, subfamily b, polypeptide 1	0.655609442533936	0.0466535913845348
s100v2	S100 calcium binding protein V2	0.654304802777408	0.0184940913596485
pgp	phosphoglycolate phosphatase	0.653388741725212	0.000229471151576496
neurl1aa	neuralized E3 ubiquitin protein ligase 1Aa	0.652990843682216	0.00113323564880797
cyp1c1	cytochrome P450, family 1, subfamily C, polypeptide 1	0.652838342572008	0.0219282438934279
si:ch211-129c21.1	si:ch211-129c21.1	0.652708516202723	6.20856077045631e-05
lrrc8aa	leucine rich repeat containing 8 VRAC subunit Aa	0.65254511114581	0.000660273236290052
tmem204	transmembrane protein 204	0.652159459046269	0.0360045190740679
gda	guanine deaminase	0.652112998304075	0.00134609676386796
smtnl	smoothelin, like	0.651744761429049	0.00657589100687156
btbd6a	BTB (POZ) domain containing 6a	0.64847154235069	0.00987721626157673
nbeaa	neurobeachin a	0.648226314097768	0.00219050163953806
myh9a	myosin, heavy chain 9a, non-muscle	0.646899297776358	7.1089693242123e-05
msna	moesin a	0.646877335252929	0.0013537092246491
l1cama	L1 cell adhesion molecule, paralog a	0.646766329386803	0.00350534352202137
plk3	polo-like kinase 3 (Drosophila)	0.64659638809144	0.000666789496473237
gatad2b	GATA zinc finger domain containing 2B	0.64553754457575	0.0197030570208882
acot19	acyl-CoA thioesterase 19	0.644669068673193	8.62869608663932e-06
nr4a2b	nuclear receptor subfamily 4, group A, member 2b	0.643619885214183	0.0345404785734622
rassf2a	Ras association domain family member 2a	0.643296667103583	0.0225931593220848
adprm	ADP-ribose/CDP-alcohol diphosphatase, manganese-dependent	0.641645662005496	4.10551266733662e-05
arhgef1a	Rho guanine nucleotide exchange factor (GEF) 1a	0.641235076390706	0.000380070995684468
socs1a	suppressor of cytokine signaling 1a	0.641059731170681	0.00314468520703423
marveld1	MARVEL domain containing 1	0.641021891551206	0.00611493888147193
sox6	SRY-box transcription factor 6	0.639061339751384	0.0105377875965987
prph	peripherin	0.638777657755051	0.00743305449926908
serpinh1a	serpin peptidase inhibitor, clade H (heat shock protein 47), member 1a	0.638630897580056	0.00203259455539909
gpt2	glutamic pyruvate transaminase (alanine aminotransferase) 2	0.638557992528504	0.0010051957152033
niban2a	niban apoptosis regulator 2a	0.638359040332343	0.0035608556671268
acbd3	acyl-Coenzyme A binding domain containing 3	0.637792557719788	1.2453481837389e-05
capn2a	calpain 2, (m/II) large subunit a	0.636974243390157	0.00441232299970748
capn2l	calpain 2, (m/II) large subunit, like	0.636333575912044	0.0272907863920166
tspan34b	tetraspanin 34b	0.633146310101083	0.00753490692955995
elovl1a	ELOVL fatty acid elongase 1a	0.632934118840107	0.000466574834010894
sec31a	SEC31 homolog A, COPII coat complex component	0.632082782683123	7.07021018763938e-05
insm1b	insulinoma-associated 1b	0.629770038494169	0.000102423063622879
zgc:174906	zgc:174906	0.629442697013141	0.0119248123499273
ptpra	protein tyrosine phosphatase receptor type A	0.628806171161864	0.00374897975564535
marcksb	myristoylated alanine-rich protein kinase C substrate b	0.628231975174041	0.0219979390374555
cebpb	CCAAT enhancer binding protein beta	0.628092310087844	0.0181181069040926
atp7a	ATPase copper transporting alpha	0.62782349748818	0.0137854094354568
slc35b1	solute carrier family 35 member B1	0.627726472489014	0.00239453428855033
igfbp5b	insulin-like growth factor binding protein 5b	0.627691464331237	0.00433972358291039
nolc1	nucleolar and coiled-body phosphoprotein 1	0.627618575679944	7.42665355932823e-06
ube2c	ubiquitin-conjugating enzyme E2C	0.627536242652514	0.0124382006301256
tnip1	TNFAIP3 interacting protein 1	0.627429963550504	0.0131792574648258
anxa1a	annexin A1a	0.627198410270496	0.0192896141572491
ugt1a6	UDP glucuronosyltransferase 1 family, polypeptide A6	0.626675258133562	0.0342433845116944
slc25a55a	solute carrier family 25 member 55a	0.626465303091955	0.000898172052149232
marcksl1a	MARCKS-like 1a	0.626464867192752	0.00232227043209077
klf12a	Kruppel like factor 12a	0.625193629638863	0.00789563069617539
plxnb2b	plexin b2b	0.625038349622284	0.0287202456915465
anks1b	ankyrin repeat and sterile alpha motif domain containing 1B	0.624440042064451	0.00960580849485787
isl2a	ISL LIM homeobox 2a	0.623075409782514	0.0330666612346862
cnn3a	calponin 3, acidic a	0.622478419780037	0.000805988135617424
slc25a37	solute carrier family 25 member 37	0.62196807749792	0.0365841457466491
zgc:101716	zgc:101716	0.621928586933031	0.00731803705725335
tmigd1	transmembrane and immunoglobulin domain containing 1	0.621732014729366	0.00308013392716216
tagln2	transgelin 2	0.621461347432595	0.00838867617898571
cebpa	CCAAT enhancer binding protein alpha	0.620130889273648	0.0018801388270435
dnajc2	DnaJ (Hsp40) homolog, subfamily C, member 2	0.618281241318854	4.21678813503748e-06
hhla2a.1	HERV-H LTR-associating 2a, tandem duplicate 1	0.617286230211376	0.00924704004313603
klf5l	Kruppel like factor 5 like	0.617167733555054	9.09388143682791e-05
mbnl1	muscleblind-like splicing regulator 1	0.615441553267017	0.00524203513182771
pard6gb	par-6 family cell polarity regulator gamma b	0.6139089777289	0.00206454517710633
zyx	zyxin	0.613655691415033	1.91348882775893e-05
ckap4	cytoskeleton associated protein 4	0.613478805747165	0.00366906640595109
plxna3	plexin A3	0.612964460019697	8.64554622035365e-05
hspa4a	heat shock protein 4a	0.611957012218401	0.00110450427840969
si:ch211-114n24.6	si:ch211-114n24.6	0.611643745936559	0.000181530722811619
ank2b	ankyrin 2b, neuronal	0.610954469430198	0.000618910228376041
ngfa	nerve growth factor a (beta polypeptide)	0.609725641449973	0.0486546447952919
itgb1a	integrin, beta 1a	0.60915468848833	0.00384181043445984
rab12	RAB12, member RAS oncogene family	0.609051911347386	0.0272650086297863
lama5	laminin, alpha 5	0.609009460149479	0.000155733954976535
notch2	notch receptor 2	0.608985841118241	4.40509181438856e-05
cflara	CASP8 and FADD-like apoptosis regulator a	0.608913783140694	0.000182554690682102
tbc1d16	TBC1 domain family, member 16	0.608672252814093	0.00192807550680426
fes	FES proto-oncogene, tyrosine kinase	0.60850219037657	0.00237571785933211
sptlc2a	serine palmitoyltransferase, long chain base subunit 2a	0.607174655311904	0.00768445340109577
anxa11a	annexin A11a	0.607137091037056	0.0402658609734841
cap2	cyclase associated actin cytoskeleton regulatory protein 2	0.606461567222181	0.0250040181641949
tspan11	tetraspanin 11	0.606300838342409	0.0287489748157996
cdh4	cadherin 4, type 1, R-cadherin (retinal)	0.606269733507983	0.00935637041668166
ccn1l2	cellular communication network factor 1, like 2	0.605739316433471	0.0304719609350185
smarca5	SWI/SNF related, matrix associated, actin dependent regulator of chromatin, subfamily a, member 5	0.605591896114833	1.14897786042219e-06
heatr1	HEAT repeat containing 1	0.605072455252932	6.74132631406898e-05
pak1	p21 protein (Cdc42/Rac)-activated kinase 1	0.603385817213993	0.00144147382393484
nus1	NUS1 dehydrodolichyl diphosphate synthase subunit	0.603281728577625	5.29851365871218e-05
ccdc80	coiled-coil domain containing 80	0.603028000405236	0.00442037459939392
eif4g2a	eukaryotic translation initiation factor 4, gamma 2a	0.601108566122917	4.10289196457855e-06
pttg1ipa	PTTG1 interacting protein a	0.601017376826888	0.00944785374307359
syt4	synaptotagmin IV	0.60022588825389	0.0300708954817118
morc3a	MORC family CW-type zinc finger 3a	0.599845395726248	0.000405359546087911
ehd2b	EH-domain containing 2b	0.599639746897819	2.09766906451998e-05
linc-epb41l4a	linc RNA epb41l4a	0.599113495979121	0.0200175613595554
ctps1a	CTP synthase 1a	0.598845448044718	2.45052678249499e-06
slc44a4	solute carrier family 44 member 4	0.598621583999306	0.000235945216831113
efnb2a	ephrin-B2a	0.59835253040451	0.0014104911055923
rnf19b	ring finger protein 19B	0.598213378096613	0.00186857493926011
cse1l	CSE1 chromosome segregation 1-like (yeast)	0.597555301107455	2.52440652427489e-05
tmed3	transmembrane p24 trafficking protein 3	0.596036511573055	0.00409829147116732
si:dkey-177p2.6	si:dkey-177p2.6	0.59454804522902	0.00588142082676038
adss1	adenylosuccinate synthase 1	0.593733110030934	0.0150917731341181
mri1	methylthioribose-1-phosphate isomerase 1	0.593392017480046	0.00236050026996581
top1a	DNA topoisomerase Ia	0.592861468130626	1.03431095515868e-05
fdxacb1	ferredoxin-fold anticodon binding domain containing 1	0.592157272744808	0.0385876533866538
nfkbie	nuclear factor of kappa light polypeptide gene enhancer in B-cells inhibitor, epsilon	0.591348359598756	0.00919078148686221
aqp11	aquaporin 11	0.591277923580399	0.00214897040156274
bcam	basal cell adhesion molecule (Lutheran blood group)	0.591090692329749	0.0106789709017505
phlda3	pleckstrin homology-like domain, family A, member 3	0.589511655560135	0.000782008602863611
mapre1b	microtubule-associated protein, RP/EB family, member 1b	0.588924553263939	0.000680939383984106
pacsin2	protein kinase C and casein kinase substrate in neurons 2	0.588252101672784	0.000205736045520267
gnaia	guanine nucleotide binding protein (G protein), alpha inhibiting activity polypeptide a	0.587673336177168	0.0145279868818006
nop2	NOP2 nucleolar protein homolog (yeast)	0.58663077803716	0.000306226248393818
smyd3	SET and MYND domain containing 3	0.586252561908617	0.0483087977704962
ildr1a	immunoglobulin-like domain containing receptor 1a	0.585576566223475	0.00134058855881898
tlcd1	TLC domain containing 1	0.585189351892855	0.0295194630510496
insl5b	insulin-like 5b	0.585084400136819	0.0218230584531564
atp2a2b	ATPase sarcoplasmic/endoplasmic reticulum Ca2+ transporting 2b	0.584522508110432	2.65622455723265e-06
mbl2	mannose binding lectin 2	0.58426983394352	0.00384382159990544
ccdc85b	coiled-coil domain containing 85B	0.583992442131668	0.00177175759618178
slc1a5	solute carrier family 1 member 5	0.583850452907948	0.000771113194292085
tmem263	transmembrane protein 263	0.582244829837697	0.00138845985299982
scn4ab	sodium channel, voltage-gated, type IV, alpha, b	0.582050407499127	2.51453276902391e-05
sox7	SRY-box transcription factor 7	0.581184039968646	0.015202355848529
tln2a	talin 2a	0.580329885786524	0.0161125369166489
plod1a	procollagen-lysine, 2-oxoglutarate 5-dioxygenase 1a	0.579996021614372	0.00661769985136758
abhd17b	abhydrolase domain containing 17B, depalmitoylase	0.579950631171766	0.00316959441035872
sptlc2b	serine palmitoyltransferase, long chain base subunit 2b	0.578674694435771	0.00380182072526761
xpc	xeroderma pigmentosum, complementation group C	0.578163660184896	0.00724297937975108
chka	choline kinase alpha	0.578057001305256	0.000403152228365369
cdc42ep3	CDC42 effector protein (Rho GTPase binding) 3	0.57787193287584	6.12089616526394e-05
skib	v-ski avian sarcoma viral oncogene homolog b	0.577593825012237	0.0168044103152161
mapkapk3	MAPK activated protein kinase 3	0.577280607509839	0.000766692364794445
s100u	S100 calcium binding protein U	0.576355518886491	0.0187370202281194
zgc:109782	zgc:109782	0.576203026347516	0.0369099594129457
kif1b	kinesin family member 1B	0.575119728261808	0.00311743974018323
hdac9b	histone deacetylase 9b	0.574536495657526	0.00109813412582105
cenpe	centromere protein E	0.574023471898843	0.0195905397180757
hipk2	homeodomain interacting protein kinase 2	0.573530403042769	0.0412157304238228
tuba1c	tubulin, alpha 1c	0.573350206511358	0.0210739504502266
ino80	INO80 complex ATPase subunit	0.573232734995347	0.000372505255800919
marcksl1b	MARCKS-like 1b	0.572585622766344	0.0342546049994593
coro1ca	coronin, actin binding protein, 1Ca	0.571616037519632	7.88426603641356e-05
selenom	selenoprotein M	0.571504228445042	0.0134399412023625
eva1ba	eva-1 homolog Ba (C. elegans)	0.569495040057209	0.0231399796135108
evx1	even-skipped homeobox 1	0.569099342028945	0.0288313986283902
wtip	WT1 interacting protein	0.568859337430235	0.00430419906629907
gstm.3	glutathione S-transferase mu tandem duplicate 3	0.568662425682137	0.00694388595369985
amotl2b	angiomotin like 2b	0.568190979343603	0.00287693750047904
ackr3b	atypical chemokine receptor 3b	0.567893164331462	0.0200015417950781
s100a10b	S100 calcium binding protein A10b	0.565818929105281	0.0462986203387082
keap1a	kelch-like ECH-associated protein 1a	0.565262292228269	8.81761342823916e-05
fermt2	FERM domain containing kindlin 2	0.565087129531135	0.0124925960532698
rps6ka3b	ribosomal protein S6 kinase, polypeptide 3b	0.563655923443247	0.00752529747061402
limk1a	LIM domain kinase 1a	0.563417766541885	0.0274449287275409
atp2b4	ATPase plasma membrane Ca2+ transporting 4	0.562980592016934	0.0161608344304776
hnrnpabb	heterogeneous nuclear ribonucleoprotein A/Bb	0.562886540664653	3.25858154806052e-06
mat2aa	methionine adenosyltransferase 2Aa	0.562253923095174	0.00016965118922832
si:ch211-238e22.2	si:ch211-238e22.2	0.561647368825395	0.037043219659401
rnf130	ring finger protein 130	0.561467243713856	0.0224207153560611
capn2b	calpain 2, (m/II) large subunit b	0.560517280062381	0.0247287510720632
cmtm7	CKLF-like MARVEL transmembrane domain containing 7	0.560498684572451	0.0338209028912779
hoxc4a	homeobox C4a	0.560322045361133	0.0253191237117612
mgat4b	alpha-1,3-mannosyl-glycoprotein 4-beta-N-acetylglucosaminyltransferase B	0.56029596935108	0.0398347678633773
cry2	cryptochrome circadian regulator 2	0.559640863939524	0.00914061522941124
jph1b	junctophilin 1b	0.559246003433628	0.0237098450033316
lama2	laminin, alpha 2	0.558556987872187	0.0232708415454855
dkk3b	dickkopf WNT signaling pathway inhibitor 3b	0.558544740258179	0.0213061240026241
ywhaz	tyrosine 3-monooxygenase/tryptophan 5-monooxygenase activation protein, zeta polypeptide	0.558049871669905	0.000647628937515747
iqgap3	IQ motif containing GTPase activating protein 3	0.558005099217098	0.0162147488149716
purbb	purine-rich element binding protein Bb	0.557922436304692	0.00558931243921289
pdgfra	platelet-derived growth factor receptor, alpha polypeptide	0.556789427494241	0.000676060921987398
si:ch211-214j24.10	si:ch211-214j24.10	0.556780602807998	0.000237447247861573
slco5a1b	solute carrier organic anion transporter family member 5A1b	0.556753818649721	0.0250749377540812
ippk	inositol 1,3,4,5,6-pentakisphosphate 2-kinase	0.556637368459604	0.000724384312316499
fam184aa	family with sequence similarity 184 member Aa	0.556407786409541	0.0359321360301371
acvr1ba	activin A receptor type 1Ba	0.556284059655363	0.00907134241833492
lrmda	leucine rich melanocyte differentiation associated	0.556237205589236	0.0196964196009451
gip	gastric inhibitory polypeptide	0.555218131174277	0.0322472771956529
brd4	bromodomain containing 4	0.554048107779106	0.000153677005834317
cyb561d2	cytochrome b561 family, member D2	0.551484658402981	0.0153326035959308
dnajb9a	DnaJ heat shock protein family (Hsp40) member B9a	0.551256664860005	0.00219648546405783
kpna2	karyopherin alpha 2 (RAG cohort 1, importin alpha 1)	0.550777107917555	0.00722712950628941
bmper	BMP binding endothelial regulator	0.54924881007979	0.045752344847497
med15	mediator complex subunit 15	0.548699114113284	9.18719901252847e-05
kpna3	karyopherin alpha 3 (importin alpha 4)	0.548610557107534	2.12332011705899e-05
col1a1b	collagen, type I, alpha 1b	0.548281450549981	0.00192680700707889
si:ch211-39i2.2	si:ch211-39i2.2	0.547787230184033	0.0451210240501397
cnksr3	cnksr family member 3	0.547332649501137	0.00958476971101405
gig2p	grass carp reovirus (GCRV)-induced gene 2p	0.546835314466418	0.0320312164268398
ramp2	receptor (G protein-coupled) activity modifying protein 2	0.546677072537689	0.00493697914196411
atp6v0a2b	ATPase H+ transporting V0 subunit a2b	0.544644285924335	0.000155106426960938
trabd	TraB domain containing	0.544495976043802	0.000147524873886722
klf11b	Kruppel like factor 11b	0.544420027187034	0.0169080007516331
mycb	MYC proto-oncogene, bHLH transcription factor b	0.544196449017003	0.0118563887166515
baiap2l1a	BAR/IMD domain containing adaptor protein 2 like 1a	0.543894129778244	0.00479751064049698
map7d1a	MAP7 domain containing 1a	0.542760161506779	0.00112958151720553
spred1	sprouty related EVH1 domain containing 1	0.542370872831366	0.00221888513836513
anln	anillin, actin binding protein	0.542208333330457	0.00790805334006901
mfge8b	milk fat globule EGF and factor V/VIII domain containing b	0.542016126786717	0.00765639051151149
capn9	calpain 9	0.541303931187501	0.0266771372572193
tsc22d1	TSC22 domain family, member 1	0.540088454676118	5.59821224328396e-05
ift74	intraflagellar transport 74	0.539511346864747	0.00702917931442604
ms4a17a.17	membrane-spanning 4-domains, subfamily A, member 17A.17	0.538782754158681	0.00162935960983183
b4galt7	xylosylprotein beta 1,4-galactosyltransferase, polypeptide 7 (galactosyltransferase I)	0.538438422050276	0.00169244419319548
cmklr1	chemokine-like receptor 1	0.538267669636491	0.0425018594556915
avil	advillin	0.538262776356652	0.0479882412657186
ftsj3	FtsJ RNA 2'-O-methyltransferase 3	0.537416333430502	8.36143284503837e-06
bcl2l10	BCL2 like 10	0.537351759538066	0.00287389687356688
arhgap42a	Rho GTPase activating protein 42a	0.537116908367333	0.0050382777349053
fgl2a	fibrinogen-like 2a	0.535951324834723	0.008530579501997
dip2ba	disco-interacting protein 2 homolog Ba	0.534951940202157	0.00778917422752
srfb	serum response factor b	0.534388914614814	0.00270935699482205
tmem59l	transmembrane protein 59-like	0.534197620495553	0.0182959182903117
endog	endonuclease G	0.534064461670403	0.0131958575700754
foxj3	forkhead box J3	0.533827954903653	0.0301891868412719
exosc9	exosome component 9	0.533666342013949	0.000275303185333475
surf4l	surfeit 4, like	0.532756892392929	0.000184648780869977
mxra8a	matrix-remodelling associated 8a	0.53263683008664	0.0176308097310701
snx8a	sorting nexin 8a	0.532633767217095	0.0235871679816673
slc39a13	solute carrier family 39 member 13	0.532216064936602	0.0225889518770435
pacsin1a	protein kinase C and casein kinase substrate in neurons 1a	0.531952758735491	0.0154864404947712
nnt	nicotinamide nucleotide transhydrogenase	0.531286563495373	0.000201259299986201
anxa13l	annexin A13, like	0.531101625616746	0.0256726730262023
slc25a12	solute carrier family 25 member 12	0.530273815658058	0.000668089354148334
jarid2b	jumonji and AT-rich interaction domain containing 2b	0.530131804669425	0.0346103778177491
slc35a2	solute carrier family 35 member 2	0.529839078030605	0.00333657595405531
tuba1a	tubulin, alpha 1a	0.52983657670497	0.00459148331900704
mknk1	MAPK interacting serine/threonine kinase 1	0.529118759722607	0.00118545225241934
zgc:171566	zgc:171566	0.529074976937999	0.0379870065708697
slc35d1a	solute carrier family 35 member D1a	0.528819592694612	0.0101622232874486
eif4g1a	eukaryotic translation initiation factor 4 gamma, 1a	0.528517848375662	9.7352893710957e-06
gpd2	glycerol-3-phosphate dehydrogenase 2 (mitochondrial)	0.528372360915871	0.017094415549656
rtca	RNA 3'-terminal phosphate cyclase	0.526882946741834	0.000110630563099528
adra2a	adrenoceptor alpha 2A	0.525608514709497	0.0281046159318965
ptprma	protein tyrosine phosphatase receptor type Ma	0.525366394034442	0.0397426673845189
tes	testis derived transcript (3 LIM domains)	0.52520127514291	0.0447031281436476
jak1	Janus kinase 1	0.525199156573212	0.00806129353591307
ccl19b	chemokine (C-C motif) ligand 19b	0.524774229404716	0.042273105361715
prmt6	protein arginine methyltransferase 6	0.524610568033448	0.00949057207890725
ets2	v-ets avian erythroblastosis virus E26 oncogene homolog 2	0.523947799086722	0.0298953195805867
elp2	elongator acetyltransferase complex subunit 2	0.523859852843076	0.000474580346899932
ctnnb2	catenin, beta 2	0.523341646173495	0.000433838499192781
ccne2	cyclin E2	0.523171123053038	0.0133912942266241
cnfn	cornifelin	0.522640951603988	0.0308539253631694
col1a2	collagen, type I, alpha 2	0.522618599168201	0.00423360970835039
mmp14b	matrix metallopeptidase 14b (membrane-inserted)	0.522264540441447	0.0104358013916834
cers2a	ceramide synthase 2a	0.522211447621789	0.0024905722403791
slc17a9b	solute carrier family 17 member 9b	0.522170473824024	0.00238736350366842
srrt	serrate RNA effector molecule homolog (Arabidopsis)	0.521969954194501	2.32042599052195e-05
fn1b	fibronectin 1b	0.521890364268069	0.0143951581040135
sntb1	syntrophin, basic 1	0.521479449722425	0.00090134958665211
impdh2	IMP (inosine 5'-monophosphate) dehydrogenase 2	0.521193320147764	0.00115319186203978
evlb	Enah/Vasp-like b	0.520130704737682	0.0469402939222841
elavl1a	ELAV like RNA binding protein 1a	0.519700951353849	2.44351231182504e-05
abt1	activator of basal transcription 1	0.519559033642417	0.00361461227755677
qars1	glutaminyl-tRNA synthetase 1	0.519313960941746	0.000170816201178627
hid1b	HID1 domain containing b	0.519042933293557	0.00150811307102196
akr1a1a	aldo-keto reductase family 1, member A1a (aldehyde reductase)	0.517495906409437	0.0210287060022294
notch1b	notch receptor 1b	0.51714993811653	0.00831719174708852
irf2bpl	interferon regulatory factor 2 binding protein-like	0.516539227963051	0.000896064782651738
smurf1	SMAD specific E3 ubiquitin protein ligase 1	0.516412923152137	0.0179081249875777
frem2b	FRAS1 related extracellular matrix 2b	0.516341884292209	0.00287591937466558
fam3c	FAM3 metabolism regulating signaling molecule C	0.516030410014704	0.000322747464259563
schip1	schwannomin interacting protein 1	0.515772596598282	0.00487045113082967
st8sia4	ST8 alpha-N-acetyl-neuraminide alpha-2,8-sialyltransferase 4	0.515011066854253	0.0432751046570688
ywhae2	tyrosine 3-monooxygenase/tryptophan 5-monooxygenase activation protein, epsilon polypeptide 2	0.514855915870696	0.0113569443978285
fam76b	family with sequence similarity 76 member B	0.514724093654568	0.000102033242642499
dennd2da	DENN/MADD domain containing 2Da	0.514208354929953	0.000349914732190188
ergic1	endoplasmic reticulum-golgi intermediate compartment 1	0.514155489824125	0.00166431980397165
acap3b	ArfGAP with coiled-coil, ankyrin repeat and PH domains 3b	0.513388922281182	0.0420961928445688
mtss1	MTSS I-BAR domain containing 1	0.51293497020009	0.0149573254637675
utp15	UTP15 small subunit processome component	0.512780542001006	0.000156559133979359
parpbp	PARP1 binding protein	0.512618072577252	0.030372587086758
cyp2x7	cytochrome P450, family 2, subfamily X, polypeptide 7	0.512520114150422	0.0277341300921129
znf385b	zinc finger protein 385B	0.512259776055509	0.0468134862715786
srm	spermidine synthase	0.512202441286429	0.0017902100905604
serp1	stress-associated endoplasmic reticulum protein 1	0.511501162011737	0.00429467673044484
phc2b	polyhomeotic homolog 2b (Drosophila)	0.510932606360911	0.000281532226853307
pitpnaa	phosphatidylinositol transfer protein, alpha a	0.509926581159428	0.000382192084534374
cldnd1b	claudin domain containing 1b	0.509184022968677	0.00185094260846247
tuba8l4	tubulin, alpha 8 like 4	0.509057230290701	0.000277461280696149
cldnk	claudin k	0.508905163427457	0.0120605117622634
pak1ip1	PAK1 interacting protein 1	0.508478852344963	2.94639256188897e-05
impdh1b	IMP (inosine 5'-monophosphate) dehydrogenase 1b	0.50820044664558	0.0123375046131862
irf2bp2b	interferon regulatory factor 2 binding protein 2b	0.50783045006076	0.00140956832207448
slc6a18	solute carrier family 6 member 18	0.507689566535432	0.00448086873914843
gprc5c	G protein-coupled receptor, class C, group 5, member C	0.50714009016645	0.00268428331590903
abcc9	ATP-binding cassette, sub-family C (CFTR/MRP), member 9	0.507050807778581	0.00173148921652745
hnrnpl	heterogeneous nuclear ribonucleoprotein L	0.506968142994483	0.0066558605361149
pdlim5a	PDZ and LIM domain 5a	0.50678954950572	0.0307429069510515
tgm2b	transglutaminase 2b	0.506708426096438	0.00649113402482437
sema6a	sema domain, transmembrane domain (TM), and cytoplasmic domain, (semaphorin) 6A	0.506306987057346	0.01635847823626
rcan1a	regulator of calcineurin 1a	0.506279869216423	0.0322254702844503
sel1l	SEL1L adaptor subunit of ERAD E3 ubiquitin ligase	0.50559250400113	0.00102997506889713
ubr5	ubiquitin protein ligase E3 component n-recognin 5	0.504359372767949	1.31931412126337e-05
camsap1a	calmodulin regulated spectrin-associated protein 1a	0.503546741606386	0.0317063991919086
stap2b	signal transducing adaptor family member 2b	0.502915685518458	0.00128701467775565
rab1ab	RAB1A, member RAS oncogene family b	0.50238056483154	0.000116478384529423
bcl6ab	BCL6A transcription repressor b	0.502192549458795	0.0425519205167396
tia1	TIA1 cytotoxic granule-associated RNA binding protein	0.501981148100799	0.000965462551208301
ankrd10b	ankyrin repeat domain 10b	0.501534431962484	0.0141938349226819
rdh10b	retinol dehydrogenase 10b	0.500968847927944	0.00920419469815464
rcc1	regulator of chromosome condensation 1	0.50035708734005	0.000175868448353453
zgc:113054	zgc:113054	0.499731909512588	0.00194018864542901
dram1	DNA-damage regulated autophagy modulator 1	0.49944932755112	0.0193910719824478
numb	NUMB endocytic adaptor protein	0.498211192641755	0.00195256477758617
sp8a	sp8 transcription factor a	0.498138130882361	0.0442475442921453
lsr	lipolysis stimulated lipoprotein receptor	0.497476614727975	0.000178801449718629
stard14	START domain containing 14	0.497177770245417	0.00171960317373142
pip4k2aa	phosphatidylinositol-5-phosphate 4-kinase, type II, alpha a	0.496560512839492	0.0156291765964154
hyi	hydroxypyruvate isomerase	0.496558107917495	0.0180132198924167
iqgap1	IQ motif containing GTPase activating protein 1	0.496104994574438	0.00793009048444162
timm50	translocase of inner mitochondrial membrane 50 homolog (S. cerevisiae)	0.495959107856049	0.000680640238837656
syncripl	synaptotagmin binding, cytoplasmic RNA interacting protein, like	0.495859286664718	0.000205700352859869
fbxl22	F-box and leucine-rich repeat protein 22	0.495856376346394	0.048449390427323
uap1	UDP-N-acetylglucosamine pyrophosphorylase 1	0.495821330305363	4.87003414921669e-05
foxf2a	forkhead box F2a	0.494975459289746	0.00144499655966954
ncf1	neutrophil cytosolic factor 1	0.494875460473317	0.000382293490148919
hoxb8a	homeobox B8a	0.494860471231342	0.00127009182005141
praf2	PRA1 domain family, member 2	0.493499671492839	0.0043603773185785
csrp1a	cysteine and glycine-rich protein 1a	0.493217785129961	0.00298915872448056
derl2	derlin 2	0.493013900036724	8.36117678353101e-05
znf574	zinc finger protein 574	0.492854033215079	0.0157102675813606
dnajc25	DnaJ (Hsp40) homolog, subfamily C , member 25	0.492581385124596	0.0080667523932263
cycsb	cytochrome c, somatic b	0.491972753156277	8.49879144471569e-06
fbxl18	F-box and leucine-rich repeat protein 18	0.491754100979582	0.0272709827871384
inpp5l	inositol polyphosphate-5-phosphatase L	0.491502744082674	0.000445947802903329
tdh	L-threonine dehydrogenase	0.489754514815456	0.0293531370583567
gale	UDP-galactose-4-epimerase	0.489707490750918	0.000806171235142428
mafba	MAF bZIP transcription factor Ba	0.48928360122907	0.0124940394461341
dysf	dysferlin, limb girdle muscular dystrophy 2B (autosomal recessive)	0.48851943551631	0.0233610463379768
qpctla	glutaminyl-peptide cyclotransferase-like a	0.488513012674226	0.00157409330363881
srrm2	serine/arginine repetitive matrix 2	0.488421889971673	0.000682887546760984
hnrnpa0a	heterogeneous nuclear ribonucleoprotein A0a	0.488396052878723	0.000119230966265197
plscr3b	phospholipid scramblase 3b	0.487929348587132	0.00242903803059655
loxl2b	lysyl oxidase-like 2b	0.487436925564819	0.0196985975156944
b3gnt5a	UDP-GlcNAc:betaGal beta-1,3-N-acetylglucosaminyltransferase 5a	0.48713998153809	0.0122727379971997
nherf4b	NHERF family PDZ scaffold protein 4b	0.486729439022052	0.014700809296063
lemd3	LEM domain containing 3	0.485757709163575	0.00101579973732814
trmt6	tRNA methyltransferase 6 non-catalytic subunit	0.485658937529669	0.00622872801507567
ncam1b	neural cell adhesion molecule 1b	0.485519967738839	0.0200058188504339
nup153	nucleoporin 153	0.485131451302895	5.93873768141402e-06
rrs1	ribosome biogenesis regulator 1 homolog	0.484063741363057	0.000281395516536504
ttc38	tetratricopeptide repeat domain 38	0.483048786647271	0.00836863840978468
nop58	NOP58 ribonucleoprotein homolog (yeast)	0.482702714801178	0.000104697379555898
stard10	StAR-related lipid transfer (START) domain containing 10	0.482420001418595	0.0216547125384616
tpm3	tropomyosin 3	0.482410817763464	0.00951638800014123
utp25	UTP25 small subunit processor component	0.481742588835059	0.002251145412086
agrn	agrin	0.481484380285387	0.00127170675734351
plcd1a	phospholipase C, delta 1a	0.48135488374544	0.0220009162993921
ptenb	phosphatase and tensin homolog B	0.481192945145433	0.000425038939421049
si:ch211-202h22.9	si:ch211-202h22.9	0.480904410441362	0.00273588698254613
snai2	snail family zinc finger 2	0.480498216000429	0.0114097415554533
mettl1	methyltransferase 1, tRNA methylguanosine	0.48035794536639	0.0105211654897589
entpd6	ectonucleoside triphosphate diphosphohydrolase 6	0.479139058839751	0.000539295485061163
prmt1	protein arginine methyltransferase 1	0.478015059878463	7.19277734744161e-05
pals2a	protein associated with LIN7 2, MAGUK p55 family member a	0.477997369703794	0.0342845808127811
cbl	Cbl proto-oncogene, E3 ubiquitin protein ligase	0.477928054869047	0.00324384464627229
b4galt1	UDP-Gal:betaGlcNAc beta 1,4- galactosyltransferase, polypeptide 1	0.47791550827249	0.00663641298086168
gatad2ab	GATA zinc finger domain containing 2Ab	0.477124687129171	0.000298083519311419
fstl1b	follistatin-like 1b	0.477070493230356	0.00746982983992102
zgc:55781	zgc:55781	0.47697844741551	9.03370710855446e-05
usp22	ubiquitin specific peptidase 22	0.476869252863863	0.00946524032598068
isl1a	ISL LIM homeobox 1a	0.476691418284929	0.0294218569613141
ptprga	protein tyrosine phosphatase receptor type Ga	0.476426464069373	0.00385125966416254
pisd	phosphatidylserine decarboxylase	0.475173853440519	0.0140819249627077
mtmr10	myotubularin related protein 10	0.473737741124945	0.0152145210892375
cltrn	collectrin, amino acid transport regulator	0.472053402642103	0.00123684686346561
nbl1	NBL1, DAN family BMP antagonist	0.471499805700255	0.0406417555477546
ripk4	receptor-interacting serine-threonine kinase 4	0.471156276404666	0.00158210259066971
prtfdc1b	phosphoribosyl transferase domain containing 1b	0.47030509846236	0.0149711855982838
arpc5lb	actin related protein 2/3 complex, subunit 5-like, b	0.470229544556374	0.00328776158121171
ets1	v-ets avian erythroblastosis virus E26 oncogene homolog 1	0.469747379653795	0.0170724791419535
tuba2	tubulin, alpha 2	0.469642961046616	0.0262496305576695
ptpn13	protein tyrosine phosphatase non-receptor type 13	0.469368817541782	0.0140170333201923
eml1	EMAP like 1	0.469012433888524	0.00314173374539727
stk17a	serine/threonine kinase 17a	0.468954676897909	0.00655984129295155
mef2d	myocyte enhancer factor 2d	0.467836328329502	0.00529492805527161
rpp40	ribonuclease P/MRP 40 subunit	0.467523450922743	0.0242897529681091
sh2d3cb	SH2 domain containing 3Cb	0.467338930040566	0.00271763220013893
ptpn11b	protein tyrosine phosphatase non-receptor type 11b	0.466747889369978	0.00695500744431357
slc16a10	solute carrier family 16 member 10	0.465919249156376	0.00158834377321956
nova2	NOVA alternative splicing regulator 2	0.465774532410997	0.00976437165722084
sec24c	SEC24 homolog C, COPII coat complex component	0.465715015677499	3.98875857347548e-06
sox11b	SRY-box transcription factor 11b	0.46545201040057	0.0315312524118927
haus6	HAUS augmin-like complex, subunit 6	0.464915660878063	0.0394955781142134
galnt6	UDP-N-acetyl-alpha-D-galactosamine:polypeptide N-acetylgalactosaminyltransferase 6 (GalNAc-T6)	0.46472724911062	3.85348849478751e-05
tax1bp3	Tax1 (human T-cell leukemia virus type I) binding protein 3	0.464724697911659	0.0136898617288087
lysmd4	LysM, putative peptidoglycan-binding, domain containing 4	0.464484233953932	0.0046235739067634
ppan	peter pan homolog	0.464081337563964	0.00091341602448399
thraa	thyroid hormone receptor alpha a	0.463783765162128	0.000679694294007112
rbm4.1	RNA binding motif protein 4.1	0.463294738757687	0.00186090393691375
hoxb9a	homeobox B9a	0.46109031629349	0.0150750282696539
sat1a.2	spermidine/spermine N1-acetyltransferase 1a, duplicate 2	0.461004463818146	0.0343210103296734
pdcd11	programmed cell death 11	0.46037799426241	0.000209641411201315
rab3da	RAB3D, member RAS oncogene family, a	0.460358679424838	0.042613997574435
actn1	actinin, alpha 1	0.460082096238238	0.00281340490690579
wdr75	WD repeat domain 75	0.458339380076594	0.000362284998127999
pora	P450 (cytochrome) oxidoreductase a	0.457531319819226	0.000556424068995427
cd276	CD276 molecule	0.457179533129153	0.0288862353815705
col5a2a	collagen, type V, alpha 2a	0.456884989061265	0.000303012994406686
hbegfb	heparin-binding EGF-like growth factor b	0.456280754673267	0.0167561462865014
tnfrsf1a	tumor necrosis factor receptor superfamily, member 1a	0.456128721051404	0.00553176326158777
dsc2l	desmocollin 2 like	0.455746954131255	0.000200932136630688
man2b1	mannosidase, alpha, class 2B, member 1	0.455504427587993	0.00409282986475833
jam3b	junctional adhesion molecule 3b	0.455486047944941	0.0190842276955747
ythdf2	YTH N6-methyladenosine RNA binding protein F2	0.455072434969839	7.36363471101605e-05
agfg1a	ArfGAP with FG repeats 1a	0.453538851127208	0.00363289293460699
coq10b	coenzyme Q10B	0.453100531810116	0.000605480709217419
ap1g1	adaptor related protein complex 1 subunit gamma 1	0.452842702279435	4.05566526397661e-05
kirrel3l	kirre like nephrin family adhesion molecule 3, like	0.452263011620027	0.0372107513106836
arhgap29b	Rho GTPase activating protein 29b	0.452046077851646	0.00688946421983223
plekha8	pleckstrin homology domain containing, family A (phosphoinositide binding specific) member 8	0.451959606236363	0.0069196639411226
hnrnph1l	heterogeneous nuclear ribonucleoprotein H1, like	0.45191662944907	0.000346441085620009
tgif1	TGFB-induced factor homeobox 1	0.451784003710786	0.0478758701515023
jag1b	jagged canonical Notch ligand 1b	0.451555871697834	0.00144635257905803
kaznb	kazrin, periplakin interacting protein b	0.450801270811966	0.00124204913197433
polb	polymerase (DNA directed), beta	0.45064439245682	0.00408102226955685
vmp1	vacuole membrane protein 1	0.449807590948802	1.3997170634506e-05
fbxw2	F-box and WD repeat domain containing 2	0.448554906548495	0.000665501626144457
tcf3a	transcription factor 3a	0.448054727070862	0.0416487709912004
tomm34	translocase of outer mitochondrial membrane 34	0.447721013423033	0.00146027434624916
cd9b	CD9 molecule b	0.447623677118941	0.00930287229161729
rrp9	ribosomal RNA processing 9, U3 small nucleolar RNA binding protein	0.447466557009296	0.00117929543410976
tmem39a	transmembrane protein 39A	0.447143073494294	0.00101479664824671
prnprs3	prion protein, related sequence 3	0.446669699552601	0.00185436159606274
egln3	egl-9 family hypoxia-inducible factor 3	0.446106154790094	0.0307202619631772
zgc:158403	zgc:158403	0.445406951598073	0.0071569773173616
pmp22b	peripheral myelin protein 22b	0.444672905886259	0.00285644696189519
srfa	serum response factor a	0.444671342213491	0.0130016516847426
skilb	SKI-like proto-oncogene b	0.444195453546743	0.00258118311325877
si:ch211-222k6.3	si:ch211-222k6.3	0.44338216172889	0.0196806051640302
pycr3	pyrroline-5-carboxylate reductase 3	0.443275707086664	0.024789982133642
acta1b	actin alpha 1, skeletal muscle b	0.442472690741716	0.021425215902318
mindy3	MINDY lysine 48 deubiquitinase 3	0.442004132088218	0.0108199462725481
trib3	tribbles pseudokinase 3	0.44186901608486	0.00640167980135062
slc38a5b	solute carrier family 38 member 5b	0.441840555895569	0.00421696731835105
sdf2l1	stromal cell-derived factor 2-like 1	0.441323192281642	0.0218141588807974
wdr36	WD repeat domain 36	0.440788836317086	8.43096834676095e-06
dlc	deltaC	0.44019969970295	0.0235283250272937
arcn1a	archain 1a	0.439632959638628	0.000477751139520724
sorbs3	sorbin and SH3 domain containing 3	0.439559141618848	0.00197042357810531
golga3	golgin A3	0.439551733297933	0.00129665519596031
herpud1	homocysteine-inducible, endoplasmic reticulum stress-inducible, ubiquitin-like domain member 1	0.439345942616471	0.0050314897498701
fbl	fibrillarin	0.439168419102037	3.77869671207738e-05
tram1	translocation associated membrane protein 1	0.438618635463125	0.0231615047773306
trim8b	tripartite motif containing 8b	0.437667951923937	0.0176893605716825
tuba5	tubulin alpha 5	0.437362509050971	0.0222594803873664
usp33	ubiquitin specific peptidase 33	0.436878488580309	6.18553186031138e-05
csrp2	cysteine and glycine-rich protein 2	0.43666246229106	0.00479884164761227
zgc:162698	zgc:162698	0.436151775105152	0.00165382835735681
ssb	small RNA binding exonuclease protection factor La	0.436080277341117	3.2984640750969e-05
cept1b	choline/ethanolamine phosphotransferase 1b	0.435657364532534	0.0197829647464174
wdr4	WD repeat domain 4	0.435373206056525	0.000561903272812527
tmem30b	transmembrane protein 30B	0.435248938860357	0.0145959349720492
rhoua	ras homolog family member Ua	0.435221413044784	0.0210911816799753
atxn2	ataxin 2	0.435148721790606	0.0020369999328116
sap130b	Sin3A-associated protein b	0.435060055534679	0.000289864281693251
pkd2	polycystic kidney disease 2	0.434783125796242	0.0127129689424193
lama4	laminin, alpha 4	0.434130300969978	0.000357012630337711
mapk14b	mitogen-activated protein kinase 14b	0.434125622942121	0.00823445660104206
lrrc8c	leucine rich repeat containing 8 VRAC subunit C	0.434031019299969	0.0233525595735789
sult1st6	sulfotransferase family 1, cytosolic sulfotransferase 6	0.433981085142189	0.00155017243584032
krt94	keratin 94	0.432810244430708	0.0213869153738883
ctnnbip1	catenin, beta interacting protein 1	0.432361517083116	0.0305946831600994
ahsa1b	AHA1, activator of heat shock protein ATPase homolog 1b	0.431174135065656	0.000979900135762704
prrc1	proline-rich coiled-coil 1	0.43065972092002	0.00036321778713078
ptch2	patched 2	0.429618074247697	0.00592906322869302
rabac1	Rab acceptor 1 (prenylated)	0.429327112020426	0.0021159855384388
dnajb11	DnaJ heat shock protein family (Hsp40) member B11	0.429178056229705	0.0111632974376965
dpysl2b	dihydropyrimidinase like 2b	0.428657487828648	0.016915856412211
id1	inhibitor of DNA binding 1, HLH protein	0.428083679986361	0.00155182352265199
cntfr	ciliary neurotrophic factor receptor	0.427702713186267	0.00864021389246581
msi2b	musashi RNA-binding protein 2b	0.427409985573295	0.0156596221739627
pomgnt2	protein O-linked mannose N-acetylglucosaminyltransferase 2 (beta 1,4-)	0.427350999669489	0.019245740176654
eve1	even-skipped-like1	0.427032632642887	0.0264462969277499
rcor1	REST corepressor 1	0.426589224847173	0.00135954530804176
rpz2	rapunzel 2	0.426537368250587	0.0094759063444624
rgs12b	regulator of G protein signaling 12b	0.426476946668778	0.0152130629043591
trpm7	transient receptor potential cation channel, subfamily M, member 7	0.425361544213942	2.49624721850737e-05
chp1	calcineurin-like EF-hand protein 1	0.4242855485319	0.0073632520518967
zgc:77158	zgc:77158	0.423718822473313	0.00109710500956071
gfpt2	glutamine-fructose-6-phosphate transaminase 2	0.423673316926665	0.00373674706095637
zgc:162200	zgc:162200	0.423627771521114	0.000518050663313914
smad3b	SMAD family member 3b	0.423142688478115	0.0402347224245014
rbm25b	RNA binding motif protein 25b	0.422901111017925	7.36946111434096e-05
ccnd2a	cyclin D2, a	0.422745749925506	0.0162112708614438
casp8	caspase 8, apoptosis-related cysteine peptidase	0.422552784171672	0.000776210060361002
arfip2a	ADP-ribosylation factor interacting protein 2a	0.421913235523654	0.0376788229033204
cib2	calcium and integrin binding family member 2	0.421462425580864	0.0133511794200582
mapk6	mitogen-activated protein kinase 6	0.421419420509082	0.00328794358075304
ctsl.1	cathepsin L.1	0.420632052011918	0.00989110348948518
kcnk5b	potassium channel, subfamily K, member 5b	0.419949473453443	0.00102283110926007
hoxb13a	homeobox B13a	0.419462043345588	0.020890799370074
rab10	RAB10, member RAS oncogene family	0.419406107958483	0.000154415232151478
cul1b	cullin 1b	0.419312299925236	0.000875086070320053
ppp1r14bb	protein phosphatase 1, regulatory (inhibitor) subunit 14Bb	0.419278531990363	0.0293994207138289
rc3h1b	ring finger and CCCH-type domains 1b	0.419131496419343	0.0294881879006124
fhl1a	four and a half LIM domains 1a	0.418958471443463	0.0301337110264056
zfp36l1a	zinc finger protein 36, C3H type-like 1a	0.418611376358949	0.00107804721421206
zmynd19	zinc finger, MYND-type containing 19	0.418463676293325	0.00532298165671968
prkci	protein kinase C, iota	0.41836852272117	8.29064964675662e-05
cdk8	cyclin dependent kinase 8	0.417877708779594	0.00074416728874842
pfas	phosphoribosylformylglycinamidine synthase	0.417805748126415	0.0101106434502422
dap3	death associated protein 3	0.417726343254854	0.00066603489000089
hnrnpub	heterogeneous nuclear ribonucleoprotein Ub	0.416006312350983	1.03378282734223e-05
asns	asparagine synthetase	0.415139601867454	0.0102965846094014
imp4	IMP U3 small nucleolar ribonucleoprotein 4	0.414996238772238	0.00340047769433538
qkia	QKI, KH domain containing, RNA binding a	0.41473910469162	0.00517237842752408
filip1l	filamin A interacting protein 1-like	0.413915197206261	0.00429994483761384
nipsnap2	nipsnap homolog 2	0.413831229035893	0.00135731149963136
unc45a	unc-45 myosin chaperone A	0.413820720475736	0.000879139641925427
dusp11	dual specificity phosphatase 11 (RNA/RNP complex 1-interacting)	0.413644939032194	0.00838815749648914
golph3l	golgi phosphoprotein 3-like	0.413538529678849	0.000358298255879583
gna13a	guanine nucleotide binding protein (G protein), alpha 13a	0.413040075216106	0.00819098516442151
vclb	vinculin b	0.413028892567276	0.0385026896808492
ralab	v-ral simian leukemia viral oncogene homolog Ab (ras related)	0.41214996248343	0.00705712702587822
mars1	methionyl-tRNA synthetase 1	0.411899071016571	0.00112813691903774
dnajc11a	DnaJ (Hsp40) homolog, subfamily C, member 11a	0.411527924829751	0.0175974788421302
traf6	TNF receptor-associated factor 6	0.411010081341134	0.00199980155840054
specc1la	sperm antigen with calponin homology and coiled-coil domains 1-like a	0.409208460042993	0.0011054709117445
scyl2	SCY1 like pseudokinase 2	0.409083961948856	0.00398365486907581
ccnl1b	cyclin L1b	0.409032553466871	0.000408672920335513
boc	BOC cell adhesion associated, oncogene regulated	0.408667231379178	0.00886233013677401
ero1a	endoplasmic reticulum oxidoreductase 1 alpha	0.408271194384538	0.0098060050547817
noc4l	nucleolar complex associated 4 homolog	0.408244706747285	0.000619987364793903
pwp2h	PWP2 small subunit processome component	0.408017807900861	0.000658072712687836
tnfrsfa	tumor necrosis factor receptor superfamily, member a	0.407980099089287	0.00267603241491444
vcla	vinculin a	0.407307093691844	0.00511630341621078
faf2	Fas associated factor family member 2	0.407006662121497	2.00213654482682e-05
sptb	spectrin, beta, erythrocytic	0.406352751527359	0.00538461061204193
eef2a.1	eukaryotic translation elongation factor 2a, tandem duplicate 1	0.406271175320702	0.02082931474128
jupa	junction plakoglobin a	0.405640404051431	0.000143133174998706
itchb	itchy E3 ubiquitin protein ligase b	0.40491737128246	0.0373513003715957
mapk8a	mitogen-activated protein kinase 8a	0.404867387364039	0.0163064076965016
fkbp9	FKBP prolyl isomerase 9	0.404778544231703	0.0372144762239583
magoh	mago homolog, exon junction complex subunit	0.404341283841483	0.00952572885198036
cltca	clathrin, heavy chain a (Hc)	0.403464141987874	2.79574519651417e-05
hoxa5a	homeobox A5a	0.402506218880917	0.0142774088614824
me3	malic enzyme 3, NADP(+)-dependent, mitochondrial	0.402385005112894	0.00036616649470745
rrbp1a	ribosome binding protein 1a	0.401605532690601	0.00476490028510173
egfra	epidermal growth factor receptor a (erythroblastic leukemia viral (v-erb-b) oncogene homolog, avian)	0.40152582800475	0.00442116249027752
mgll	monoglyceride lipase	0.401475934502469	0.0460426577734592
zgc:154093	zgc:154093	0.400421174403359	0.0172056172290359
mdka	midkine a	0.400315848587289	0.0471460606034077
pdgfrb	platelet-derived growth factor receptor, beta polypeptide	0.400295081830468	0.0429573317021914
pdlim1	PDZ and LIM domain 1 (elfin)	0.399732593910609	0.012531978128203
p4hb	prolyl 4-hydroxylase, beta polypeptide	0.3993950369588	1.74132179997489e-05
hnrnpa0b	heterogeneous nuclear ribonucleoprotein A0b	0.399316763431722	0.00108854912806319
zbtb7b	zinc finger and BTB domain containing 7B	0.398942862553091	0.00131487859068903
pnrc2	proline-rich nuclear receptor coactivator 2	0.398541638267748	0.0119280276976522
penka	proenkephalin a	0.397826221553172	0.00258765331149815
slain2	SLAIN motif family, member 2	0.39780564216228	0.00118434276591697
abl2	c-abl oncogene 2, non-receptor tyrosine kinase	0.39773057117435	0.0384749397669096
sparc	secreted protein, acidic, cysteine-rich (osteonectin)	0.397224601308761	0.00376789320653017
vps37c	VPS37C subunit of ESCRT-I	0.397175817149065	3.97517080113942e-05
golim4a	golgi integral membrane protein 4a	0.395238593573946	0.0175140288841262
ensaa	endosulfine alpha a	0.395086843343123	0.016279172947481
efna1a	ephrin-A1a	0.395023928672923	0.0178356872947885
srrm1	serine/arginine repetitive matrix 1	0.394848668073431	0.000599326225370317
abcc4	ATP-binding cassette, sub-family C (CFTR/MRP), member 4	0.394750359148833	0.00300311805276778
arhgap21a	Rho GTPase activating protein 21a	0.394538578786131	0.0475528070368653
pcf11	PCF11 cleavage and polyadenylation factor subunit	0.39388859573039	0.0108396055846928
colec12	collectin sub-family member 12	0.393703124795623	0.0397141373475011
naa15b	N-alpha-acetyltransferase 15, NatA auxiliary subunit b	0.393100473782395	7.02951571568707e-05
zgc:175214	zgc:175214	0.392873126702196	0.037896334602127
palm2akap2	PALM2 and AKAP2 fusion	0.392564709726412	0.0044120488110735
ddx19b	DEAD-box helicase 19b	0.392459326172587	8.61457103302588e-05
tenm3	teneurin transmembrane protein 3	0.39240495600052	0.0113402947412288
myo1cb	myosin Ic, paralog b	0.392320142804571	0.000485992624766873
hoxc13a	homeobox C13a	0.392149310420534	0.0287144891212305
gnl3	G protein nucleolar 3	0.392121263327711	0.000469546092683042
uspl1	ubiquitin specific peptidase like 1	0.39185156516533	0.00276431279017066
hnrnpa1b	heterogeneous nuclear ribonucleoprotein A1b	0.390894659558096	0.00011214230646959
cyba	cytochrome b-245, alpha polypeptide	0.389462665257931	0.0107794728668259
si:dkey-251i10.3	si:dkey-251i10.3	0.389069079514673	0.000861176296448876
cavin1b	caveolae associated protein 1b	0.388988955609713	0.00536067866662851
sncgb	synuclein, gamma b (breast cancer-specific protein 1)	0.388832249536846	0.0410299041159193
hoxa13a	homeobox A13a	0.388345239141838	0.0412303279901274
dnajb1a	DnaJ heat shock protein family (Hsp40) member B1a	0.387868594684873	0.0381344556471997
suz12a	SUZ12 polycomb repressive complex 2 subunit a	0.387652397856941	0.000520048532195659
cad	carbamoyl-phosphate synthetase 2, aspartate transcarbamylase, and dihydroorotase	0.387569925976599	0.00234337811550209
pcyt2	phosphate cytidylyltransferase 2, ethanolamine	0.386032936061771	0.0155962526617921
sart3	spliceosome associated factor 3, U4/U6 recycling protein	0.385913160406256	0.00151866324566039
yif1a	Yip1 interacting factor homolog A (S. cerevisiae)	0.385700644690764	0.000470588646029143
tmed9	transmembrane p24 trafficking protein 9	0.385610746290288	0.000167399975101375
ppp1r12a	protein phosphatase 1, regulatory subunit 12A	0.38556685901804	0.00836785495900423
ehd1a	EH-domain containing 1a	0.385345176107513	0.00114259012969748
riok1	RIO kinase 1 (yeast)	0.385113064088377	0.000369155809966262
ppil1	peptidylprolyl isomerase (cyclophilin)-like 1	0.384375395445547	0.00604115653710856
cnot1	CCR4-NOT transcription complex, subunit 1	0.383735356870247	0.000964356076052236
ppp4cb	protein phosphatase 4, catalytic subunit b	0.383727286216748	0.000448364415783167
hlx1	H2.0-like homeo box 1 (Drosophila)	0.383235973746687	0.0145744583435705
pabpc1b	poly A binding protein, cytoplasmic 1 b	0.382962153185629	0.00280845625905142
atp1a1a.3	ATPase Na+/K+ transporting subunit alpha 1a, tandem duplicate 3	0.382733219479194	0.0142741328113398
ambra1b	autophagy/beclin-1 regulator 1b	0.382615239132183	0.0166188130777846
tk2	thymidine kinase 2	0.382521815515679	0.018438195141418
usp2a	ubiquitin specific peptidase 2a	0.381870791287906	0.0447895203462315
rap1b	RAP1B, member of RAS oncogene family	0.381869715519477	0.0314608714086593
hgh1	HGH1 homolog (S. cerevisiae)	0.381658797161156	0.00283621227923663
rspry1	ring finger and SPRY domain containing 1	0.381515640775842	0.000508648454737708
slit3	slit homolog 3 (Drosophila)	0.381309233898079	0.00381689692163316
anxa13	annexin A13	0.381221435671228	0.0235432008279238
perp	p53 apoptosis effector related to pmp22	0.380936303819297	0.000883433795901283
hyal1	hyaluronidase 1	0.379790088736647	0.0468891489382764
myd88	MYD88 innate immune signal transduction adaptor	0.379452556616859	0.01288461240567
rab43	RAB43, member RAS oncogene family	0.379383568964616	0.00395502947856768
dse	dermatan sulfate epimerase	0.378089055746547	0.0131032872984165
tie1	tyrosine kinase with immunoglobulin-like and EGF-like domains 1	0.37751873404287	0.0337216441523118
bcl2l1	BCL2 like 1	0.377385190889356	0.012791604238137
bcl7ba	BAF chromatin remodeling complex subunit BCL7B a	0.377260643395835	0.00200229157676543
pum3	pumilio RNA-binding family member 3	0.376960400157088	0.000239966644766518
chd1	chromodomain helicase DNA binding protein 1	0.376605861273531	0.000337937797501858
gna11b	guanine nucleotide binding protein (G protein), alpha 11b (Gq class)	0.3764666100324	0.0242476237915012
srp14	signal recognition particle 14	0.376365006853257	0.00148276918726589
ubn2b	ubinuclein 2b	0.375967320006611	0.000396127122948881
slc12a2	solute carrier family 12 member 2	0.375882348355241	0.0240316887138267
mcl1b	MCL1 apoptosis regulator, BCL2 family member b	0.37528511690056	0.000256412047714547
sema5a	sema domain, seven thrombospondin repeats (type 1 and type 1-like), transmembrane domain (TM) and short cytoplasmic domain, (semaphorin) 5A	0.374738785057312	0.0340845056750481
lsm14aa	LSM14A mRNA processing body assembly factor a	0.374472968789186	0.0250072307646176
mettl2a	methyltransferase 2A, methylcytidine	0.374343131951099	0.0094524513003877
ptpn23a	protein tyrosine phosphatase, non-receptor type 23, a	0.373665511793731	0.000963999559340657
grpel1	GrpE-like 1, mitochondrial	0.373577395369253	0.000552314133072527
cyb5b	cytochrome b5 type B	0.373331118499642	0.0142859494746441
tdg.1	thymine DNA glycosylase, tandem duplicate 1	0.372996540241584	0.0118650519494977
sash1a	SAM and SH3 domain containing 1a	0.372975068696794	0.00326561298315004
ppp2caa	protein phosphatase 2 catalytic subunit alpha a	0.372946289227076	0.00537392683341112
furina	furin (paired basic amino acid cleaving enzyme) a	0.371943671125453	0.0454436898138788
vasnb	vasorin b	0.370994332077466	0.0365668640076132
mfsd6b	major facilitator superfamily domain containing 6b	0.370599768590147	0.0388075116419532
smg1	SMG1 nonsense mediated mRNA decay associated PI3K related kinase	0.370042576213904	0.00336983230546537
magi1b	membrane associated guanylate kinase, WW and PDZ domain containing 1b	0.369858421359692	0.0134194000231903
dcun1d3	defective in cullin neddylation 1 domain containing 3	0.369265205832169	0.00608806972553554
hipk3b	homeodomain interacting protein kinase 3b	0.369116835897578	0.0271026282357548
ruvbl1	RuvB-like AAA ATPase 1	0.369081062038882	0.0074966712640102
birc2	baculoviral IAP repeat containing 2	0.368554263559745	0.000889037070158218
tm9sf4	transmembrane 9 superfamily protein member 4	0.368368324065312	0.000197860256968503
pbx4	pre-B-cell leukemia transcription factor 4	0.368002833127143	0.00250304422931739
anxa4	annexin A4	0.36798362326034	0.000627729889165244
api5	apoptosis inhibitor 5	0.367393796172736	0.00100782326405285
ebna1bp2	EBNA1 binding protein 2	0.366851536897265	0.000174157592401498
noa1	nitric oxide associated 1	0.366066013230665	0.00676270699064312
atf6	activating transcription factor 6	0.365645359945256	0.00904045746418467
col18a1a	collagen type XVIII alpha 1 chain a	0.364688699330745	0.00246690362359175
id2a	inhibitor of DNA binding 2a	0.364532352661228	0.00698021859020539
fgfr3	fibroblast growth factor receptor 3	0.364353390018779	0.00840196262719941
arf2a	ADP-ribosylation factor 2a	0.363992216931098	0.000684117666653887
cdh1	cadherin 1, type 1, E-cadherin (epithelial)	0.363005219110592	0.00058142537081319
map2k1	mitogen-activated protein kinase kinase 1	0.362749577583278	0.0142615410493252
rbm17	RNA binding motif protein 17	0.362022178956517	0.00138865240202167
xpot	exportin, tRNA (nuclear export receptor for tRNAs)	0.361396248620391	0.00087027736876987
cdc42bpb	CDC42 binding protein kinase beta (DMPK-like)	0.360908254791385	0.00693799106042277
ctsbb	cathepsin Bb	0.360531493400924	0.0328445650606139
kctd5a	potassium channel tetramerization domain containing 5a	0.360487269008346	0.0169381732686994
tnk2b	tyrosine kinase, non-receptor, 2b	0.360178723292549	0.0347011536934115
sys1	SYS1 golgi trafficking protein	0.359523523796418	0.0136381520162176
mrps2	mitochondrial ribosomal protein S2	0.359436861705617	0.000376076578478756
paqr3a	progestin and adipoQ receptor family member IIIa	0.3587202706662	0.0403799962886051
bmp7b	bone morphogenetic protein 7b	0.358354756193131	0.0375888271664704
mbd1b	methyl-CpG binding domain protein 1b	0.358113922925387	0.00943661170055508
spata2	spermatogenesis associated 2	0.357660396584357	0.0156610276422861
riok2	RIO kinase 2 (yeast)	0.356878328865219	0.00303532393004193
nono	non-POU domain containing, octamer-binding	0.356534053123704	0.000369739623198377
grna.1	granulin a, tandem duplicate 1	0.356103861241881	0.0211511915796937
zgc:110239	zgc:110239	0.355739642163694	0.0442175133186034
carm1	coactivator-associated arginine methyltransferase 1	0.355041476648761	0.0106859938853116
si:dkeyp-120h9.1	si:dkeyp-120h9.1	0.35503128251831	0.0178458769264097
tmed5	transmembrane p24 trafficking protein 5	0.354162289360743	0.020315619986207
si:ch211-71m22.1	si:ch211-71m22.1	0.353635930495106	0.0182325535852025
gse1b	Gse1 coiled-coil protein b	0.353573749015784	0.0045342914617862
ube2d2l	ubiquitin-conjugating enzyme E2D 2 (UBC4/5 homolog, yeast), like	0.35352930376172	0.0129288032159762
col4a5	collagen, type IV, alpha 5 (Alport syndrome)	0.353205956117039	0.000335741144828108
shisa10.1	shisa family member 10, tandem duplicate 1	0.35307987871586	0.00115888634701125
zc3h12ab	zinc finger CCCH-type containing 12Ab	0.352792375707645	0.0402748345839152
zgc:113348	zgc:113348	0.352595383654026	0.0273935956735305
slitrk6	SLIT and NTRK-like family, member 6	0.352444068339322	0.0170455828963647
zgc:66427	zgc:66427	0.352268555030248	0.00463984655503945
cwc22	CWC22 spliceosome associated protein homolog	0.351917580390364	0.00126021040437051
gna12a	guanine nucleotide binding protein (G protein) alpha 12a	0.351915348401947	0.00977367166827181
mesd	mesoderm development LRP chaperone	0.351599416518033	0.000844730896631194
ahcyl1	adenosylhomocysteinase-like 1	0.351590487870112	0.00309452842826747
zbtb10	zinc finger and BTB domain containing 10	0.350950921025763	0.0348325349271487
st3gal4	ST3 beta-galactoside alpha-2,3-sialyltransferase 4	0.350421025721736	0.0442359826650567
irf2bp1	interferon regulatory factor 2 binding protein 1	0.349227792304888	7.31349408286781e-05
ponzr1	plac8 onzin related protein 1	0.349052204783649	0.0219482376889689
ezrb	ezrin b	0.348694475034073	0.000167708094636994
nol11	nucleolar protein 11	0.348464824722882	0.00817305550696347
tmco1	transmembrane and coiled-coil domains 1	0.348438641257808	0.00490990252382707
sona	SON DNA and RNA binding protein a	0.346741944175827	0.00160108417696225
rassf1	Ras association domain family member 1	0.346733087954304	0.0449924995487075
sgsm3	small G protein signaling modulator 3	0.345395102889423	0.0355450557904131
mef2aa	myocyte enhancer factor 2aa	0.345367672778807	0.0373782914153007
myh11a	myosin, heavy chain 11a, smooth muscle	0.344939042531191	0.000947096227940906
actb1	actin, beta 1	0.344654255277611	0.0485653481771504
ccm2	CCM2 scaffold protein	0.34420661477553	0.0233763018244854
cdaa	cytidine deaminase a	0.343563420940364	0.0237224819648419
ddx49	DEAD (Asp-Glu-Ala-Asp) box polypeptide 49	0.343300899452454	0.0167685136490672
hmgcrb	3-hydroxy-3-methylglutaryl-CoA reductase b	0.343183143939589	0.00154140434587557
nectin1b	nectin cell adhesion molecule 1b	0.342727398369231	0.0340048866929012
tsr1	TSR1 ribosome maturation factor	0.342541308139099	0.000396134134608169
ddx3xa	DEAD-box helicase 3 X-linked a	0.341963745853819	0.00375047259980306
mapkapk2a	MAPK activated protein kinase 2a	0.341891998172227	0.000291008326354838
naa15a	N-alpha-acetyltransferase 15, NatA auxiliary subunit a	0.341501296365691	4.09555006209826e-05
ptges3b	prostaglandin E synthase 3b (cytosolic)	0.340984491011588	4.822514679931e-05
cry-dash	cryptochrome DASH	0.34077849029687	0.0316928281764229
sf1	splicing factor 1	0.340754627543018	0.000119472072221019
fuca1.1	alpha-L-fucosidase 1, tandem duplicate 1	0.340299948786926	0.0425528440978249
sox4a	SRY-box transcription factor 4a	0.340263492769649	0.0468760921038272
cpeb4b	cytoplasmic polyadenylation element binding protein 4b	0.339894900392787	0.00626644297109551
chd4a	chromodomain helicase DNA binding protein 4a	0.339653314561744	0.00376160017611643
slc35e1	solute carrier family 35 member E1	0.339544326101456	0.00650720172106576
fubp1	far upstream element (FUSE) binding protein 1	0.33917707403137	0.00187028543577372
ywhabl	tyrosine 3-monooxygenase/tryptophan 5-monooxygenase activation protein, beta polypeptide like	0.338895874389491	0.00332676568373822
rbm4.3	RNA binding motif protein 4.3	0.338702668050193	0.0221769136908338
mtmr2	myotubularin related protein 2	0.338315720140606	0.012605405910371
cpvl	carboxypeptidase vitellogenic like	0.338292851698314	0.020501374816066
micos13	mitochondrial contact site and cristae organizing system subunit 13	0.338074903225461	0.0107279379047021
bxdc2	brix domain containing 2	0.337799700152898	0.00157602335838788
prpf38b	pre-mRNA processing factor 38B	0.337275540648878	0.000334965268211758
lamp2	lysosomal-associated membrane protein 2	0.337160160749969	0.000924455605516544
nifk	nucleolar protein interacting with the FHA domain of MKI67	0.336967190844653	0.00166383710035963
sec63	SEC63 homolog, protein translocation regulator	0.33612099638859	0.000614371376641032
scpep1	serine carboxypeptidase 1	0.335951092286118	0.0320145542858717
uba5	ubiquitin-like modifier activating enzyme 5	0.335730412505166	0.0331233617693859
gsk3ba	glycogen synthase kinase 3 beta, genome duplicate a	0.335717425942984	0.00479030146093358
litaf	lipopolysaccharide-induced TNF factor	0.335420552406088	0.0315666066286466
atf4b	activating transcription factor 4b	0.335102313219997	0.004964705855255
cyth1a	cytohesin 1a	0.333890317383739	0.00613671719483999
mllt1b	MLLT1 super elongation complex subunit b	0.33377980726711	0.043090830133952
mark3a	MAP/microtubule affinity-regulating kinase 3a	0.333336530310817	0.000259970014018584
si:ch211-51e12.7	si:ch211-51e12.7	0.332221431904049	0.00920275170655332
pfn2a	profilin 2a	0.331422519207522	0.00106550938842387
ugt5a3	UDP glucuronosyltransferase 5 family, polypeptide A3	0.331200080738273	0.00480907005902674
eif4g2b	eukaryotic translation initiation factor 4, gamma 2b	0.331034259032737	0.00019616539379238
hoxd13a	homeobox D13a	0.330858815156333	0.0435319762967456
ddi2	DNA-damage inducible protein 2	0.330799723279156	0.000986055884261971
copa	COPI coat complex subunit alpha	0.330714236948289	4.19726664736949e-05
abce1	ATP-binding cassette, sub-family E (OABP), member 1	0.330645374637067	0.000178493043766798
zswim6	zinc finger, SWIM-type containing 6	0.3302696511347	0.0219480715172505
snrnp70	small nuclear ribonucleoprotein 70 (U1)	0.329968808411711	0.000510916610021457
echdc2	enoyl CoA hydratase domain containing 2	0.329223133873176	0.0435786420660008
cry5	cryptochrome circadian regulator 5	0.328549596378295	0.0489680962328144
dhx15	DEAH (Asp-Glu-Ala-His) box helicase 15	0.328540329820683	8.34870391474667e-05
sfpq	splicing factor proline/glutamine-rich	0.327593954640655	0.00335386620801582
selenoi	selenoprotein I	0.3270901056055	0.00435981944635655
adnp2b	ADNP homeobox 2b	0.326661867301227	0.00213486344926765
polr1c	RNA polymerase I and III subunit C	0.326476327503054	0.00928342821847383
gnb1b	guanine nucleotide binding protein (G protein), beta polypeptide 1b	0.325580676640432	0.000606592823436412
daxx	death-domain associated protein	0.325505545776665	0.0149647945380628
rpp30	ribonuclease P/MRP 30 subunit	0.324942176528137	0.0432598400843831
stoml2	stomatin (EPB72)-like 2	0.324476788676367	0.00140452450466468
pdcd2l	programmed cell death 2-like	0.324257388018735	0.0384319162506566
nipblb	NIPBL cohesin loading factor b	0.324032641011554	0.00570482690747029
ccdc43	coiled-coil domain containing 43	0.323994403718285	0.00415747716743724
hnrnpd	heterogeneous nuclear ribonucleoprotein D	0.323946570700042	0.00250619616434673
golga2	golgin A2	0.323696057256761	0.0159621495298463
ccnt1	cyclin T1	0.323323744711863	0.0297023146596026
ncl	nucleolin	0.323271298278614	0.000301511979410825
casp2	caspase 2, apoptosis-related cysteine peptidase	0.322424898712766	0.0379583743374765
lhpp	phospholysine phosphohistidine inorganic pyrophosphate phosphatase	0.322180734921544	0.0148238300563742
gmeb1	glucocorticoid modulatory element binding protein 1	0.322159298143568	0.00526502888955839
mab21l1	mab-21-like 1	0.321568019973122	0.0373292463677408
znf865	zinc finger protein 865	0.320968958337425	0.00123860283125989
mrto4	MRT4 homolog, ribosome maturation factor	0.320834877126337	0.000180897087354402
reep5	receptor accessory protein 5	0.320610430599409	0.0441615203183358
gtf2h1	general transcription factor IIH, polypeptide 1	0.320550799586262	0.034278088190589
dimt1l	DIM1 dimethyladenosine transferase 1-like (S. cerevisiae)	0.320540983346786	0.0305666321993758
calr	calreticulin	0.320359974581005	0.0168500546637744
tsfm	Ts translation elongation factor, mitochondrial	0.319947032179394	0.010972456774776
pip5k1aa	phosphatidylinositol-4-phosphate 5-kinase, type I, alpha, a	0.319926614280911	0.0477705891103934
ddx54	DEAD (Asp-Glu-Ala-Asp) box polypeptide 54	0.319918782675074	0.00147216728544562
ubap2a	ubiquitin associated protein 2a	0.319896223370242	0.00246005522710232
dnttip2	deoxynucleotidyltransferase, terminal, interacting protein 2	0.319835784166758	0.000328054982638624
scamp1	secretory carrier membrane protein 1	0.319738884668002	0.00905130047002295
rab1ba	zRAB1B, member RAS oncogene family a	0.319373482394445	0.000522919679342379
vsig10	V-set and immunoglobulin domain containing 10	0.319328571065323	0.0296534649081876
ctsz	cathepsin Z	0.318528768740855	0.0225807701196698
gpatch4	G patch domain containing 4	0.317575627738084	0.00849884643315117
calub	calumenin b	0.316535840123369	0.00692872272860553
zc3h18	zinc finger CCCH-type containing 18	0.316265963442262	0.032915828928116
epha4a	eph receptor A4a	0.315274443353769	0.0216785740969845
cyth1b	cytohesin 1b	0.315000491461515	0.0337735340339161
zgc:63882	zgc:63882	0.314867676110898	0.0420497823434999
ammecr1	AMMECR nuclear protein 1	0.314771993379486	0.018556515779146
prkaa1	protein kinase, AMP-activated, alpha 1 catalytic subunit	0.314566231666456	0.00126879048278557
ufc1	ubiquitin-fold modifier conjugating enzyme 1	0.313611732182149	0.00793207656329539
alcama	activated leukocyte cell adhesion molecule a	0.312349009024271	0.0340518544855582
rbm24a	RNA binding motif protein 24a	0.31171687959298	0.0420928355535676
nat10	N-acetyltransferase 10	0.310910354887126	0.00609529015365711
arrdc1a	arrestin domain containing 1a	0.310477233507894	0.00486831003369254
ufsp2	ufm1-specific peptidase 2	0.310187176007587	0.0206588376226747
tnpo2a	transportin 2a	0.309993420465591	0.0155807174099438
ccnk	cyclin K	0.30981380923888	0.00167450300364107
snrpd3l	small nuclear ribonucleoprotein D3 polypeptide, like	0.309792200730653	0.00696594334945583
znrf2b	zinc and ring finger 2b	0.309399660341194	0.0247303166890757
wwc3	WWC family member 3	0.308662237613632	0.0296659758136958
snu13b	SNU13 homolog, small nuclear ribonucleoprotein b (U4/U6.U5)	0.308162899986058	0.00300279762933531
supv3l1	SUV3-like helicase	0.30756114663867	0.0481107013518973
casc3	casc3 exon junction complex subunit	0.307510747057528	0.00165114102948211
txnrd3	thioredoxin reductase 3	0.30749674415631	0.00268689018401224
pecam1a	platelet and endothelial cell adhesion molecule 1a	0.30709616980648	0.0291334626951542
fxyd3	FXYD domain containing ion transport regulator 3	0.306520954062928	0.0147081962645723
xkrx	XK related X-linked	0.305455742896083	0.0382293421814318
zhx2a	zinc fingers and homeoboxes 2a	0.305334902794877	0.0186958828625895
upf1	UPF1 RNA helicase and ATPase	0.304553038635179	0.000988827690049865
smox	spermine oxidase	0.304407934507116	0.0278181509620004
mpzl2b	myelin protein zero-like 2b	0.304063712656258	0.0255516710832213
rnf19a	ring finger protein 19A, RBR E3 ubiquitin protein ligase	0.303755213462212	0.0378140703825367
slka	STE20-like kinase a	0.303659770129914	0.0176533406745842
asnsd1	asparagine synthetase domain containing 1	0.303616283177636	0.0241599448843778
kri1	KRI1 homolog	0.303591332715682	0.00271003204070572
aebp2	AE binding protein 2	0.303128880673852	0.00432550243508797
oaz1b	ornithine decarboxylase antizyme 1b	0.303098619064237	0.00269521855990403
btr02	bloodthirsty-related gene family, member 2	0.302797291530128	0.00573215547882748
dock1	dedicator of cytokinesis 1	0.302312374884398	0.00503842140171699
sars1	seryl-tRNA synthetase 1	0.302254997384225	0.00141988149890547
rab41	RAB41, member RAS oncogene family	0.301181680540936	0.00332014986131145
hibch	3-hydroxyisobutyryl-CoA hydrolase	0.301132779767161	0.00696161586605015
caskb	calcium/calmodulin-dependent serine protein kinase b	0.299022115359667	0.048624379479487
acot9.1	acyl-CoA thioesterase 9, tandem duplicate 1	0.298776722734088	0.0206026810261873
dnajc5ga	DnaJ (Hsp40) homolog, subfamily C, member 5 gamma a	0.298232109867566	0.00683444889546013
krr1	KRR1 small subunit processome component homolog	0.297780376024164	0.0277380614693174
mak16	MAK16 homolog (S. cerevisiae)	0.297377907107627	0.00372510534304205
tpte	transmembrane phosphatase with tensin homology	0.297059336600801	0.0256816077482969
foxf1	forkhead box F1	0.297033376542028	0.011516873492545
pcsk1nl	proprotein convertase subtilisin/kexin type 1 inhibitor, like	0.296919661869172	0.0342743744815214
ahcyl2b	adenosylhomocysteinase like 2b	0.296209238447716	0.0021457383695413
si:dkey-222f8.3	si:dkey-222f8.3	0.295895259014893	0.0192245904346761
cds2	CDP-diacylglycerol synthase (phosphatidate cytidylyltransferase) 2	0.295695741322631	0.0417160925351573
krt8	keratin 8	0.295312681643212	0.00735219723302043
pgm2	phosphoglucomutase 2	0.294883837638448	0.0119376536560317
naga	N-acetylgalactosaminidase, alpha	0.294312040704234	0.0195612332009067
ltv1	LTV1 ribosome biogenesis factor	0.294044762392995	0.0010487637925609
ppp2r2ab	protein phosphatase 2, regulatory subunit B, alpha b	0.29387168471836	0.000983071946383102
ywhah	tyrosine 3-monooxygenase/tryptophan 5-monooxygenase activation protein, eta polypeptide	0.293365870589993	0.00894307782891408
gnb2	guanine nucleotide binding protein (G protein), beta polypeptide 2	0.29320441168401	0.0473683997569777
dnajc3b	DnaJ (Hsp40) homolog, subfamily C, member 3b	0.292006714704678	0.034301521609693
snrpd1	small nuclear ribonucleoprotein D1 polypeptide	0.290576619149426	0.0139887951828764
lamc1	laminin, gamma 1	0.290520660664035	0.00338808874682679
rab5if	RAB5 interacting factor	0.290205953232586	0.0215767512974398
snx2	sorting nexin 2	0.29020027245834	0.0227518789434408
copg2	COPI coat complex subunit gamma 2	0.289996027952597	0.000294327352076831
ddx56	DEAD (Asp-Glu-Ala-Asp) box helicase 56	0.289925977946707	0.00642243172977922
wdr55	WD repeat domain 55	0.289688965052625	0.012880752422755
fuca1.2	alpha-L-fucosidase 1, tandem duplicate 2	0.289260854073737	0.0210126476135819
scrib	scribble planar cell polarity protein	0.28918225201829	0.00794107868932456
tktb	transketolase b	0.288899879735453	0.00753201472985888
si:ch211-225b11.1	si:ch211-225b11.1	0.288765457626329	0.00375381662227149
spint1a	serine peptidase inhibitor, Kunitz type 1 a	0.288604332266219	0.018338578155128
nherf1a	NHERF family PDZ scaffold protein 1a	0.288440435936865	0.00389829909388502
tln1	talin 1	0.28787171988354	0.0334346339427143
kdelr2a	KDEL endoplasmic reticulum protein retention receptor 2a	0.287255286767186	0.00302646510458299
elf1	E74-like ETS transcription factor 1	0.28681761560322	0.0027610823916914
arpc5la	actin related protein 2/3 complex, subunit 5-like, a	0.286677140614809	0.0138768791778775
camsap1b	calmodulin regulated spectrin-associated protein 1b	0.2866283755209	0.0272238750330518
nfe2l3	nfe2 like bZIP transcription factor 3	0.286457238859122	0.00807038533450388
ddx3xb	DEAD-box helicase 3 X-linked b	0.286388061215062	0.000924225317287158
prkacbb	protein kinase, cAMP-dependent, catalytic, beta b	0.285964216024899	0.033621459195079
znf609b	zinc finger protein 609b	0.285784528639022	0.0485377116031022
rab2a	RAB2A, member RAS oncogene family	0.285324936275107	0.000469250686027919
prkacab	protein kinase, cAMP-dependent, catalytic, alpha, genome duplicate b	0.284938400929186	0.0179538362880722
setb	SET nuclear proto-oncogene b	0.284881635235755	0.00100876180797794
arf1	ADP-ribosylation factor 1	0.283972838427901	0.00210358441919841
ppp2r1bb	protein phosphatase 2, regulatory subunit A, beta b	0.283630540138584	0.00647853405680446
ttc27	tetratricopeptide repeat domain 27	0.283593797445966	0.0366077408255571
srfbp1	serum response factor binding protein 1	0.283409328484124	0.0288888837860062
arfgap2	ADP-ribosylation factor GTPase activating protein 2	0.282370746491717	0.00456782927020472
tubb4b	tubulin, beta 4B class IVb	0.281756793494727	0.0201032811343869
kin	Kin17 DNA and RNA binding protein	0.281712011256802	0.0284180963276178
usp16	ubiquitin specific peptidase 16	0.281494272425328	0.00455767340689846
cdk2ap2	cyclin dependent kinase 2 associated protein 2	0.281014596849058	0.0199950999620355
hnrnpa1a	heterogeneous nuclear ribonucleoprotein A1a	0.280956558402996	0.00681378000036392
hspd1	heat shock 60 protein 1	0.280318492711753	0.00752506890188281
stk25b	serine/threonine kinase 25b	0.280142253740235	0.00777746012792367
galca	galactosylceramidase a	0.280057294664556	0.0137387789273474
hoxc3a	homeobox C3a	0.279895526196403	0.0248852195618181
entpd1	ectonucleoside triphosphate diphosphohydrolase 1	0.279596765576067	0.0298673739684486
ythdf1	YTH N6-methyladenosine RNA binding protein F1	0.279487383362161	0.00754567209447545
ppp1cab	protein phosphatase 1, catalytic subunit, alpha isozyme b	0.279349536070746	0.00197293618383372
nol10	nucleolar protein 10	0.278950903997618	0.00151385845173773
dkc1	dyskeratosis congenita 1, dyskerin	0.278791932269206	0.00609865706802749
nutf2	nuclear transport factor 2	0.278226708651413	0.00213222692891159
ppp5c	protein phosphatase 5, catalytic subunit	0.277500010421271	0.00410484561934853
ppm1ab	protein phosphatase, Mg2+/Mn2+ dependent, 1Ab	0.277156527522561	0.0274569106591799
ifrd1	interferon-related developmental regulator 1	0.27682970528099	0.0105504746072605
hccsb	holocytochrome c synthase b	0.27651467476592	0.0281368468677486
sf3b3	splicing factor 3b, subunit 3	0.27389869021777	0.00120922783951943
eif6	eukaryotic translation initiation factor 6	0.273236204572907	0.00328806325040531
noc3l	NOC3-like DNA replication regulator	0.272910853541621	0.00890032110446093
n4bp1	nedd4 binding protein 1	0.272730767811558	0.0431452886109044
ccdc59	coiled-coil domain containing 59	0.272492336041198	0.0472330198421808
rbbp6	retinoblastoma binding protein 6	0.271634000251275	0.00796156470703213
slc9a8	solute carrier family 9 member 8	0.27161710561756	0.0306725912177093
fzd2	frizzled class receptor 2	0.271288578036572	0.047097802885949
ugt5a4	UDP glucuronosyltransferase 5 family, polypeptide A4	0.271075357647881	0.00532905971351096
pmpca	peptidase, mitochondrial processing subunit alpha	0.270848261931876	0.00975228912341408
cldn15lb	claudin 15-like b	0.270599106421884	0.00527047928936714
hnrnpa0l	heterogeneous nuclear ribonucleoprotein A0, like	0.27055033896688	0.00591279793436703
ubp1	upstream binding protein 1	0.270453804867646	0.0322068044135253
psmd11a	proteasome 26S subunit, non-ATPase 11a	0.270136656551853	0.0106866682066308
pttg1ipb	PTTG1 interacting protein b	0.269417518664019	0.0254770035597835
ctu2	cytosolic thiouridylase subunit 2 homolog (S. pombe)	0.268910526138721	0.0244180264435283
ywhaqb	tyrosine 3-monooxygenase/tryptophan 5-monooxygenase activation protein, theta polypeptide b	0.268901100712256	0.00124678727938987
s1pr2	sphingosine-1-phosphate receptor 2	0.268803933993802	0.0219712154328741
alg9	ALG9 alpha-1,2-mannosyltransferase	0.268713637776034	0.0163251543120716
clic1	chloride intracellular channel 1	0.268631803210191	0.00844484543494024
ecsit	ECSIT signaling integrator	0.268623208628426	0.0128070919623863
gnb1a	guanine nucleotide binding protein (G protein), beta polypeptide 1a	0.268102442782229	0.0036402426022352
stx5a	syntaxin 5A	0.267423510975507	0.00812809213309613
ptk2aa	protein tyrosine kinase 2aa	0.266773220366998	0.0396851244247603
taf15	TAF15 RNA polymerase II, TATA box binding protein (TBP)-associated factor	0.265869474595979	0.00160108523464198
sesn2	sestrin 2	0.265655015139809	0.024383535140285
fbxw5	F-box and WD repeat domain containing 5	0.265492953380343	0.0190569606884805
napsa	napsin A aspartic peptidase	0.265336529163264	0.00651803915840113
get3	guided entry of tail-anchored proteins factor 3, ATPase	0.264293114376982	0.00700335287280476
rab1aa	RAB1A, member RAS oncogene family a	0.264275430123927	0.0260806035642034
puf60a	poly-U binding splicing factor a	0.264225427417544	0.0121680047814206
eftud2	elongation factor Tu GTP binding domain containing 2	0.264128011057843	0.0104730903036936
arf6a	ADP-ribosylation factor 6a	0.26378202699535	0.0267044696657478
atp6v0a1a	ATPase H+ transporting V0 subunit a1a	0.26319455888979	0.00445714765433095
ddx17	DEAD-box helicase 17	0.262852344572861	0.0279380459379855
znf330	zinc finger protein 330	0.262579916183634	0.00261939257650439
prss16	serine protease 16	0.262465909567926	0.036227920315999
mrps22	mitochondrial ribosomal protein S22	0.262330225783666	0.0429935137920079
cnih1	cornichon family AMPA receptor auxiliary protein 1	0.262234219208215	0.023271450987174
polr1f	RNA polymerase I subunit F	0.261389791603435	0.0248205736170779
ddx52	DEAD (Asp-Glu-Ala-Asp) box polypeptide 52	0.259994758351231	0.0182617737240047
irf2bp2a	interferon regulatory factor 2 binding protein 2a	0.2597840457923	0.0487461528073635
cdk11b	cyclin dependent kinase 11B	0.259779813462495	0.00169628130067306
igfbp7	insulin-like growth factor binding protein 7	0.259777652384193	0.0138359295321929
ddx27	DEAD (Asp-Glu-Ala-Asp) box polypeptide 27	0.259582854415631	0.00420936989191192
thumpd3	THUMP domain containing 3	0.258932797527562	0.0382392701330579
spry2	sprouty RTK signaling antagonist 2	0.258865831940867	0.0141744755107136
dpm1	dolichyl-phosphate mannosyltransferase subunit 1, catalytic	0.25835709799621	0.0286765292725181
arf6b	ADP-ribosylation factor 6b	0.257093846027186	0.00354601367352787
ubqln4	ubiquilin 4	0.25627464996604	0.00316248344186554
memo1	mediator of cell motility 1	0.256066217762013	0.0327777215828598
dda1	DET1 and DDB1 associated 1	0.255568516692233	0.0325079476074623
galnt2	UDP-N-acetyl-alpha-D-galactosamine:polypeptide N-acetylgalactosaminyltransferase 2	0.254882168772645	0.00464659283186208
lap3	leucine aminopeptidase 3	0.254477475915603	0.00379954468829704
yme1l1b	YME1-like 1b	0.252125211808347	0.0124934276222253
ptprfb	protein tyrosine phosphatase receptor type Fb	0.25155887640488	0.00212663878878342
ezh2	enhancer of zeste 2 polycomb repressive complex 2 subunit	0.251104057807352	0.0269754710285228
rnf40	ring finger protein 40	0.250860239868372	0.0212277902732521
dhps	deoxyhypusine synthase	0.250332849480168	0.0486040906428161
hp1bp3	heterochromatin protein 1, binding protein 3	0.250163208183191	0.0226696378834
slc35b2	solute carrier family 35 member B2	0.249484213567644	0.043265603222808
hspa9	heat shock protein 9	0.249440554520516	0.0107541887174782
kdrl	kinase insert domain receptor like	0.249179316921886	0.0292199834169415
rrp12	ribosomal RNA processing 12 homolog	0.248925028307856	0.0276304124971308
calm2a	calmodulin 2a (phosphorylase kinase, delta)	0.24738012413493	0.00611170188231853
cast	calpastatin	0.247204794886533	0.0136303089540722
eif3jb	eukaryotic translation initiation factor 3, subunit Jb	0.247037046073311	0.003567708829509
nptna	neuroplastin a	0.246703492407498	0.040181302762385
srp9	signal recognition particle 9	0.245972185106106	0.015870672046929
ginm1	glycoprotein integral membrane 1	0.245389987265678	0.0332914081066272
rhot1a	ras homolog family member T1a	0.245352345316469	0.0167797267428879
tmem115	transmembrane protein 115	0.245253188434865	0.00365542978249926
uba1	ubiquitin-like modifier activating enzyme 1	0.244974079864702	0.00125870078028624
wdr43	WD repeat domain 43	0.244734697830663	0.00339143284640796
akirin2	akirin 2	0.244149599604498	0.0219700957902288
ppp6r3	protein phosphatase 6, regulatory subunit 3	0.24347994020412	0.00205818295422361
inpp5f	inositol polyphosphate-5-phosphatase F	0.243141861660456	0.0072450803850295
pdap1a	pdgfa associated protein 1a	0.242474744148574	0.0450850448316494
sdf2	stromal cell-derived factor 2	0.241396993214706	0.0187704890397371
rbmx	RNA binding motif protein X-linked	0.241336226486383	0.0151856289488858
thop1	thimet oligopeptidase 1	0.241035718859538	0.00223630023264344
traf7	TNF receptor-associated factor 7	0.240911509295853	0.0374958487620845
rpl7l1	ribosomal protein L7-like 1	0.240816434955204	0.00983818794269376
szrd1	SUZ RNA binding domain containing 1	0.240553678211187	0.0356651605299888
tia1l	cytotoxic granule-associated RNA binding protein 1, like	0.23964676851459	0.0031226460108865
trmt61a	tRNA methyltransferase 61A	0.239110469016757	0.0357956947804041
kpnb1	karyopherin (importin) beta 1	0.238805284954086	0.000901957213936427
lmnb1	lamin B1	0.2387075395055	0.0374126416674522
ppm1bb	protein phosphatase, Mg2+/Mn2+ dependent, 1Bb	0.23846375178579	0.0115075009425981
strn3	striatin, calmodulin binding protein 3	0.238452377770765	0.0362515599967866
pi4k2b	phosphatidylinositol 4-kinase type 2 beta	0.2378312146877	0.0397332167398852
selenos	selenoprotein S	0.237058641787825	0.0387346894824797
derl1	derlin 1	0.237051647036139	0.00260039732345838
zgc:91910	zgc:91910	0.235886394722171	0.00983416573725625
pitrm1	pitrilysin metallopeptidase 1	0.235763117857848	0.0460071154637904
gorasp2	golgi reassembly stacking protein 2	0.23558549624172	0.00233033070225502
srsf6b	serine and arginine rich splicing factor 6b	0.234891598732387	0.00592926199419169
ppig	peptidylprolyl isomerase G (cyclophilin G)	0.234403486222828	0.0340770827890702
actn4	actinin, alpha 4	0.234359183446054	0.0184345326949042
nhp2	NHP2 ribonucleoprotein homolog (yeast)	0.23394676276985	0.0389443664767532
wdr12	WD repeat domain 12	0.233604506373597	0.0159462333713303
dhdds	dehydrodolichyl diphosphate synthase	0.233517506748227	0.0179640136192693
gigyf2	GRB10 interacting GYF protein 2	0.233323078450372	0.00526000771474313
fubp3	far upstream element (FUSE) binding protein 3	0.233061855909884	0.00716871623479932
max	myc associated factor X	0.232480413874006	0.00884641292122053
itsn2b	intersectin 2b	0.23216478787163	0.01789918446595
ube2d3	ubiquitin-conjugating enzyme E2D 3	0.232110010415373	0.00835972387399487
tvp23b	trans-golgi network vesicle protein 23 homolog B (S. cerevisiae)	0.231739344034468	0.038569058731157
pnn	pinin, desmosome associated protein	0.231591829229362	0.00615766612954311
edem1	ER degradation enhancer, mannosidase alpha-like 1	0.231334697551262	0.0163781790332748
dnajc7	DnaJ (Hsp40) homolog, subfamily C, member 7	0.230824588814649	0.00413848506404041
cul1a	cullin 1a	0.229877011228801	0.0106861663882256
vkorc1l1	vitamin K epoxide reductase complex, subunit 1-like 1	0.229555832116465	0.0407875373651918
rbpja	recombination signal binding protein for immunoglobulin kappa J region a	0.229295914270759	0.0163377602134469
gsk3ab	glycogen synthase kinase 3 alpha b	0.229282241222552	0.0087747328830042
cd81a	CD81 molecule a	0.229219359098801	0.0198941615092443
ube2g1b	ubiquitin-conjugating enzyme E2G 1b (UBC7 homolog, yeast)	0.22734409774862	0.0333321122408212
krtcap2	keratinocyte associated protein 2	0.226897010130503	0.0443477372948882
clint1a	clathrin interactor 1a	0.2266674306707	0.00722070461420558
prrc2a	proline-rich coiled-coil 2A	0.225037644069945	0.0115260070494777
pafah1b1b	platelet-activating factor acetylhydrolase 1b, regulatory subunit 1b	0.224945856737111	0.0175900716253144
kdm5c	lysine demethylase 5C	0.224774595971282	0.00393642080323728
med14	mediator complex subunit 14	0.224736166265748	0.0125337474140219
plvapa	plasmalemma vesicle associated protein a	0.224139432382131	0.0442425171512264
stx3b	syntaxin 3b	0.224069567364867	0.0311138516997599
dcaf13	ddb1 and cul4 associated factor 13	0.223218691622874	0.00702458613405491
khsrp	KH-type splicing regulatory protein	0.222263744395554	0.00501339916817787
septin2	septin 2	0.221966058743126	0.045205083142102
yipf5	Yip1 domain family, member 5	0.221442790481186	0.0384182597283563
sf3a1	splicing factor 3a, subunit 1	0.220391469323078	0.0068079522170666
prpf19	pre-mRNA processing factor 19	0.220157309335724	0.0239662131041926
gosr2	golgi SNAP receptor complex member 2	0.219214167620772	0.0223225288391727
prpf39	PRP39 pre-mRNA processing factor 39 homolog (yeast)	0.219163306696899	0.00589300444617233
drg2	developmentally regulated GTP binding protein 2	0.218637776599331	0.00970083894229205
srsf1a	serine and arginine rich splicing factor 1a	0.218202520637458	0.0463467184991194
ca2	carbonic anhydrase II	0.218113246190455	0.0375646456577713
zgc:66433	zgc:66433	0.217216984224731	0.046129648429115
pdia5	protein disulfide isomerase family A, member 5	0.216497170014025	0.00841758433510761
arfgap1	ADP-ribosylation factor GTPase activating protein 1	0.21643580384504	0.0123367450173662
dyrk1ab	dual-specificity tyrosine-(Y)-phosphorylation regulated kinase 1A, b	0.216285147838376	0.00730834469410485
srp68	signal recognition particle 68	0.215205463712417	0.00307206010669371
kctd10	potassium channel tetramerization domain containing 10	0.213879797025641	0.0163807575172041
vcp	valosin containing protein	0.213666327982232	0.0306933594299143
vars1	valyl-tRNA synthetase 1	0.213432361476024	0.00932020696312164
gna13b	guanine nucleotide binding protein (G protein), alpha 13b	0.21296871462275	0.0482974299415494
safb	scaffold attachment factor B	0.210611726966786	0.0448579099217373
ndst1b	N-deacetylase/N-sulfotransferase (heparan glucosaminyl) 1b	0.210463620870628	0.0382824856550198
bet1l	Bet1 golgi vesicular membrane trafficking protein-like	0.21038908521743	0.0496208585337474
katnbl1	katanin p80 subunit B-like 1	0.209774976907433	0.0495360969494018
pef1	penta-EF-hand domain containing 1	0.209427822235573	0.0102217319474478
slc25a24	solute carrier family 25 member 24	0.208041097522969	0.0488113067583651
tbl1xr1b	TBL1X/Y related 1b	0.207195553211258	0.0341264203608714
zdhhc13	zinc finger DHHC-type palmitoyltransferase 13	0.20712494934708	0.02709433856062
fam193a	family with sequence similarity 193 member A	0.206389759279093	0.0195781525409546
mtrex	Mtr4 exosome RNA helicase	0.205927404578312	0.0274880237359634
lamb1a	laminin, beta 1a	0.205913380427505	0.0290903131816523
selenof	selenoprotein F	0.204644693800867	0.0416070592444209
dnajc1	DnaJ (Hsp40) homolog, subfamily C, member 1	0.204145522780643	0.0400672835325456
cebpz	CCAAT enhancer binding protein zeta	0.203848294556049	0.0124239670975888
erf	Ets2 repressor factor	0.203407372220483	0.0250341723063191
syncrip	synaptotagmin binding, cytoplasmic RNA interacting protein	0.203151914566708	0.00585571988491078
mybbp1a	MYB binding protein (P160) 1a	0.20311363792583	0.0305456150029476
lmbrd2a	LMBR1 domain containing 2a	0.20308319252821	0.0256377964343461
esf1	ESF1, nucleolar pre-rRNA processing protein, homolog (S. cerevisiae)	0.202507185955135	0.0230424102507072
cope	COPI coat complex subunit epsilon	0.201891774718006	0.0134577973645858
zc3h15	zinc finger CCCH-type containing 15	0.201071107516837	0.0171402055857057
srsf11	serine and arginine rich splicing factor 11	0.200616616295963	0.0410352279122163
mrpl15	mitochondrial ribosomal protein L15	0.200171857021997	0.0182721600969274
bzw1a	basic leucine zipper and W2 domains 1a	0.199764621880639	0.016059240312243
dhx9	DEAH (Asp-Glu-Ala-His) box helicase 9	0.199193980443252	0.0300919698216747
ubl3a	ubiquitin-like 3a	0.199104186836995	0.0497314008334217
prpf8	pre-mRNA processing factor 8	0.19876781842657	0.0101293777054771
dlat	dihydrolipoamide S-acetyltransferase (E2 component of pyruvate dehydrogenase complex)	0.198233505590728	0.0319174992595087
mfn2	mitofusin 2	0.198112619581152	0.0459449375507384
ano10a	anoctamin 10a	0.197308447028374	0.0161195773887559
ddx18	DEAD (Asp-Glu-Ala-Asp) box polypeptide 18	0.196347624171266	0.0417130189888759
nop10	NOP10 ribonucleoprotein homolog (yeast)	0.195266988462142	0.021114228055462
akt2	v-akt murine thymoma viral oncogene homolog 2	0.194803584142786	0.0087607879761883
kdm1a	lysine (K)-specific demethylase 1a	0.194677737597424	0.0356305647027131
nsun5	NOP2/Sun RNA methyltransferase 5	0.194262681495014	0.0465058331878169
cdv3	carnitine deficiency-associated gene expressed in ventricle 3	0.19406890475086	0.0117861868431728
cpox	coproporphyrinogen oxidase	0.193743764365708	0.0482468209092303
flot2a	flotillin 2a	0.193500354375662	0.0308557083894393
ube2d1b	ubiquitin-conjugating enzyme E2D 1b	0.192880778860806	0.00935336560359564
arhgap17b	Rho GTPase activating protein 17b	0.192575842547857	0.0314433770702977
stk10	serine/threonine kinase 10	0.191966506000857	0.0418831651122941
grinab	glutamate receptor, ionotropic, N-methyl D-aspartate-associated protein 1b (glutamate binding)	0.190805175459897	0.0244448853311201
ankrd13c	ankyrin repeat domain 13C	0.189457691670658	0.0289769626744418
csnk1db	casein kinase 1, delta b	0.189190274247679	0.0372562782646314
prpf40a	PRP40 pre-mRNA processing factor 40 homolog A	0.18793251530329	0.0262808399662235
ddx47	DEAD (Asp-Glu-Ala-Asp) box polypeptide 47	0.187854336045259	0.0256547093372885
ctnnb1	catenin (cadherin-associated protein), beta 1	0.18710136481817	0.0230151662559402
nkrf	NFKB repressing factor	0.187004270821665	0.036996266776097
dnajb12a	DnaJ heat shock protein family (Hsp40) member B12a	0.185105794695049	0.0113419841781252
cog7	component of oligomeric golgi complex 7	0.183713520835757	0.0469691740382297
plod3	procollagen-lysine, 2-oxoglutarate 5-dioxygenase 3	0.183462985027579	0.0288419982610607
csnk1da	casein kinase 1, delta a	0.183297535791859	0.0188247265287207
rbbp9	retinoblastoma binding protein 9	0.182548156916339	0.0447112187195532
nup50	nucleoporin 50	0.181380120452341	0.0134670099698661
agk	acylglycerol kinase	0.179377517853397	0.0463177415169687
arl1	ADP-ribosylation factor-like 1	0.178762560603793	0.0308058285517939
timm44	translocase of inner mitochondrial membrane 44 homolog (yeast)	0.178756934485819	0.0439423198219622
utp4	UTP4 small subunit processome component	0.178418028804652	0.041827666843915
tomm20a	translocase of outer mitochondrial membrane 20	0.17646696325422	0.0185135526058801
appa	amyloid beta (A4) precursor protein a	0.17603548547425	0.0276843014675792
socs5a	suppressor of cytokine signaling 5a	0.175640350276556	0.0372203437880649
srsf6a	serine and arginine rich splicing factor 6a	0.173371208982453	0.0437288608846763
ide	insulin-degrading enzyme	0.173037658690097	0.020691620529514
tbl2	transducin beta like 2	0.172129770991664	0.0240390174262495
mpdu1b	mannose-P-dolichol utilization defect 1b	0.171789263525046	0.0400352113150145
pa2g4a	proliferation-associated 2G4, a	0.171464453201581	0.0215831411552159
si:ch73-111k22.2	si:ch73-111k22.2	0.170543998203958	0.0410408690434297
dpp9	dipeptidyl-peptidase 9	0.169691923329304	0.0217072343400942
tmem33	transmembrane protein 33	0.169538284697131	0.0432282612173274
ints3	integrator complex subunit 3	0.168937400144915	0.0123896080557824
gng12a	guanine nucleotide binding protein (G protein), gamma 12a	0.168647266613302	0.0460651949067056
tsc22d2	TSC22 domain family 2	0.168424091805757	0.0428801693390298
calm3b	calmodulin 3b (phosphorylase kinase, delta)	0.167652978243574	0.0274223729762652
ube2d2	ubiquitin-conjugating enzyme E2D 2 (UBC4/5 homolog, yeast)	0.167467769878137	0.018987407398558
tab2	TGF-beta activated kinase 1 (MAP3K7) binding protein 2	0.167240356193069	0.0456689826711037
syngr2a	synaptogyrin 2a	0.167224793046975	0.0191901340391393
rab5aa	RAB5A, member RAS oncogene family, a	0.167128839654618	0.0217919373234217
sos2	son of sevenless homolog 2 (Drosophila)	0.160240304937799	0.0416076705635731
ube2l3b	ubiquitin-conjugating enzyme E2L 3b	0.156923441831394	0.0206431740554729
cltcb	clathrin, heavy chain b (Hc)	0.156539567927522	0.0216468697333053
ube2v2	ubiquitin-conjugating enzyme E2 variant 2	0.155980776250225	0.0134804832236627
pes	pescadillo	0.154800272037445	0.0449830721440934
rbm28	RNA binding motif protein 28	0.15334893137924	0.0491490722395124
tomm40	translocase of outer mitochondrial membrane 40 homolog (yeast)	0.145456876151089	0.0262424153773788
abcf1	ATP-binding cassette, sub-family F (GCN20), member 1	0.142618316301472	0.0399874497978499
mapk3	mitogen-activated protein kinase 3	0.139426172938954	0.0380240122181907
hif1ab	hypoxia inducible factor 1 subunit alpha b	0.127828687398386	0.0428955160648859
ndfip1	Nedd4 family interacting protein 1	-2.74132783992045	0.0151107444544595
hmgb1a	high mobility group box 1a	-2.52620523875801	0.000201691768072262
suv39h1a	SUV39H1 histone lysine methyltransferase a	-2.30780963729587	0.0310855096298258
hsd17b1	hydroxysteroid (17-beta) dehydrogenase 1	-2.28016436303368	0.00345596015911491
htatip2	HIV-1 Tat interactive protein 2	-2.15339448968211	0.000242321425352688
si:dkey-286h2.3	si:dkey-286h2.3	-2.14772033260714	9.99353287670921e-06
cerkl	ceramide kinase-like	-2.04925212486337	0.0274452030992844
NA	NA	-2.0316092578207	0.0117890259559369
si:dkey-24l11.2	si:dkey-24l11.2	-1.98464834823194	0.0259555581352944
hrh2b	histamine receptor H2b	-1.92481581379528	0.0470884587849132
ccdc36	coiled-coil domain containing 36	-1.87985576569055	0.0340191413116443
rnf152	ring finger protein 152	-1.86492723057444	1.05884584180628e-05
aars1	alanyl-tRNA synthetase 1	-1.86173958802431	0.0136278278945639
fabp7a	fatty acid binding protein 7, brain, a	-1.83358451342426	6.43511636838564e-06
hsp70.1	heat shock cognate 70-kd protein, tandem duplicate 1	-1.81785857214671	0.0181925744761868
bmal1b	basic helix-loop-helix ARNT like 1b	-1.75412295884706	3.48032130367204e-06
zgc:158417	zgc:158417	-1.72729574474138	0.000629850324016196
cyp2k18	cytochrome P450, family 2, subfamily K, polypeptide 18	-1.57468710012236	8.53687976923366e-05
nr0b2a	nuclear receptor subfamily 0, group B, member 2a	-1.55758363630334	0.00107231837086272
ddo	D-aspartate oxidase	-1.55122074891734	0.00577006188135427
zgc:113307	zgc:113307	-1.54226863476413	0.00332069030635577
clca1	chloride channel accessory 1	-1.53680088515505	0.00680504903943981
cyp24a1	cytochrome P450, family 24, subfamily A, polypeptide 1	-1.53297321276224	0.0100608985000734
hsp70.2	heat shock cognate 70-kd protein, tandem duplicate 2	-1.49215721141209	0.0490931611728178
mhc1zda	major histocompatibility complex class I ZDA	-1.4892626592828	0.0290057412854224
bmal1a	basic helix-loop-helix ARNT like 1a	-1.4876716494066	5.182396118991e-07
zgc:171220	zgc:171220	-1.47759345669025	0.0210937758196795
stra6l	STRA6-like	-1.45037774356	3.70581845949081e-06
si:dkey-10f21.4	si:dkey-10f21.4	-1.44229261458055	0.0217065843937938
slc34a2b	solute carrier family 34 member 2b	-1.44126111300005	0.000343397292539876
si:ch211-222k6.1	si:ch211-222k6.1	-1.43417438831848	0.0287855105183638
mxd3	MAX dimerization protein 3	-1.43329229377881	0.00198958181535006
ptgdsb.1	prostaglandin D2 synthase b, tandem duplicate 1	-1.4301221488201	0.000619478313402388
mir194b	microRNA 194b	-1.43009175542127	0.0105447299304444
exo1	exonuclease 1	-1.42955861214124	0.0181870990246995
sh3gl1a	SH3-domain GRB2-like 1a	-1.42670354851849	0.0026022201849837
zgc:123060	zgc:123060	-1.40321084520167	0.00141514212536569
ugt1b3	UDP glucuronosyltransferase 1 family, polypeptide B3	-1.3902978154004	0.0171544152157092
cry3b	cryptochrome circadian regulator 3b	-1.38940023742463	0.000493593500169787
ppp1r3cb	protein phosphatase 1, regulatory subunit 3Cb	-1.38711457340706	4.77572854219668e-05
si:dkey-5i3.5	si:dkey-5i3.5	-1.38545571746648	0.00153787172641896
si:dkeyp-110g5.4	si:dkeyp-110g5.4	-1.37991878583349	0.00154836972594156
sult3st5	sulfotransferase family 3, cytosolic sulfotransferase 5	-1.37906511292451	0.00158181314934588
ptgdsa	prostaglandin D2 synthase a	-1.36836343066962	0.00245137308959306
zgc:123297	zgc:123297	-1.35868218571377	0.0129626873966414
ifi44f5	interferon-induced protein 44f5	-1.35162428953289	0.038488006912871
hsd11b2	hydroxysteroid (11-beta) dehydrogenase 2	-1.34746306381676	0.000330032396983182
paqr7a	progestin and adipoQ receptor family member VII, a	-1.33600445650198	0.000231094217321533
mrm1	mitochondrial rRNA methyltransferase 1 homolog (S. cerevisiae)	-1.33502621101554	0.00849490358475693
mfsd4aa	major facilitator superfamily domain containing 4Aa	-1.32879934502367	0.000162253403309089
grik5	glutamate receptor, ionotropic, kainate 5	-1.32319647123938	0.008506912663158
rab42a	RAB42, member RAS oncogene family a	-1.31777058952815	0.000441355512758415
cyp7a1	cytochrome P450, family 7, subfamily A, polypeptide 1	-1.31724496545376	0.00026631864837384
chrna2a	cholinergic receptor, nicotinic, alpha 2a (neuronal)	-1.30890985171626	0.000845484804354879
fancb	FA complementation group B	-1.30719837764103	0.0173740709774215
myca	MYC proto-oncogene, bHLH transcription factor a	-1.30661117827606	5.84476566982467e-06
cyp2u1	cytochrome P450, family 2, subfamily U, polypeptide 1	-1.30412470175739	0.00231549447559465
clocka	clock circadian regulator a	-1.30211967723057	0.00238857389324831
cdkn1d	cyclin-dependent kinase inhibitor 1D	-1.29232742048526	0.00503359029002212
si:ch211-15p9.2	si:ch211-15p9.2	-1.29136042165187	0.00716894513127181
htr5ab	5-hydroxytryptamine (serotonin) receptor 5A, genome duplicate b	-1.28407676844211	0.0222988782984216
si:dkey-85k7.7	si:dkey-85k7.7	-1.28209989757469	0.00147213845865061
hlfb	HLF transcription factor, PAR bZIP family member b	-1.27277661802455	0.00231226680738384
nprl2	NPR2 like, GATOR1 complex subunit	-1.27158512916487	2.17353242447386e-05
si:ch211-22k7.9	si:ch211-22k7.9	-1.271282635601	0.00270915251376571
dbi	diazepam binding inhibitor (GABA receptor modulator, acyl-CoA binding protein)	-1.2660551349144	0.0459295765023012
pank1a	pantothenate kinase 1a	-1.25977770926035	2.52341088102002e-06
kcnk1b	potassium channel, subfamily K, member 1b	-1.25245856239098	0.0495334646679144
aqp10a	aquaporin 10a	-1.24169713276337	5.01117784783777e-05
crtac1a	cartilage acidic protein 1a	-1.23528640076863	8.50765438284796e-07
pomca	proopiomelanocortin a	-1.22958439458987	0.00272935366024038
ccr6a	chemokine (C-C motif) receptor 6a	-1.22635799072979	0.0303437567824246
il15	interleukin 15	-1.22169187707155	0.00812358072826263
setmar	SET domain and mariner transposase fusion gene	-1.22121353016307	0.0253796703525102
fgf20b	fibroblast growth factor 20b	-1.21835635933782	0.0254251459545445
zgc:162608	zgc:162608	-1.21376833738191	0.0147052558919015
ugt1ab	UDP glucuronosyltransferase 1 family a, b	-1.20092092882746	6.1585116830744e-05
kctd7	potassium channel tetramerization domain containing 7	-1.19058985546186	8.16234288063706e-05
cnot7	CCR4-NOT transcription complex, subunit 7	-1.1855084741833	0.00155611014662848
her8a	hairy-related 8a	-1.18390514816887	0.011284438661464
gas8	growth arrest-specific 8	-1.18326003309758	1.71038319561825e-06
cyp2k17	cytochrome P450, family 2, subfamily K, polypeptide17	-1.17456035119958	0.000284135166629459
tm7sf2	transmembrane 7 superfamily member 2	-1.16899300022031	3.64332835261085e-05
mhc2daa	major histocompatibility complex class II DAA	-1.15782384522442	0.0348895274384825
chia.3	chitinase, acidic.3	-1.15667465332791	0.00330627968180663
mpped2	metallophosphoesterase domain containing 2b	-1.15640381225678	3.76646818812182e-05
asb1	ankyrin repeat and SOCS box containing 1	-1.15511346524548	0.0349667432579068
plekhg7	pleckstrin homology domain containing, family G (with RhoGef domain) member 7	-1.15439525250125	0.00287088966425279
klhl6	kelch-like family member 6	-1.15352683409881	0.0190840743759418
znf438	zinc finger protein 438	-1.14857544810977	0.00717217026738239
zgc:101765	zgc:101765	-1.14315899587675	0.00467307033493067
smap2	small ArfGAP2	-1.1329457950093	0.0455126582171554
hnf4g	hepatocyte nuclear factor 4, gamma	-1.13155851688228	0.0052737827092411
nupr1b	nuclear protein 1b	-1.12585256315221	0.00451943590059486
soul4	heme-binding protein soul4	-1.11907158180695	2.01902114329053e-05
diabloa	diablo, IAP-binding mitochondrial protein a	-1.11778794255561	0.0110553606572895
rad51c	RAD51 paralog C	-1.1164024827399	0.0137426569900923
spinb	spindlin b	-1.11219730497514	0.00251066610266311
nudt18	nudix (nucleoside diphosphate linked moiety X)-type motif 18	-1.10284326026648	0.000444446384992299
scarb1	scavenger receptor class B, member 1	-1.09447918257624	0.000114489199045821
rad51ap1	RAD51 associated protein 1	-1.09334837164092	0.00638602147753411
depdc7a	DEP domain containing 7, paralog a	-1.08970352779419	7.99543060741112e-08
tsc22d3	TSC22 domain family, member 3	-1.08772641365886	0.000894274017098858
tpk1	thiamin pyrophosphokinase 1	-1.08765522475021	0.00293949119226231
pcdh20	protocadherin 20	-1.08574205370846	0.0038658435461586
gins2	GINS complex subunit 2	-1.0856166379915	0.00637388223801649
cables1	Cdk5 and Abl enzyme substrate 1	-1.0844268363216	0.0255417372940166
zgc:113423	zgc:113423	-1.07909167360325	1.80609381676828e-05
slc2a12	solute carrier family 2 member 12	-1.07807167304133	0.00054866119598296
dgat2	diacylglycerol O-acyltransferase 2	-1.07223341101312	0.0049905804658457
pdzrn4	PDZ domain containing ring finger 4	-1.07210340148392	0.0166395552232633
il1rapl1a	interleukin 1 receptor accessory protein-like 1a	-1.07140008209683	0.00880274859444299
nitr5	novel immune-type receptor 5	-1.06901839386171	0.00853892177945414
pcmtd1	protein-L-isoaspartate (D-aspartate) O-methyltransferase domain containing 1	-1.06639404992685	0.000172583252733797
trmt2b	tRNA methyltransferase 2 homolog B	-1.06531111765636	0.00591355605665228
si:ch1073-287p18.1	si:ch1073-287p18.1	-1.06369325935348	0.000739959507827815
zgc:152948	zgc:152948	-1.05834833834279	0.0126799791896891
bty	bloodthirsty	-1.05819532217098	0.00100167121934926
ercc1	excision repair cross-complementation group 1	-1.05663275057551	9.07049222117373e-07
ftr72	finTRIM family, member 72	-1.05516901013137	0.0398740885588643
ghrb	growth hormone receptor b	-1.05455741049201	6.53684934481921e-06
xrcc5	X-ray repair complementing defective repair in Chinese hamster cells 5	-1.04816257859222	1.78544219368213e-06
zgc:174275	zgc:174275	-1.04790098935636	0.00429883078495443
crbn	cereblon	-1.04765589852421	6.4972194294534e-05
lss	lanosterol synthase (2,3-oxidosqualene-lanosterol cyclase)	-1.04536927099463	3.02411012746068e-06
ved	ventrally expressed dharma/bozozok antagonist	-1.042444854702	0.0124983304794488
polm	polymerase (DNA directed), mu	-1.03476942004268	0.020445546753522
tmem205	transmembrane protein 205	-1.03271279046407	5.90074688936211e-06
gsto1	glutathione S-transferase omega 1	-1.03159812222041	6.70545951111914e-07
topbp1	DNA topoisomerase II binding protein 1	-1.03150475680847	7.20955382823421e-05
abhd2b	abhydrolase domain containing 2, acylglycerol lipase b	-1.02920449013787	0.00445931438832873
nkd1	NKD inhibitor of WNT signaling pathway 1	-1.02917694305379	0.00399704778600722
cyp2k16	cytochrome P450, family 2, subfamily K, polypeptide16	-1.02688478719759	0.000141483705442341
myf6	myogenic factor 6	-1.0265591349708	0.0240049942329185
rnf44	ring finger protein 44	-1.02641123028088	0.00442076053472151
osr2	odd-skipped related transciption factor 2	-1.02369143700823	1.16678289688162e-05
crygm3	crystallin, gamma M3	-1.02307527985629	0.0484143272572028
mkrn1	makorin, ring finger protein, 1	-1.02288875731654	1.3545246144311e-05
dre-mir-29b-1	microRNA 29b-1	-1.02185791468194	0.0307437901243553
gpx4a	glutathione peroxidase 4a	-1.02140507725453	3.15893644139807e-05
msrb2	methionine sulfoxide reductase B2	-1.01951046146764	3.18026383336514e-05
si:dkeyp-15a6.2	si:dkeyp-15a6.2	-1.0177843434485	0.000256849726847845
mafa	MAF bZIP transcription factor a	-1.01552944747811	0.000397197746137366
terb2	telomere repeat binding bouquet formation protein 2	-1.01360479464544	0.0096439540489648
tyrobp	transmembrane immune signaling adaptor TYROBP	-1.00998936183045	0.0206561789560574
kcnj13	potassium inwardly rectifying channel subfamily J member 13	-1.00555103036143	0.0382485951603885
zgc:152938	zgc:152938	-0.996973783449579	0.000391288026750537
itga11a	integrin, alpha 11a	-0.993267095665467	0.024195266170459
esco2	establishment of sister chromatid cohesion N-acetyltransferase 2	-0.99060554194798	0.0302667083752733
ccnq	cyclin Q	-0.989647350413525	0.0040745072660375
acsbg2	acyl-CoA synthetase bubblegum family member 2	-0.988883620168983	6.47509973252454e-06
mtx3	metaxin 3	-0.985267285947193	0.00400978293040193
zgc:112146	zgc:112146	-0.983840647649644	6.70282899931516e-06
rfx2	regulatory factor X, 2 (influences HLA class II expression)	-0.981069445542465	0.000165097312753619
mlh1	mutL homolog 1, colon cancer, nonpolyposis type 2 (E. coli)	-0.980706713953183	0.000953926122851269
pigl	phosphatidylinositol glycan anchor biosynthesis, class L	-0.977690518680573	0.0366597425532087
agbl5	AGBL carboxypeptidase 5	-0.970609353713358	4.43379856762084e-05
LOC100331689	IgV_TCR_alpha and Ig domain-containing protein	-0.966272181634944	0.0331180086105022
gbgt1l5	globoside alpha-1,3-N-acetylgalactosaminyltransferase 1, like 5	-0.960193373664268	0.00102398532105167
spsb3a	splA/ryanodine receptor domain and SOCS box containing 3a	-0.958582226469606	0.000270477598525211
scin	scinderin	-0.956616540913704	3.00194042550178e-05
zgc:113162	zgc:113162	-0.94777261712578	9.43760872307655e-06
nrbp2b	nuclear receptor binding protein 2b	-0.946606790252501	0.000312647030090748
apoa4b.2	apolipoprotein A-IV b, tandem duplicate 2	-0.946311614694979	0.000155177085693017
sgk2a	serum/glucocorticoid regulated kinase 2a	-0.944496914792327	0.000374232370514319
ankrd46b	ankyrin repeat domain 46b	-0.942469694625476	0.00308855694097845
gfi1aa	growth factor independent 1A transcription repressor a	-0.940391829215027	0.0328310110283132
slc19a3b	solute carrier family 19 member 3b	-0.939753295251124	0.00215611996402078
si:ch211-175m2.5	si:ch211-175m2.5	-0.934963616102145	3.77138201162765e-05
pola2	polymerase (DNA directed), alpha 2	-0.932690911582651	0.00700323955429622
zgc:103601	zgc:103601	-0.924831586234213	3.21622221597282e-05
timp4.3	TIMP metallopeptidase inhibitor 4, tandem duplicate 3	-0.923999698608602	0.0035235949313928
aadacl4	arylacetamide deacetylase-like 4	-0.923783031161641	0.00787971285565591
wscd2	WSC domain containing 2	-0.923214386294058	0.000509010734898544
faima	Fas apoptotic inhibitory molecule a	-0.919924882857903	0.0103977734404577
cry4	cryptochrome circadian regulator 4	-0.918097354494692	0.000221882318803825
sla1a	Src like adaptor 1a	-0.917633519590396	0.0268477341985139
rdh8a	retinol dehydrogenase 8a	-0.917414859127482	0.00284999347830961
poli	polymerase (DNA directed) iota	-0.916807519709005	0.000737902057742518
tbcela	tubulin folding cofactor E-like a	-0.916087820464516	0.000729650857679072
ttll12	tubulin tyrosine ligase-like family, member 12	-0.915600969260347	0.0012081781961121
si:dkey-111e8.5	si:dkey-111e8.5	-0.913833363999877	0.00524801726674121
tspan13a	tetraspanin 13a	-0.912318602057156	2.17217867063069e-06
arl16	ADP-ribosylation factor-like 16	-0.912287894588499	0.0208491957031876
mfsd4b	major facilitator superfamily domain containing 4B	-0.910195995939217	5.72964382050256e-07
lancl1	LanC antibiotic synthetase component C-like 1 (bacterial)	-0.909412442119208	0.000609493862122643
mboat4	membrane bound O-acyltransferase domain containing 4	-0.908339645616899	0.00410837048666521
ppox	protoporphyrinogen oxidase	-0.905847899094038	0.000369112884677196
ethe1	ETHE1 persulfide dioxygenase	-0.905733728019576	0.000140807038831817
fam149b1	family with sequence similarity 149 member B1	-0.902520307382074	0.00226000211945732
exoc3l4	exocyst complex component 3-like 4	-0.902087642905323	0.000526549318715653
wu:fa56d06	wu:fa56d06	-0.902008636406469	0.0003517199624465
ppp1r14d	protein phosphatase 1 regulatory inhibitor subunit 14D	-0.901767762550632	0.00135531129459241
fance	FA complementation group E	-0.901748077315391	0.0186501082412357
zgc:174180	zgc:174180	-0.899952280048324	0.00577798184989877
slc25a32a	solute carrier family 25 member 32a	-0.890048829585982	2.20453653793251e-05
wdr83	WD repeat domain containing 83	-0.888550048148468	0.00374490824813268
cdc42l2	cell division cycle 42 like 2	-0.888537311865292	0.0271029807125441
ikzf4	IKAROS family zinc finger 4	-0.888378622492884	0.0303637231982448
foxp2	forkhead box P2	-0.88541857657982	0.0151773667774646
siva1	SIVA1, apoptosis-inducing factor	-0.884970241398054	0.000932863193948717
ccdc106a	coiled-coil domain containing 106a	-0.883739860141734	2.04971332285739e-05
pcxb	pyruvate carboxylase b	-0.883113424998758	3.75537058615078e-05
otop1	otopetrin 1	-0.880756162270941	0.0307720018632165
chchd3b	coiled-coil-helix-coiled-coil-helix domain containing 3b	-0.880142707413613	0.000403702488829423
pyroxd1	pyridine nucleotide-disulphide oxidoreductase domain 1	-0.87989598697634	5.18333420434523e-06
parla	presenilin associated, rhomboid-like a	-0.879629616879471	0.000464370102055729
amn1	antagonist of mitotic exit network 1 homolog (S. cerevisiae)	-0.87920666119628	0.00612341338324066
pdlim2	PDZ and LIM domain 2 (mystique)	-0.877590393148543	1.48028114225245e-06
ugt2b4p	UDP glucuronosyltransferase 2 family, pseudogene B4	-0.874150758181456	0.00911372468179043
ak4	adenylate kinase 4	-0.873239920117557	1.37419644339592e-06
ormdl1	ORMDL sphingolipid biosynthesis regulator 1	-0.870386410388831	3.9591600161261e-05
spink2.1	serine peptidase inhibitor, Kazal type 2, tandem duplicate 1	-0.864074363034708	7.7271246801522e-05
zgc:103759	zgc:103759	-0.8634098808701	0.00128968827781625
ephx1	epoxide hydrolase 1, microsomal (xenobiotic)	-0.863221409612648	2.45915282302779e-05
si:ch211-77g15.32	si:ch211-77g15.32	-0.862962326447797	0.00876994983651742
gls2b	glutaminase 2b (liver, mitochondrial)	-0.862334093536146	0.00306267795153883
zgc:103755	zgc:103755	-0.86223346239515	9.48234260861063e-05
sgsh	N-sulfoglucosamine sulfohydrolase (sulfamidase)	-0.862178347665079	4.6819664354924e-06
cep162	centrosomal protein 162	-0.860462126053016	0.0182807516738694
pik3cd	phosphatidylinositol-4,5-bisphosphate 3-kinase, catalytic subunit delta	-0.857885807840371	0.00565114258058816
wdr91	WD repeat domain 91	-0.856253878163717	0.00471313475820006
rtel1	regulator of telomere elongation helicase 1	-0.852644044016347	0.000110191382006319
mtf2	metal response element binding transcription factor 2	-0.851054186705699	0.013609211804508
ccdc85cb	coiled-coil domain containing 85C, b	-0.851035567415626	7.19932657184288e-05
casp6b.1	caspase 6b.1, apoptosis-related cysteine peptidase	-0.846110568937737	0.0308172589177554
xkr9	XK, Kell blood group complex subunit-related family, member 9	-0.846065125040653	0.0145424134804152
dbi	diazepam binding inhibitor (GABA receptor modulator, acyl-CoA binding protein)	-0.843894684392914	4.14283709440542e-07
pot1	protection of telomeres 1 homolog	-0.841387601601491	0.0178542739518497
dek	DEK proto-oncogene	-0.840672084990769	2.63684078651804e-05
ccdc92	coiled-coil domain containing 92	-0.840557124520066	0.0431579667498956
rhno1	RAD9-HUS1-RAD1 interacting nuclear orphan 1	-0.840290602590259	0.0377257343040243
atg10	ATG10 autophagy related 10 homolog (S. cerevisiae)	-0.837691074483285	0.000125080238952959
dtymk	deoxythymidylate kinase (thymidylate kinase)	-0.836502989173019	0.0157631759855464
slc22a15	solute carrier family 22 member 15	-0.835252253243439	9.06594540801428e-05
pdp1	pyruvate dehydrogenase phosphatase catalytic subunit 1	-0.830830513121845	0.000979714370506955
slc6a19a.1	solute carrier family 6 member 19a, tandem duplicate 1	-0.83073507647676	0.000947696709180418
naif1	nuclear apoptosis inducing factor 1	-0.828944520887579	0.016025447506474
tmtc4	transmembrane O-mannosyltransferase targeting cadherins 4	-0.82830840335261	0.000221303444709901
[truncated: 1,783 more rows]
