# Supplementary material for: IL-26 from innate lymphoid cells regulates early-life gut epithelial homeostasis by shaping microbiota composition
Source: EMBO J. 2025 Oct 22;44(23):6832–56. doi: 10.1038/s44318-025-00588-w (PMC12669248; doi:10.1038/s44318-025-00588-w)
Supplement: Supplementary file 5 — Dataset EV3 [file 44318_2025_588_MOESM5_ESM.zip]

Archive with 8 entries (7 files):
- Dataset EV3/
- __MACOSX/._Dataset EV3
- Dataset EV3/Dataset EV3.xlsx
- __MACOSX/Dataset EV3/._Dataset EV3.xlsx
- Dataset EV3/Icon
- __MACOSX/Dataset EV3/._Icon
- Dataset EV3/README.rtf
- __MACOSX/Dataset EV3/._README.rtf
