# Supplementary material for: IL-26 from innate lymphoid cells regulates early-life gut epithelial homeostasis by shaping microbiota composition
Source: EMBO J. 2025 Oct 22;44(23):6832–56. doi: 10.1038/s44318-025-00588-w (PMC12669248; doi:10.1038/s44318-025-00588-w)
Supplement: Supplementary file 5 — Dataset EV3 [file 44318_2025_588_MOESM5_ESM.zip › Dataset EV3/Dataset EV3.xlsx]

## Sheet: Sheet1
Genotype proportions of adult fish from a heterogeneous +/- incross
Breeding Pair
il26+/- x il26+/-
Genotype of progeny	il26+/+	il26+/-	il26-/-
Observed value	15	19	12
Expected value	11.5	23	11.5
Chi-Square value	1.783
Degrees of freedom	2
P value	0.4101
