# Supplementary material for: IL-26 from innate lymphoid cells regulates early-life gut epithelial homeostasis by shaping microbiota composition
Source: EMBO J. 2025 Oct 22;44(23):6832–56. doi: 10.1038/s44318-025-00588-w (PMC12669248; doi:10.1038/s44318-025-00588-w)
Supplement: Supplementary file 6 — Dataset EV4 [file 44318_2025_588_MOESM6_ESM.zip]

Archive with 10 entries (9 files):
- Dataset EV4/
- __MACOSX/._Dataset EV4
- Dataset EV4/.DS_Store
- __MACOSX/Dataset EV4/._.DS_Store
- Dataset EV4/Icon
- __MACOSX/Dataset EV4/._Icon
- Dataset EV4/Dataset EV4.csv
- __MACOSX/Dataset EV4/._Dataset EV4.csv
- Dataset EV4/README.rtf
- __MACOSX/Dataset EV4/._README.rtf
