# Supplementary material for: IL-26 from innate lymphoid cells regulates early-life gut epithelial homeostasis by shaping microbiota composition
Source: EMBO J. 2025 Oct 22;44(23):6832–56. doi: 10.1038/s44318-025-00588-w (PMC12669248; doi:10.1038/s44318-025-00588-w)
Supplement: Supplementary file 6 — Dataset EV4 [file 44318_2025_588_MOESM6_ESM.zip › Dataset EV4/Dataset EV4.csv]

cluster_id	gene	il26ko_p_val	il26ko_avg_log2FC	il26ko_pct.1	il26ko_pct.2	il26ko_p_val_adj	wt_p_val	wt_avg_log2FC	wt_pct.1	wt_pct.2	wt_p_val_adj	max_pval	minimump_p_val	description
0	fabp6	2.1446619817436632e-301	3.7345063693658043	0.998	0.91	5.203378900106476e-297	0	3.4424148218655084	1	0.898	0	2.1446619817436632e-301	0	fatty acid binding protein 6, ileal (gastrotropin) [Source:ZFIN;Acc:ZDB-GENE-040625-49]
0	epdl2	2.981439400046544e-187	2.0066243538934536	0.949	0.661	7.233568272392925e-183	1.0318035156326749e-228	1.8544777276930748	0.955	0.682	2.503361689627996e-224	2.981439400046544e-187	2.0636070312653384e-228	ependymin-like 2 [Source:ZFIN;Acc:ZDB-GENE-091204-250]
0	krt92	7.169607712706806e-132	1.2668215552531041	0.954	0.775	1.7394902232569253e-127	2.568773016837045e-215	1.4233100203172233	0.968	0.771	6.232357093450038e-211	7.169607712706806e-132	5.137546033674215e-215	keratin 92 [Source:ZFIN;Acc:ZDB-GENE-050417-363]
0	lgals2b	5.701333518169412e-144	0.9662432024735539	1	0.987	1.3832575381782627e-139	7.708152233485959e-193	1.0124346498399985	1	0.98	1.8701518948883634e-188	5.701333518169412e-144	1.5416304466972369e-192	lectin, galactoside-binding, soluble, 2b [Source:ZFIN;Acc:ZDB-GENE-040426-1590]
0	s100a10a	2.5421337875088735e-96	1.102014682153282	0.907	0.709	6.167724995254028e-92	1.337256802566649e-182	1.299104032420793	0.956	0.707	3.2444524543872035e-178	2.5421337875088735e-96	2.674513605133372e-182	S100 calcium binding protein A10a [Source:ZFIN;Acc:ZDB-GENE-041010-35]
0	slc10a2	3.4302392782576383e-161	3.7675133330435315	0.608	0.204	8.322446536908683e-157	4.188102006496003e-159	3.434838034178619	0.524	0.188	1.0161173088160604e-154	4.188102006496003e-159	6.860478556515348e-161	solute carrier family 10 member 2 [Source:ZFIN;Acc:ZDB-GENE-040426-1328]
0	aldob	2.239325359277528e-65	0.9699319104416722	0.899	0.838	5.4330511866791384e-61	5.838613028716921e-150	1.2399395816136947	0.946	0.841	1.4165642930272994e-145	2.239325359277528e-65	1.1677226057433543e-149	aldolase b, fructose-bisphosphate [Source:NCBI gene;Acc:321664]
0	tmigd1	1.047300204635591e-112	3.7509351018601746	0.46	0.143	2.5409597564868707e-108	6.375366981974825e-124	3.2809030427402592	0.453	0.165	1.5467915371667321e-119	1.047300204635591e-112	1.2750733963949962e-123	transmembrane and immunoglobulin domain containing 1 [Source:ZFIN;Acc:ZDB-GENE-080303-6]
0	ctsl.1	5.5756369483982487e-92	1.9109741099074808	0.796	0.536	1.352761036420383e-87	2.8732715323903558e-123	1.7651952998061722	0.865	0.675	6.971131391885481e-119	5.5756369483982487e-92	5.74654306478058e-123	cathepsin L.1 [Source:ZFIN;Acc:ZDB-GENE-040718-61]
0	grn1	2.1288729116747115e-62	1.7305596139167831	0.625	0.363	5.165071458305185e-58	4.168549006313231e-110	1.633613482873221	0.642	0.323	1.011373359911716e-105	2.1288729116747115e-62	8.337098012626514e-110	granulin 1 [Source:ZFIN;Acc:ZDB-GENE-060103-1]
0	si:ch211-139a5.9	8.343555991897512e-66	1.4803702399449765	0.597	0.296	2.0243135547541743e-61	4.4489665866407306e-95	1.7309159517732755	0.547	0.254	1.079408273250774e-90	8.343555991897512e-66	8.897933173281597e-95	si:ch211-139a5.9 [Source:ZFIN;Acc:ZDB-GENE-141222-100]
0	prdx2	6.694716285215087e-50	0.7963822817579138	0.845	0.818	1.6242720651188845e-45	4.7252480421279787e-88	1.0023862109297461	0.835	0.8	1.1464396799810901e-83	6.694716285215087e-50	9.450496084255916e-88	peroxiredoxin 2 [Source:ZFIN;Acc:ZDB-GENE-030326-2]
0	si:dkeyp-73b11.8	5.518363475281995e-28	0.6990852382478341	0.747	0.641	1.3388653463729176e-23	5.9685743329499954e-86	1.0369717058769274	0.797	0.575	1.4480955046603278e-81	5.518363475281995e-28	1.1937148665899958e-85	si:dkeyp-73b11.8 [Source:ZFIN;Acc:ZDB-GENE-131120-176]
0	selenow2b	4.336680460117458e-9	2.5883501425936783	0.155	0.09	1.0521654132336976e-4	1.3003819728116667e-84	3.0335794175174726	0.298	0.09	3.154986742435666e-80	4.336680460117458e-9	2.6007639456233093e-84	selenoprotein W, 2b [Source:ZFIN;Acc:ZDB-GENE-030428-2]
0	aldh9a1a.1	1.0628633913573445e-41	1.0672210068584826	0.724	0.731	2.5787191601111894e-37	6.838642316989814e-80	1.1088472449640365	0.789	0.767	1.6591913989480687e-75	1.0628633913573445e-41	1.367728463397966e-79	aldehyde dehydrogenase 9 family, member A1a, tandem duplicate 1 [Source:NCBI gene;Acc:100005587]
0	zgc:158846	5.971675275287328e-27	0.736850234059534	0.692	0.591	1.4488478552902117e-22	1.67631828918145e-75	1.0868188606444584	0.747	0.547	4.067083433212034e-71	5.971675275287328e-27	3.352636578362904e-75	zgc:158846 [Source:ZFIN;Acc:ZDB-GENE-070209-50]
0	tspan34	1.1816756610551775e-49	1.6710821384087908	0.465	0.222	2.8669814888520716e-45	4.075722277782341e-71	1.6515116398753609	0.463	0.217	9.888517390355515e-67	1.1816756610551775e-49	8.151444555564775e-71	tetraspanin 34 [Source:ZFIN;Acc:ZDB-GENE-060825-202]
0	plac8.1	8.116979769298747e-37	0.7654213344322369	0.718	0.554	1.969341631627262e-32	9.084967145766524e-69	1.153382729732244	0.666	0.468	2.204194728905874e-64	8.116979769298747e-37	1.8169934291533282e-68	placenta associated 8, tandem duplicate 1 [Source:ZFIN;Acc:ZDB-GENE-050809-124]
0	zgc:158463	1.336134537618069e-32	0.3369992825027195	0.985	0.983	3.241729615168959e-28	1.6969952497177373e-65	0.49952754563009627	1	0.996	4.117249874865174e-61	1.336134537618069e-32	3.3939904994355067e-65	zgc:158463 [Source:ZFIN;Acc:ZDB-GENE-070410-9]
0	si:dkey-36i7.3	2.140901543688305e-39	0.6753954481908169	0.887	0.679	5.194255325296565e-35	4.6343163102490246e-65	0.8183943370158309	0.812	0.567	1.1243778231926183e-60	2.140901543688305e-39	9.268632620498024e-65	si:dkey-36i7.3 [Source:ZFIN;Acc:ZDB-GENE-131127-316]
0	gapdh	3.0026232770428376e-31	0.6230676152835031	0.825	0.744	7.284964594761333e-27	1.097465033099416e-64	0.8794419617509215	0.797	0.663	2.6626696633058034e-60	3.0026232770428376e-31	2.1949300661988423e-64	glyceraldehyde-3-phosphate dehydrogenase [Source:NCBI gene;Acc:317743]
0	cyp2k6.1	6.5113273929292964e-24	1.9966970597713285	0.263	0.124	1.579778252072506e-19	1.3361898317095627e-60	2.040929536476384	0.398	0.184	3.241863769693741e-56	6.5113273929292964e-24	2.672379663419109e-60	NA
0	ctsbb	5.66039740088681e-48	1.8623874209324263	0.468	0.235	1.373325617403158e-43	2.936674569663075e-60	1.6906542799177147	0.469	0.245	7.124959840916553e-56	5.66039740088681e-48	5.873349139326147e-60	cathepsin Bb [Source:ZFIN;Acc:ZDB-GENE-070323-1]
0	si:ch211-161h7.5	1.0496458521449048e-16	0.7117288735810088	0.577	0.454	2.546650766473968e-12	1.3622038958481072e-55	1.0342248865781363	0.655	0.432	3.3049790921066775e-51	1.0496458521449048e-16	2.724407791696211e-55	si:ch211-161h7.5 [Source:ZFIN;Acc:ZDB-GENE-091204-265]
0	krt4	3.2380652452086845e-33	0.43530469498583724	0.824	0.742	7.856193897925311e-29	6.442130206639848e-54	0.43739371817955064	0.828	0.692	1.56298963073496e-49	3.2380652452086845e-33	1.2884260413279664e-53	keratin 4 [Source:ZFIN;Acc:ZDB-GENE-000607-83]
0	anxa2b	9.95871269100054e-35	0.9300127278062127	0.67	0.536	2.416182873090551e-30	1.1132984935792638e-53	1.0690323163793733	0.649	0.491	2.7010848051220098e-49	9.95871269100054e-35	2.2265969871585247e-53	annexin A2b [Source:ZFIN;Acc:ZDB-GENE-030131-1089]
0	slc15a2	1.234920530666768e-27	1.8547029282501355	0.336	0.178	2.9961641915037124e-23	1.419935657183115e-53	2.1356717040041264	0.393	0.206	3.445047891457674e-49	1.234920530666768e-27	2.839871314366219e-53	solute carrier family 15 member 2 [Source:NCBI gene;Acc:556684]
0	actb2	3.0394524439803714e-39	0.3956933188187861	0.966	0.96	7.374319519585177e-35	7.140643778496183e-53	0.39290130681155055	0.97	0.969	1.732462993538744e-48	3.0394524439803714e-39	1.428128755699237e-52	actin, beta 2 [Source:NCBI gene;Acc:57935]
0	si:dkey-151g10.6	7.312747990878328e-21	0.2341990181190532	1	0.998	1.7742189175469e-16	4.0645056035893346e-52	0.32217157628369186	1	0.997	9.861303495428443e-48	7.312747990878328e-21	8.129011207178632e-52	si:dkey-151g10.6 [Source:ZFIN;Acc:ZDB-GENE-030131-7528]
0	si:ch211-220m17.4	4.223341926721645e-33	0.45768516548189586	0.701	0.56	1.0246672182612053e-28	1.50437844987938e-49	0.725828880095829	0.688	0.504	3.6499229950973514e-45	4.223341926721645e-33	3.008756899758783e-49	si:ch211-220m17.4 [Source:ZFIN;Acc:ZDB-GENE-141216-273]
0	IZUMO1R	6.314569382955153e-27	1.492787809744658	0.542	0.353	1.5320408236925792e-22	3.766547696557474e-48	1.441871051474938	0.553	0.338	9.138398021387743e-44	6.314569382955153e-27	7.533095393114915e-48	NA
0	actb1	1.2429154049474473e-41	0.5738809826166991	0.9	0.897	3.015561355483497e-37	7.805537411261302e-48	0.5232560859745394	0.907	0.902	1.893779486720217e-43	1.2429154049474473e-41	1.5611074822522675e-47	actin, beta 1 [Source:NCBI gene;Acc:57934]
0	cldn15la	8.488079911660911e-19	0.5555115889047011	0.692	0.614	2.0593779481671702e-14	2.0153325488514613e-47	0.7450262658662004	0.768	0.598	4.889599830023415e-43	8.488079911660911e-19	4.030665097702908e-47	claudin 15-like a [Source:ZFIN;Acc:ZDB-GENE-010328-12]
0	naga	5.735741610783497e-44	2.0022504749287826	0.566	0.362	1.3916056296082922e-39	1.288497595768258e-46	1.8104745130829465	0.505	0.325	3.1261528668529475e-42	5.735741610783497e-44	2.5769951915365177e-46	N-acetylgalactosaminidase, alpha [Source:ZFIN;Acc:ZDB-GENE-051113-256]
0	si:dkey-24p1.1	1.0414844341367029e-23	1.7633901020084801	0.065	0.011	2.5268495341024685e-19	3.2507107970902805e-46	2.095529985731758	0.083	0.011	7.886874535900438e-42	1.0414844341367029e-23	6.501421594180604e-46	si:dkey-24p1.1 [Source:ZFIN;Acc:ZDB-GENE-060503-631]
0	cyp4t8	1.784338169307674e-15	1.7933592856432918	0.351	0.26	4.329161266374279e-11	8.682887151550124e-44	1.8315743589782267	0.401	0.237	2.106642080709091e-39	1.784338169307674e-15	1.7365774303100357e-43	cytochrome P450, family 4, subfamily T, polypeptide 8 [Source:ZFIN;Acc:ZDB-GENE-031219-3]
0	si:dkey-103j14.5	9.730674753963675e-18	2.310654365731465	0.268	0.158	2.360856308806667e-13	3.4158531878439784e-43	2.5368176733536605	0.266	0.116	8.28754300434706e-39	9.730674753963675e-18	6.831706375688012e-43	si:dkey-103j14.5 [Source:ZFIN;Acc:ZDB-GENE-090313-170]
0	nme2b.1	3.1827255425055565e-22	0.39810129285914186	0.9	0.901	7.721928711226981e-18	5.544271171542233e-43	0.4594326575986498	0.924	0.913	1.3451510716395765e-38	3.1827255425055565e-22	1.108854234308446e-42	NME/NM23 nucleoside diphosphate kinase 2b, tandem duplicate 1 [Source:ZFIN;Acc:ZDB-GENE-000210-32]
0	atp5mc3b	7.08722211019854e-19	0.3697641800544691	0.86	0.879	1.7195018283763696e-14	5.999938579421747e-43	0.5083012340788704	0.857	0.87	1.4557050981393042e-38	7.08722211019854e-19	1.1999877158843454e-42	ATP synthase membrane subunit c locus 3b [Source:ZFIN;Acc:ZDB-GENE-020814-1]
0	scpep1	2.2509511341774826e-29	1.9883626106115786	0.414	0.239	5.4612576417414085e-25	1.398851901827373e-42	1.905698516375479	0.405	0.226	3.393894484213572e-38	2.2509511341774826e-29	2.797703803654744e-42	serine carboxypeptidase 1 [Source:ZFIN;Acc:ZDB-GENE-040426-890]
0	sult2st2	4.49938396743742e-12	0.9096517609209975	0.437	0.35	1.0916405381796669e-7	1.975496295370561e-41	1.3618458242256875	0.472	0.299	4.792949111828055e-37	4.49938396743742e-12	3.9509925907411556e-41	sulfotransferase family 2, cytosolic sulfotransferase 2 [Source:ZFIN;Acc:ZDB-GENE-061117-5]
0	ctsh	2.194275676311687e-19	1.648193109323103	0.481	0.35	5.323751645867415e-15	1.1011158998836608e-40	1.743211900403807	0.491	0.321	2.671527396297738e-36	2.194275676311687e-19	2.2022317997673272e-40	cathepsin H [Source:ZFIN;Acc:ZDB-GENE-030131-3539]
0	hoxd11a	7.380719190222436e-30	1.8039447995862403	0.183	0.059	1.7907100899317673e-25	3.444325215295349e-39	2.443571435491275	0.186	0.064	8.356621837349575e-35	7.380719190222436e-30	6.88865043059073e-39	homeobox D11a [Source:NCBI gene;Acc:30405]
0	si:ch211-214j8.1	1.2888385277577395e-25	1.6128177975002533	0.334	0.18	3.1269800360458277e-21	4.112335900581968e-39	1.5033050558929646	0.372	0.203	9.97734936199197e-35	1.2888385277577395e-25	8.224671801163932e-39	si:ch211-214j8.1 [Source:ZFIN;Acc:ZDB-GENE-060526-100]
0	ahcy	2.351093614261658e-23	0.9863362025892246	0.625	0.62	5.704223326921635e-19	4.366399285218942e-39	1.0058921669689393	0.657	0.616	1.0593757945798197e-34	2.351093614261658e-23	8.732798570437857e-39	adenosylhomocysteinase [Source:ZFIN;Acc:ZDB-GENE-031219-6]
0	krt97	2.3098652371677315e-8	0.6862552359476426	0.47	0.416	5.60419503841635e-4	4.384570138159293e-38	1.1520587347615552	0.505	0.356	1.0637844069202077e-33	2.3098652371677315e-8	8.76914027631865e-38	keratin 97 [Source:ZFIN;Acc:ZDB-GENE-040718-78]
0	sod1	2.9592085368445317e-17	0.5950849644475054	0.742	0.751	7.179631752092203e-13	5.49552078957753e-38	0.8235044984165358	0.721	0.706	1.3333232539673003e-33	2.9592085368445317e-17	1.0991041579155066e-37	superoxide dismutase 1, soluble [Source:NCBI gene;Acc:30553]
0	adh8b	1.3464510387529471e-30	1.2801344778060681	0.574	0.461	3.2667595102224004e-26	9.713747514420983e-38	1.1310409818328182	0.583	0.479	2.3567494219488187e-33	1.3464510387529471e-30	1.942749502884192e-37	alcohol dehydrogenase 8b [Source:ZFIN;Acc:ZDB-GENE-030529-2]
0	gstr	5.531576823047073e-15	0.8588602142660515	0.595	0.573	1.3420711688076807e-10	1.027511546794805e-37	1.1211088485632181	0.62	0.542	2.492948514833556e-33	5.531576823047073e-15	2.0550230935896114e-37	glutathione S-transferase rho [Source:ZFIN;Acc:ZDB-GENE-090507-1]
0	slc6a18	3.474584201308592e-24	2.0148541854328235	0.199	0.077	8.430036189214906e-20	1.6658785815666046e-37	1.9770188862230293	0.241	0.097	4.041754614596896e-33	3.474584201308592e-24	3.3317571631332004e-37	solute carrier family 6 member 18 [Source:ZFIN;Acc:ZDB-GENE-080219-9]
0	rps23	1.900330156561789e-21	0.30762712617714794	0.989	0.969	4.610581025850212e-17	2.6759949930700457e-37	0.34733334074915767	0.979	0.972	6.492499052186544e-33	1.900330156561789e-21	5.351989986140074e-37	ribosomal protein S23 [Source:ZFIN;Acc:ZDB-GENE-080220-50]
0	si:dkey-194e6.1	1.010560801582489e-36	2.1244819471169185	0.287	0.11	2.4518226167994347e-32	3.214255088434032e-33	2.1329745913661826	0.239	0.103	7.798425695558649e-29	3.214255088434032e-33	2.0211216031649705e-36	si:dkey-194e6.1 [Source:ZFIN;Acc:ZDB-GENE-100922-43]
0	slc22a6l	2.542391790668923e-27	2.352069400847467	0.254	0.113	6.168350962520941e-23	4.43308123300089e-36	2.269709004768983	0.256	0.117	1.0755541687506759e-31	2.542391790668923e-27	8.866162466001818e-36	solute carrier family 22 member 6, like [Source:NCBI gene;Acc:404609]
0	akr1b1	1.970085156809517e-18	0.8143281820551933	0.602	0.491	4.77982060745125e-14	3.0661118390484587e-35	0.8963385419933296	0.607	0.451	7.439000543899371e-31	1.970085156809517e-18	6.132223678096936e-35	NA
0	eno3	3.4548677549420957e-18	0.6695630841719868	0.682	0.696	8.382200147040513e-14	3.157897939962237e-35	0.7594632014770326	0.714	0.711	7.661691981936379e-31	3.4548677549420957e-18	6.315795879924491e-35	enolase 3, (beta, muscle) [Source:ZFIN;Acc:ZDB-GENE-031006-5]
0	anpepb	1.9378115998961647e-13	0.6602572886164735	0.594	0.518	4.7015185036680746e-9	1.1126346253305916e-34	0.8647460034830607	0.609	0.468	2.6994741279770814e-30	1.9378115998961647e-13	2.2252692506612e-34	alanyl (membrane) aminopeptidase b [Source:ZFIN;Acc:ZDB-GENE-030131-1253]
0	gstp1	2.8523934430046162e-34	0.7506165609835276	0.829	0.732	6.9204769714178e-30	1.2276706581455001e-34	0.6989767408407217	0.765	0.677	2.9785745507926124e-30	2.8523934430046162e-34	2.4553413162910157e-34	glutathione S-transferase pi 1 [Source:ZFIN;Acc:ZDB-GENE-020806-4]
0	zgc:153968	3.376979007016956e-14	0.8771136194695004	0.491	0.388	8.193226466824538e-10	1.996063916573662e-33	1.156646998717259	0.485	0.328	4.842850274391019e-29	3.376979007016956e-14	3.992127833147352e-33	zgc:153968 [Source:ZFIN;Acc:ZDB-GENE-061027-211]
0	crp2.1	0.07080007655684807	0.2766883154047877	0.134	0.113	1	9.791159749138769e-33	2.16091695704307	0.07	0.012	2.375531178336048e-28	0.07080007655684807	1.9582319498277593e-32	NA
0	tmsb1	2.3734427177920148e-4	0.16099806922623827	0.759	0.775	1	4.29831206385329e-32	0.5751603397003717	0.808	0.735	1.0428564729320852e-27	2.3734427177920148e-4	8.596624127706588e-32	thymosin beta 1 [Source:ZFIN;Acc:ZDB-GENE-030131-8575]
0	fbp1b	4.689888332798845e-6	0.49160081818774026	0.489	0.443	0.11378607073036556	8.889484158772332e-32	0.9218692630359799	0.553	0.399	2.156766646601343e-27	4.689888332798845e-6	1.7778968317544798e-31	fructose-1,6-bisphosphatase 1b [Source:ZFIN;Acc:ZDB-GENE-021206-11]
0	rplp0	1.2325967129541439e-18	0.2815765824502874	0.977	0.96	2.990526144969344e-14	1.868092289766977e-31	0.30130241729219787	0.971	0.972	4.5323655134326396e-27	1.2325967129541439e-18	3.7361845795339758e-31	ribosomal protein, large, P0 [Source:NCBI gene;Acc:58101]
0	dab2	1.133903799899981e-30	1.9650722154598086	0.315	0.146	2.751077399317334e-26	7.492893706996044e-20	1.7985095813698528	0.249	0.143	1.8179258711913802e-15	7.492893706996044e-20	2.267807599799969e-30	DAB adaptor protein 2 [Source:ZFIN;Acc:ZDB-GENE-040303-1]
0	gdf6a	2.350342288157078e-26	2.735561632583091	0.127	0.035	5.702400459526703e-22	1.2465702262002407e-30	1.3858827994924257	0.125	0.038	3.024428682807024e-26	2.350342288157078e-26	2.4931404524004747e-30	growth differentiation factor 6a [Source:NCBI gene;Acc:566470]
0	cxcl8b.1	4.326205036766571e-5	0.13248371983314278	0.088	0.049	1	2.3506791952788296e-30	1.4109675203901924	0.208	0.087	5.703217863585497e-26	4.326205036766571e-5	4.7013583905576935e-30	chemokine (C-X-C motif) ligand 8b, duplicate 1 [Source:ZFIN;Acc:ZDB-GENE-101026-3]
0	pck1	2.499301412156156e-16	0.7658570281861112	0.568	0.462	6.0638050861732655e-12	5.150315240308076e-30	0.8893837135374691	0.58	0.439	1.2495694836035454e-25	2.499301412156156e-16	1.0300630480616138e-29	phosphoenolpyruvate carboxykinase 1 (soluble) [Source:ZFIN;Acc:ZDB-GENE-030909-11]
0	slc1a1	1.9227444657626788e-15	1.8723705536025006	0.215	0.115	4.6649626228334115e-11	8.203899983504842e-30	2.0606342537689017	0.224	0.101	1.9904302139979448e-25	1.9227444657626788e-15	1.6407799967009642e-29	solute carrier family 1 member 1 [Source:ZFIN;Acc:ZDB-GENE-040718-414]
0	g6pca.2	1.3854177595923184e-13	1.0025294910134708	0.452	0.365	3.361300568322883e-9	8.878556258928389e-30	0.9835453560441654	0.508	0.362	2.1541153195412057e-25	1.3854177595923184e-13	1.775711251785688e-29	glucose-6-phosphatase a, catalytic subunit, tandem duplicate 2 [Source:ZFIN;Acc:ZDB-GENE-050309-17]
0	cyp3a65	8.392179360017822e-6	0.22867795131249702	0.61	0.568	0.2036110556327524	2.2314029701147553e-29	0.5311060477370839	0.648	0.518	5.413829886092419e-25	8.392179360017822e-6	4.462805940229499e-29	cytochrome P450, family 3, subfamily A, polypeptide 65 [Source:ZFIN;Acc:ZDB-GENE-050604-1]
0	zanl	6.767914282978667e-7	0.8333385091623786	0.409	0.352	0.016420313633362844	5.60080457457588e-29	1.1519576108701741	0.501	0.383	1.3588672058835999e-24	6.767914282978667e-7	1.1201609149151842e-28	zonadhesin, like [Source:ZFIN;Acc:ZDB-GENE-060131-2]
0	si:ch211-202h22.9	8.452112820164629e-16	1.3127236538489657	0.334	0.206	2.0506516124283422e-11	3.3283982917883404e-28	1.423106641798655	0.384	0.238	8.075359935536871e-24	8.452112820164629e-16	6.656796583576713e-28	si:ch211-202h22.9 [Source:ZFIN;Acc:ZDB-GENE-030131-1143]
0	cdaa	1.0605184213034629e-26	1.670903272870486	0.362	0.2	2.5730297937664617e-22	7.589507161454837e-28	1.9361983417266126	0.299	0.164	1.8413662275121727e-23	1.0605184213034629e-26	1.5179014322909655e-27	cytidine deaminase a [Source:ZFIN;Acc:ZDB-GENE-170609-2]
0	rps12	8.74567582928626e-19	0.29038050392657944	0.979	0.973	2.1218758697014322e-14	2.397028440538369e-27	0.2698804407659736	0.985	0.977	5.815670402434191e-23	8.74567582928626e-19	4.794056881076761e-27	ribosomal protein S12 [Source:ZFIN;Acc:ZDB-GENE-030131-8951]
0	pttg1ipb	3.3306533911566816e-12	1.6565942809281906	0.377	0.286	8.080831257624341e-8	2.511644593889762e-27	1.7133998999472038	0.4	0.268	6.09375211369534e-23	3.3306533911566816e-12	5.0232891877795245e-27	PTTG1 interacting protein b [Source:ZFIN;Acc:ZDB-GENE-041010-10]
0	cyp24a1	3.6575397110501724e-24	2.165225979292429	0.162	0.056	8.873922846949928e-20	4.3927229454750994e-27	2.0549693340336685	0.195	0.086	1.0657624410311687e-22	3.6575397110501724e-24	8.785445890950215e-27	cytochrome P450, family 24, subfamily A, polypeptide 1 [Source:ZFIN;Acc:ZDB-GENE-060825-1]
0	rplp2l	1.3857793256620454e-22	0.29073615981659007	0.982	0.973	3.3621777999212545e-18	8.584179648068298e-27	0.26082349568292873	0.974	0.975	2.0826936662143305e-22	1.3857793256620454e-22	1.7168359296136648e-26	ribosomal protein, large P2, like [Source:ZFIN;Acc:ZDB-GENE-070327-2]
0	si:ch73-144l3.1	7.497261062750561e-14	2.0407515314678673	0.124	0.051	1.8189854790445411e-9	1.7683023511617192e-26	2.4856233969450656	0.104	0.031	4.2902551643885635e-22	7.497261062750561e-14	3.5366047023234505e-26	si:ch73-144l3.1 [Source:ZFIN;Acc:ZDB-GENE-131119-96]
0	tdo2a	5.8460161090491635e-18	1.364097187524161	0.409	0.281	1.4183604283775082e-13	5.0695101578091106e-26	1.4244710216883467	0.374	0.232	1.2299645544876465e-21	5.8460161090491635e-18	1.013902031561821e-25	tryptophan 2,3-dioxygenase a [Source:NCBI gene;Acc:100008541]
0	rpsa	2.985906140904506e-21	0.3013085386497112	0.951	0.951	7.244405479062512e-17	5.720857521336535e-26	0.26673851626156075	0.962	0.961	1.38799445182667e-21	2.985906140904506e-21	1.1441715042673078e-25	ribosomal protein SA [Source:NCBI gene;Acc:394027]
0	si:dkey-28n18.9	2.7124117322301263e-24	1.7655276538012414	0.347	0.189	6.580853344736733e-20	2.8197541559823166e-23	1.622451914747844	0.328	0.199	6.841287533244296e-19	2.8197541559823166e-23	5.424823464460256e-24	si:dkey-28n18.9 [Source:ZFIN;Acc:ZDB-GENE-131127-205]
0	slc25a5	4.521317804334001e-11	0.17495910743594223	0.979	0.969	1.0969621256875152e-6	2.8875766937988393e-24	0.22999093814999494	0.986	0.974	7.005838574494744e-20	4.521317804334001e-11	5.7751533875977035e-24	solute carrier family 25 member 5 [Source:ZFIN;Acc:ZDB-GENE-020419-9]
0	psmb2	9.023011573881535e-12	0.25980398109770153	0.284	0.463	2.189163068055138e-7	3.65848462999272e-24	0.10661577693637322	0.232	0.429	8.876215409288337e-20	9.023011573881535e-12	7.316969259985431e-24	proteasome 20S subunit beta 2 [Source:ZFIN;Acc:ZDB-GENE-040718-353]
0	rida	7.650086151964849e-15	0.6376018035514539	0.625	0.547	1.8560639021897116e-10	5.073996222866351e-24	0.9052605630152071	0.546	0.456	1.2310529635918342e-19	7.650086151964849e-15	1.0147992445732755e-23	reactive intermediate imine deaminase A homolog [Source:ZFIN;Acc:ZDB-GENE-040718-315]
0	cldn15a	8.827432873577487e-11	1.1468291667771613	0.336	0.254	2.14171176378737e-6	9.103639958674435e-24	1.4084629663744175	0.35	0.229	2.2087251267735914e-19	8.827432873577487e-11	1.8207279917348875e-23	claudin 15a [Source:ZFIN;Acc:ZDB-GENE-040426-1305]
0	gnpda1	1.487800929160242e-14	1.3579382644114086	0.434	0.36	3.609702614328579e-10	1.9253455058313935e-23	1.427076336650179	0.414	0.312	4.671273266248126e-19	1.487800929160242e-14	3.8506910116628e-23	glucosamine-6-phosphate deaminase 1 [Source:ZFIN;Acc:ZDB-GENE-050417-417]
0	gys2	1.817026598330395e-14	1.4588160986778664	0.073	0.021	4.4084699328692047e-10	8.239840526699349e-23	2.1994763415590035	0.058	0.012	1.9991501085877963e-18	1.817026598330395e-14	1.6479681053398762e-22	glycogen synthase 2 [Source:ZFIN;Acc:ZDB-GENE-030826-31]
0	pm20d1.1	8.808223270246592e-18	1.4557978336501818	0.375	0.257	2.137051129827228e-13	1.1224899096037907e-22	1.516494694467529	0.351	0.235	2.723385018680717e-18	8.808223270246592e-18	2.24497981920758e-22	peptidase M20 domain containing 1, tandem duplicate 1 [Source:NCBI gene;Acc:553216]
0	hoxd9a	2.0419530375327449e-22	2.065565595561617	0.212	0.093	4.954186459661946e-18	1.661347802344408e-21	1.9934072935044065	0.202	0.101	4.0307620380480026e-17	1.661347802344408e-21	4.0839060750655e-22	homeobox D9a [Source:NCBI gene;Acc:30350]
0	scp2a	0.013374458357551603	0.5240883210794054	0.427	0.437	1	2.5294430106377956e-22	1.00472176917435	0.483	0.371	6.1369346324094195e-18	0.013374458357551603	5.0588860212756e-22	sterol carrier protein 2a [Source:ZFIN;Acc:ZDB-GENE-040426-1846]
0	wu:fb18f06	2.7381560826378545e-9	0.5685237656752178	0.512	0.433	6.643314287695962e-5	8.749851305480235e-22	0.9519962633544921	0.487	0.383	2.1228889237356146e-17	2.7381560826378545e-9	1.749970261096044e-21	wu:fb18f06 [Source:ZFIN;Acc:ZDB-GENE-030131-261]
0	polr2l	8.026701458713016e-12	0.1773002065398004	0.168	0.313	1.947438307912952e-7	2.4579883523821641e-20	0.34565775396335197	0.185	0.353	5.963571340549606e-16	8.026701458713016e-12	4.9159767047643403e-20	polymerase (RNA) II (DNA directed) polypeptide L [Source:ZFIN;Acc:ZDB-GENE-050522-181]
0	cnnm2b	2.5546181664919155e-15	1.479034180327526	0.225	0.119	6.198014595542685e-11	3.967970856823158e-20	1.7893369513244266	0.234	0.13	9.627090892824346e-16	2.5546181664919155e-15	7.935941713646316e-20	cyclin and CBS domain divalent metal cation transport mediator 2b [Source:ZFIN;Acc:ZDB-GENE-090311-26]
0	fam32a	1.5373078782866316e-17	0.15249043904605217	0.22	0.416	3.729816374299026e-13	4.236570277305805e-20	0.10032546467686587	0.232	0.416	1.0278766806799345e-15	1.5373078782866316e-17	8.473140554611612e-20	family with sequence similarity 32 member A [Source:NCBI gene;Acc:431750]
0	ponzr1	2.366420150183e-16	0.9836999880003401	0.445	0.317	5.741408568373995e-12	9.672982111780588e-20	0.9039404739200014	0.463	0.35	2.346858919960206e-15	2.366420150183e-16	1.9345964223561215e-19	plac8 onzin related protein 1 [Source:ZFIN;Acc:ZDB-GENE-070727-1]
0	idh1	1.0856338193962989e-4	0.5999766364327701	0.509	0.539	1	1.6529613872148223e-19	1.0312238983305522	0.526	0.484	4.010414917660602e-15	1.0856338193962989e-4	3.305922774429652e-19	isocitrate dehydrogenase (NADP(+)) 1 [Source:ZFIN;Acc:ZDB-GENE-031006-1]
0	tdo2b	2.329996592990575e-19	1.6899033380906354	0.318	0.181	5.6530377339137335e-15	3.216534214344653e-17	1.4086546862797942	0.269	0.164	7.803955310842998e-13	3.216534214344653e-17	4.659993185981169e-19	tryptophan 2,3-dioxygenase b [Source:NCBI gene;Acc:334082]
0	grn2	7.2955395920475275e-19	1.9384409184082885	0.315	0.183	1.7700438158225713e-14	4.050929891810222e-6	1.4458797350270287	0.148	0.101	0.09828366103509961	4.050929891810222e-6	1.4591079184095038e-18	granulin 2 [Source:ZFIN;Acc:ZDB-GENE-050522-264]
0	RPL37A	4.039197581149096e-9	0.18996253558673537	0.976	0.974	9.799901171383938e-5	7.762777926410958e-19	0.24463781663588868	0.992	0.978	1.8834051805058267e-14	4.039197581149096e-9	1.5525555852821923e-18	NA
0	rbx1	3.495282843554395e-12	0.13101480182287573	0.302	0.489	8.480255235031673e-8	9.189234175180242e-19	0.18356872948939354	0.268	0.464	2.2294919955822303e-14	3.495282843554395e-12	1.8378468350360485e-18	ring-box 1, E3 ubiquitin protein ligase [Source:ZFIN;Acc:ZDB-GENE-041008-106]
0	serpinb1l3	3.347557301903044e-7	0.6860743431486467	0.515	0.502	0.008121843525877165	1.6684318898125433e-18	0.7992338295206762	0.563	0.508	4.047949451063193e-14	3.347557301903044e-7	3.336863779625084e-18	serpin peptidase inhibitor, clade B (ovalbumin), member 1, like 3 [Source:ZFIN;Acc:ZDB-GENE-030131-7059]
0	phlda2	1.788495573922549e-18	1.0798147759833152	0.576	0.504	4.339247961450888e-14	4.3232726649501115e-6	0.7051184013386589	0.483	0.472	0.10489124139701961	4.3232726649501115e-6	3.5769911478451054e-18	pleckstrin homology-like domain, family A, member 2 [Source:NCBI gene;Acc:553622]
0	ckbb	6.660037384560025e-13	0.5806277699761542	0.67	0.586	1.6158582702419533e-8	2.308537630345584e-18	0.579091779022503	0.639	0.545	5.6009739987444555e-14	6.660037384560025e-13	4.617075260691163e-18	creatine kinase, brain b [Source:ZFIN;Acc:ZDB-GENE-020103-2]
0	srp19	6.285767742714589e-12	0.11652700655859283	0.171	0.315	1.5250529697374136e-7	2.7464621045595903e-18	0.11223738830971275	0.134	0.278	6.663466358082478e-14	6.285767742714589e-12	5.4929242091191875e-18	signal recognition particle 19 [Source:ZFIN;Acc:ZDB-GENE-040426-2657]
0	zgc:172079.2	4.524483173127543e-5	0.6652594178161229	0.436	0.416	1	2.865711710473734e-18	0.9987245664872122	0.448	0.356	6.952789751951373e-14	4.524483173127543e-5	5.731423420947488e-18	NA
0	si:dkey-283b1.6	1.3912876447807055e-7	1.1116287080200946	0.385	0.333	0.003375542083766948	3.845729672367425e-18	1.226320444544055	0.407	0.31	9.330509331097846e-14	1.3912876447807055e-7	7.691459344734853e-18	si:dkey-283b1.6 [Source:ZFIN;Acc:ZDB-GENE-120215-112]
0	dpep1	5.7409902152227645e-18	1.6758527786876156	0.333	0.208	1.3928790460173472e-13	5.473181768952085e-16	1.318526007141973	0.295	0.194	1.3279033607831548e-11	5.473181768952085e-16	1.1481980430445564e-17	dipeptidase 1 [Source:ZFIN;Acc:ZDB-GENE-061013-388]
0	gstt1a	0.0027635945619344307	0.713513306804209	0.364	0.349	1	6.3236122386941686e-18	1.3947487201517625	0.369	0.273	1.534234801351979e-13	0.0027635945619344307	1.2647224477388397e-17	glutathione S-transferase theta 1a [Source:ZFIN;Acc:ZDB-GENE-031001-13]
0	rpl17	4.5095381059612354e-14	0.24141110393353848	0.956	0.956	1.094104135268315e-9	6.949156425438023e-18	0.23070931805309058	0.967	0.964	1.686004331939773e-13	4.5095381059612354e-14	1.389831285087609e-17	ribosomal protein L17 [Source:ZFIN;Acc:ZDB-GENE-030131-8585]
0	slc3a1	6.716784440108747e-9	1.792174214144811	0.258	0.179	1.6296262408591842e-4	7.384547471172593e-18	1.8347294874697087	0.284	0.185	1.7916389074558946e-13	6.716784440108747e-9	1.476909494234526e-17	solute carrier family 3 member 1 [Source:ZFIN;Acc:ZDB-GENE-090313-225]
0	ube2d1b	3.579739187667199e-9	0.5572408748562514	0.251	0.393	8.685163217118159e-5	7.545802646383812e-18	0.10755344636677844	0.202	0.363	1.8307626380656404e-13	3.579739187667199e-9	1.509160529276762e-17	ubiquitin-conjugating enzyme E2D 1b [Source:ZFIN;Acc:ZDB-GENE-030131-2735]
0	ckmt1	1.4658639534377353e-7	0.6594982876826259	0.519	0.501	0.0035564791238306332	9.395531700108888e-18	0.911470818895598	0.513	0.444	2.2795439010804187e-13	1.4658639534377353e-7	1.8791063400217776e-17	creatine kinase, mitochondrial 1 [Source:ZFIN;Acc:ZDB-GENE-030131-611]
0	mep1a.1	1.5762458018568998e-9	0.8220043979451293	0.356	0.262	3.82428756446521e-5	1.0469021380390416e-17	0.8095508608031048	0.376	0.253	2.539993967310323e-13	1.5762458018568998e-9	2.0938042760780898e-17	meprin A, alpha (PABA peptide hydrolase), tandem duplicate 1 [Source:ZFIN;Acc:ZDB-GENE-041001-209]
0	magt1	3.7751828412414085e-14	0.20429415184965716	0.25	0.44	9.159348609419905e-10	1.4150443684926438e-17	0.1711474795914606	0.229	0.403	3.4331806468368526e-13	3.7751828412414085e-14	2.8300887369852975e-17	magnesium transporter 1 [Source:NCBI gene;Acc:324944]
0	vps29	4.076013195129163e-13	0.5442853264799176	0.227	0.402	9.889223214022376e-9	1.686369002827639e-17	0.12122216969059085	0.225	0.388	4.0914684746604173e-13	4.076013195129163e-13	3.372738005655278e-17	VPS29 retromer complex component [Source:NCBI gene;Acc:573437]
0	si:dkey-112e7.2	1.3814097502794327e-12	0.35518511212749676	0.276	0.458	3.35157633612796e-8	1.7607230013867023e-17	0.11809389462073183	0.275	0.463	4.271866145964417e-13	1.3814097502794327e-12	3.521446002773408e-17	si:dkey-112e7.2 [Source:ZFIN;Acc:ZDB-GENE-141216-229]
0	rpl23	4.463469714029016e-11	0.202081179668971	0.977	0.971	1.0829270220177197e-6	1.7845652254299275e-17	0.23495224817503413	0.981	0.975	4.32971214993809e-13	4.463469714029016e-11	3.5691304508598506e-17	ribosomal protein L23 [Source:NCBI gene;Acc:336812]
0	tbca	2.3810239993479278e-14	0.1267376753701853	0.253	0.428	5.776840427217943e-10	1.9501245166436145e-17	0.15091906582459402	0.235	0.402	4.731392102280737e-13	2.3810239993479278e-14	3.9002490332872395e-17	tubulin cofactor a [Source:ZFIN;Acc:ZDB-GENE-040426-962]
0	zgc:101858	1.1983110168886316e-11	0.3544056345390194	0.132	0.263	2.907342189175198e-7	2.273485899446627e-17	0.4737882875878412	0.093	0.22	5.515931489237407e-13	1.1983110168886316e-11	4.5469717988932683e-17	zgc:101858 [Source:ZFIN;Acc:ZDB-GENE-040927-13]
0	sf3a2	6.350622924431604e-12	0.2762113791910042	0.219	0.375	1.5407881339255956e-7	3.8057518985023763e-17	0.15865064119835837	0.198	0.353	9.233515256146465e-13	6.350622924431604e-12	7.611503797004745e-17	splicing factor 3a, subunit 2 [Source:ZFIN;Acc:ZDB-GENE-040426-897]
0	tmem50a	6.16986600676153e-11	0.6375621534886018	0.194	0.333	1.4969328905604824e-6	6.161055550846066e-17	0.2873443029124081	0.166	0.31	1.4947952977462725e-12	6.16986600676153e-11	1.2322111101692146e-16	transmembrane protein 50A [Source:ZFIN;Acc:ZDB-GENE-040426-2937]
0	lsm4	9.617234868300699e-10	0.47168717868857707	0.241	0.383	2.3333335237471157e-5	7.176284396995001e-17	0.5467512511981683	0.204	0.365	1.7411101203989271e-12	9.617234868300699e-10	1.4352568793989985e-16	LSM4 homolog, U6 small nuclear RNA and mRNA degradation associated [Source:ZFIN;Acc:ZDB-GENE-040426-1652]
0	si:zfos-169g10.3	8.347975598349754e-5	1.093815557694575	0.241	0.344	1	7.954728669713329e-17	0.36150724643531285	0.155	0.299	1.9299762698458478e-12	8.347975598349754e-5	1.590945733942671e-16	si:zfos-169g10.3 [Source:ZFIN;Acc:ZDB-GENE-120215-190]
0	taf10	2.5239256920493434e-15	0.4416074442755744	0.117	0.271	6.123548514050117e-11	8.845113889282238e-17	0.24127368680865469	0.116	0.248	2.1460015318176566e-12	2.5239256920493434e-15	1.7690227778564573e-16	TAF10 RNA polymerase II, TATA box binding protein (TBP)-associated factor [Source:ZFIN;Acc:ZDB-GENE-060526-334]
0	lsm3	5.385200241492231e-7	0.37995159076830165	0.176	0.28	0.01306557282590845	1.0956974274755194e-16	0.4814325123471984	0.131	0.266	2.658381098541105e-12	5.385200241492231e-7	2.1913948549510507e-16	LSM3 homolog, U6 small nuclear RNA and mRNA degradation associated [Source:ZFIN;Acc:ZDB-GENE-161207-2]
0	ap2m1a	5.523803691458823e-10	0.47974561655515496	0.312	0.481	1.3401852516217396e-5	1.1734019796734453e-16	0.18574788714572332	0.282	0.464	2.846907883083713e-12	5.523803691458823e-10	2.3468039593468976e-16	adaptor related protein complex 2 subunit mu 1a [Source:NCBI gene;Acc:321051]
0	slc22a7b.3	1.2687206568185414e-16	1.9264431474012131	0.219	0.112	3.078170057573145e-12	4.093300090429341e-15	1.6867116708987089	0.183	0.101	9.931164679399667e-11	4.093300090429341e-15	2.537441313637092e-16	solute carrier family 22 member 7b, tandem duplicate 3 [Source:ZFIN;Acc:ZDB-GENE-131120-103]
0	diabloa	1.27753202517622e-16	2.139754874921155	0.352	0.243	3.0995481994825446e-12	1.8986213401848813e-7	1.261106737587913	0.304	0.251	0.004606435095556559	1.8986213401848813e-7	2.55506405035245e-16	diablo, IAP-binding mitochondrial protein a [Source:ZFIN;Acc:ZDB-GENE-040426-1303]
0	psmb4	6.904876314673115e-7	0.6563250804867461	0.276	0.415	0.01675261091465991	1.7552605509207487e-16	0.19994971139695383	0.222	0.384	4.2586131486439206e-12	6.904876314673115e-7	3.5105211018415127e-16	proteasome 20S subunit beta 4 [Source:ZFIN;Acc:ZDB-GENE-050417-333]
0	plscr3a	2.878083677067041e-4	1.3125592766829217	0.271	0.227	1	1.9967708658160986e-16	1.7689123874367563	0.29	0.192	4.844565474643018e-12	2.878083677067041e-4	3.9935417316322096e-16	phospholipid scramblase 3a [Source:ZFIN;Acc:ZDB-GENE-060531-17]
0	fam162a	2.5864048849047603e-8	0.6391846152211522	0.202	0.328	6.275135531755929e-4	2.3984486371388376e-16	0.12230320427273522	0.144	0.279	5.8191160834262475e-12	2.5864048849047603e-8	4.796897274277695e-16	family with sequence similarity 162 member A [Source:NCBI gene;Acc:336363]
0	tspan36	3.87777155840795e-10	0.4940862478901309	0.057	0.155	9.408249355009369e-6	6.049546953809798e-16	0.12401532696627204	0.055	0.161	1.4677410819333333e-11	3.87777155840795e-10	1.2099093907619644e-15	tetraspanin 36 [Source:NCBI gene;Acc:437021]
0	sf3b6	1.4630856944752507e-8	0.55713445627739	0.268	0.419	3.549738511935853e-4	8.182094159276011e-16	0.3499091062050932	0.235	0.399	1.9851396849235457e-11	1.4630856944752507e-8	1.6364188318552033e-15	splicing factor 3b, subunit 6 [Source:ZFIN;Acc:ZDB-GENE-040625-36]
0	srp9	6.644400691348591e-12	0.2712250427281093	0.144	0.276	1.6120644957349952e-7	8.623879714946576e-16	0.1384611514619667	0.108	0.231	2.092325696440338e-11	6.644400691348591e-12	1.7247759429893126e-15	signal recognition particle 9 [Source:ZFIN;Acc:ZDB-GENE-040426-1106]
0	rps8a	8.831792047193107e-16	0.23543762895292453	0.961	0.952	2.1427693864899916e-11	5.598262396726618e-12	0.16975881727867748	0.968	0.963	1.358250422693812e-7	5.598262396726618e-12	1.7663584094386194e-15	ribosomal protein S8a [Source:NCBI gene;Acc:407690]
0	amn	8.556450828648804e-13	1.7338397070485245	0.222	0.119	2.0759661000467727e-8	9.439968845393365e-16	1.8813265195176858	0.212	0.118	2.2903252412693384e-11	8.556450828648804e-13	1.8879937690786695e-15	amnion associated transmembrane protein [Source:ZFIN;Acc:ZDB-GENE-060810-59]
0	mycbp	1.8018458942789754e-12	0.31978564959346323	0.157	0.297	4.3716385086996504e-8	9.513300330442373e-16	0.2557839972700815	0.135	0.265	2.3081169261719286e-11	1.8018458942789754e-12	1.902660066088481e-15	MYC binding protein [Source:ZFIN;Acc:ZDB-GENE-060331-97]
0	rpl11	1.0007376479397396e-10	0.23945273371149423	0.94	0.942	2.4279896814313965e-6	1.1280836528321616e-15	0.21831119073668326	0.96	0.96	2.7369565585013907e-11	1.0007376479397396e-10	2.2561673056643276e-15	ribosomal protein L11 [Source:ZFIN;Acc:ZDB-GENE-040625-147]
0	rps9	6.745978677657378e-10	0.21105605402883398	0.951	0.953	1.636709346773233e-5	1.3767177792891293e-15	0.23594564348663916	0.968	0.964	3.340192676111285e-11	6.745978677657378e-10	2.7534355585782625e-15	ribosomal protein S9 [Source:ZFIN;Acc:ZDB-GENE-010724-15]
0	ccl25a	1.1540315684449638e-5	1.3359871022835237	0.292	0.248	0.2799911391361171	1.8759916226201854e-15	1.38196792468888	0.317	0.226	4.551530874801094e-11	1.1540315684449638e-5	3.751983245240373e-15	chemokine (C-C motif) ligand 25a [Source:ZFIN;Acc:ZDB-GENE-110222-1]
0	rpl37.1	1.964234067614333e-15	0.2232086709929595	0.993	0.988	4.765624694845895e-11	2.6896738710447005e-9	0.1506592038970238	0.994	0.987	6.525686745928652e-5	2.6896738710447005e-9	3.92846813522867e-15	NA
0	tmem59	5.986992317950153e-5	0.4791927710007583	0.254	0.36	1	2.0096585521405684e-15	0.20492357306757014	0.203	0.347	4.875833579203447e-11	5.986992317950153e-5	4.01931710428115e-15	transmembrane protein 59 [Source:ZFIN;Acc:ZDB-GENE-070912-397]
0	tomm20a	1.0297751321157056e-8	0.4711185570834222	0.21	0.34	2.498440425539125e-4	2.145545728379062e-15	0.17003749731682238	0.173	0.313	5.20552304619328e-11	1.0297751321157056e-8	4.291091456758136e-15	translocase of outer mitochondrial membrane 20 [Source:ZFIN;Acc:ZDB-GENE-040426-1976]
0	si:ch211-133l5.7	0.006430465070779055	0.20502451690190338	0.486	0.449	1	2.4391941351141546e-15	0.6333256214319931	0.522	0.423	5.917972810613962e-11	0.006430465070779055	4.878388270228301e-15	si:ch211-133l5.7 [Source:ZFIN;Acc:ZDB-GENE-081104-117]
0	psmb3	6.580121175890206e-11	0.46165328674820993	0.269	0.435	1.5964689996944819e-6	2.8138997060898783e-15	0.3472607191210503	0.24	0.404	6.827083466915263e-11	6.580121175890206e-11	5.627799412179741e-15	proteasome 20S subunit beta 3 [Source:ZFIN;Acc:ZDB-GENE-040426-2682]
0	psmb6	8.899225200566894e-11	0.40985678777368073	0.3	0.462	2.15913001816154e-6	2.9406325009057142e-15	0.36203016223577983	0.268	0.446	7.134562573697444e-11	8.899225200566894e-11	5.881265001811451e-15	proteasome 20S subunit beta 6 [Source:ZFIN;Acc:ZDB-GENE-990415-216]
0	psenen	1.629248591525176e-10	0.6698010459713568	0.196	0.337	3.952882932758382e-6	3.199822688456788e-15	0.19153815783745043	0.161	0.296	7.763409806733858e-11	1.629248591525176e-10	6.39964537691356e-15	presenilin enhancer, gamma-secretase subunit [Source:NCBI gene;Acc:402810]
0	trappc2l	3.684613819788371e-15	0.15756605852306804	0.148	0.3	8.939610049570546e-11	7.560958594338144e-12	0.6287187165773706	0.143	0.253	1.8344397741583207e-7	7.560958594338144e-12	7.369227639576741e-15	trafficking protein particle complex 2-like [Source:ZFIN;Acc:ZDB-GENE-040801-249]
0	higd2a	3.2130389254450955e-9	0.29998342116232524	0.253	0.392	7.79547504091489e-5	4.168227522421443e-15	0.2897779872449231	0.25	0.412	1.0112953614898905e-10	3.2130389254450955e-9	8.336455044842864e-15	HIG1 hypoxia inducible domain family, member 2A [Source:ZFIN;Acc:ZDB-GENE-050417-119]
0	rab11ba	2.758994517547468e-14	0.3404776284902058	0.157	0.312	6.693872498473667e-10	4.282709299907559e-15	0.17565449101565522	0.15	0.28	1.039070930343572e-10	2.758994517547468e-14	8.565418599815125e-15	RAB11B, member RAS oncogene family, a [Source:ZFIN;Acc:ZDB-GENE-040426-2860]
0	sfrp5	2.9772525371352254e-9	1.4728782078350968	0.126	0.061	7.223410105597484e-5	4.28960913808996e-15	2.0793478353463972	0.171	0.088	1.0407449690833862e-10	2.9772525371352254e-9	8.579218276179911e-15	secreted frizzled-related protein 5 [Source:ZFIN;Acc:ZDB-GENE-011108-2]
0	abcg2b	6.379372533797194e-5	1.5484388218283924	0.269	0.234	1	4.385046558430006e-15	1.6113233510617628	0.296	0.211	1.063899996006288e-10	6.379372533797194e-5	8.770093116860005e-15	ATP-binding cassette, sub-family G (WHITE), member 2b [Source:ZFIN;Acc:ZDB-GENE-050517-36]
0	ppp6c	2.6995870456001954e-9	0.12981110498134663	0.131	0.241	6.549738090035194e-5	4.3907735494138435e-15	0.31757735035455603	0.099	0.216	1.0652894785587867e-10	2.6995870456001954e-9	8.781547098827682e-15	protein phosphatase 6, catalytic subunit [Source:ZFIN;Acc:ZDB-GENE-040426-949]
0	CU682777.2	0.005294027837673166	0.8393784575094063	0.375	0.357	1	5.237890880427951e-15	0.8391094201910596	0.479	0.393	1.2708170854094295e-10	0.005294027837673166	1.0475781760855897e-14	NULL
0	ndufa4	2.775900163981314e-7	0.8615947527459562	0.401	0.321	0.006734888977851464	5.435112965501048e-15	0.9889746999229968	0.376	0.271	1.3186671076898642e-10	2.775900163981314e-7	1.0870225931002111e-14	NADH:ubiquinone oxidoreductase subunit A4 [Source:NCBI gene;Acc:406298]
0	si:dkey-33i11.9	2.789425813915971e-4	0.44446232698275523	0.542	0.51	1	6.868866905130221e-15	0.6187521295728762	0.544	0.449	1.6665244885226942e-10	2.789425813915971e-4	1.3737733810260352e-14	si:dkey-33i11.9 [Source:ZFIN;Acc:ZDB-GENE-060503-262]
0	arpc3	1.2235338828849033e-7	0.18450174920855644	0.339	0.516	0.0029685379066553526	7.42705373880529e-15	0.14193453881217777	0.321	0.511	1.8019517781089395e-10	1.2235338828849033e-7	1.4854107477610502e-14	actin related protein 2/3 complex, subunit 3 [Source:ZFIN;Acc:ZDB-GENE-040625-107]
0	eny2	6.0069211250826326e-9	0.6231010763742487	0.157	0.276	1.4573992033675484e-4	8.047746993564894e-15	0.3279865481961981	0.096	0.216	1.9525443755787146e-10	6.0069211250826326e-9	1.609549398712972e-14	ENY2 transcription and export complex 2 subunit [Source:NCBI gene;Acc:436700]
0	tmem147	1.1833567246881178e-10	0.2990978445450386	0.202	0.346	2.8710600854383115e-6	8.205478773881794e-15	0.21426737756829928	0.161	0.292	1.990813260119201e-10	1.1833567246881178e-10	1.64109575477635e-14	transmembrane protein 147 [Source:NCBI gene;Acc:436757]
0	snrpb	7.006026140471035e-10	0.2607660639185115	0.299	0.468	1.6998020622010825e-5	8.642009943484919e-15	0.3136417943704879	0.282	0.452	2.096724452488311e-10	7.006026140471035e-10	1.728401988696968e-14	small nuclear ribonucleoprotein polypeptides B and B1 [Source:ZFIN;Acc:ZDB-GENE-040426-1819]
0	hoxa10b	1.2807209358667486e-14	1.309072686743389	0.16	0.071	3.1072851345999057e-10	1.4073445253711598e-13	1.38278064330009	0.139	0.069	3.4144992874555077e-9	1.4073445253711598e-13	2.561441871733475e-14	homeobox A10b [Source:NCBI gene;Acc:30391]
0	slc25a33	2.7953099167640562e-5	0.5471969744379777	0.24	0.354	0.6781980920052953	1.3038312444238734e-14	0.16437179212264585	0.182	0.32	3.1633553652212015e-10	2.7953099167640562e-5	2.607662488847727e-14	solute carrier family 25 member 33 [Source:NCBI gene;Acc:406436]
0	btg2	0.24328732302809092	0.61522030317379	0.39	0.503	1	1.3476568493678808e-14	0.12752813998821666	0.319	0.516	3.2696850479363526e-10	0.24328732302809092	2.695313698735735e-14	B-cell translocation gene 2 [Source:ZFIN;Acc:ZDB-GENE-000210-15]
0	slc4a4a	1.6845207945695747e-5	1.0507846506086602	0.307	0.266	0.4086984351784702	1.6124927469652128e-14	1.2763027904922244	0.344	0.262	3.912229902686999e-10	1.6845207945695747e-5	3.224985493930395e-14	solute carrier family 4 member 4a [Source:ZFIN;Acc:ZDB-GENE-060526-274]
0	mrpl30	2.4620844107147472e-12	0.18085618652508673	0.199	0.345	5.97350919727612e-8	1.6349056035922524e-14	0.3166345044670966	0.149	0.275	3.966607975435523e-10	2.4620844107147472e-12	3.2698112071844744e-14	mitochondrial ribosomal protein L30 [Source:ZFIN;Acc:ZDB-GENE-050522-240]
0	cltca	1.642856974576897e-14	0.18398727738857087	0.23	0.403	3.985899591718467e-10	1.5651375015472508e-11	0.5877487930688702	0.228	0.363	3.79733660625394e-7	1.5651375015472508e-11	3.2857139491537636e-14	clathrin, heavy chain a (Hc) [Source:ZFIN;Acc:ZDB-GENE-030131-2299]
0	wdr83os	4.908898769014683e-6	0.48702073449977645	0.258	0.376	0.11909970193383425	1.932799806170653e-14	0.17697891891814477	0.188	0.325	4.689358889731239e-10	4.908898769014683e-6	3.865599612341265e-14	WD repeat domain 83 opposite strand [Source:ZFIN;Acc:ZDB-GENE-040426-1674]
0	rpl12	5.5320308863951065e-11	0.23262513284941466	0.93	0.942	1.3421813336571807e-6	2.224184479371974e-14	0.22527206090650687	0.963	0.954	5.396316383852284e-10	5.5320308863951065e-11	4.4483689587438894e-14	ribosomal protein L12 [Source:ZFIN;Acc:ZDB-GENE-030131-5297]
0	golga7	7.345983816613856e-14	0.2263057952205575	0.173	0.331	1.7822825935868538e-9	3.109350700561835e-14	0.32533759126944817	0.177	0.309	7.543906669703125e-10	7.345983816613856e-14	6.218701401123562e-14	golgin A7 [Source:ZFIN;Acc:ZDB-GENE-040625-142]
0	npc2	0.018800399835971246	1.3007148413149063	0.439	0.46	1	3.1304654802733016e-14	1.4053438779842589	0.524	0.491	7.595135348239085e-10	0.018800399835971246	6.260930960546486e-14	Niemann-Pick disease, type C2 [Source:NCBI gene;Acc:282673]
0	nutf2	3.1773555108801574e-14	0.11884342184070307	0.117	0.259	7.708899940497438e-10	7.596996392146618e-11	0.3125503905390994	0.11	0.205	1.8431832646626125e-6	7.596996392146618e-11	6.354711021760197e-14	nuclear transport factor 2 [Source:ZFIN;Acc:ZDB-GENE-041010-77]
0	supt4h1	4.789304146024228e-12	0.3907499673453264	0.179	0.329	1.161980971908398e-7	3.642100859361596e-14	0.1523664425755482	0.147	0.271	8.836465104983105e-10	4.789304146024228e-12	7.284201718723044e-14	SPT4 homolog, DSIF elongation factor subunit [Source:NCBI gene;Acc:436782]
0	ddx51	1.6204056443914301e-9	0.319086033782352	0.046	0.131	3.931428174422488e-5	5.133772197292425e-14	0.24098399269790516	0.039	0.128	1.2455558105070881e-9	1.6204056443914301e-9	1.0267544394584567e-13	DEAD (Asp-Glu-Ala-Asp) box polypeptide 51 [Source:NCBI gene;Acc:445387]
0	rca2.1	5.615877830605192e-10	0.4135426107074974	0.199	0.339	1.3625242792614317e-5	5.245211099546594e-14	0.1101258337035117	0.2	0.338	1.2725931169719946e-9	5.615877830605192e-10	1.0490422199092899e-13	regulator of complement activation group 2 gene 1 [Source:ZFIN;Acc:ZDB-GENE-050320-60]
0	zgc:162780	5.2851252483728957e-14	1.7651143189562593	0.274	0.165	1.282277087760232e-9	0.03465621390198449	1.171675524972192	0.194	0.173	1	0.03465621390198449	1.0570250496745491e-13	zgc:162780 [Source:ZFIN;Acc:ZDB-GENE-070410-92]
0	npepl1	3.2591563087303357e-9	0.42753368089646665	0.223	0.353	7.90736503624154e-5	5.595427653342672e-14	0.12148232786790769	0.18	0.313	1.357562657253999e-9	3.2591563087303357e-9	1.1190855306685016e-13	aminopeptidase like 1 [Source:ZFIN;Acc:ZDB-GENE-050417-177]
0	rpl36a	3.2724892321536384e-12	0.21240782798112434	0.984	0.976	7.939713375051157e-8	5.82736392376823e-14	0.17855771982043311	0.984	0.981	1.4138350351846479e-9	3.2724892321536384e-12	1.1654727847536083e-13	ribosomal protein L36A [Source:NCBI gene;Acc:195819]
0	copz1	6.498285886819268e-14	0.14917903136223665	0.209	0.374	1.5766141218600907e-9	2.832927389897386e-13	0.2491177876275476	0.216	0.354	6.873248433369039e-9	2.832927389897386e-13	1.2996571773638111e-13	coatomer protein complex, subunit zeta 1 [Source:ZFIN;Acc:ZDB-GENE-000406-6]
0	psmd13	1.1570127541149143e-11	0.20014644787934244	0.183	0.327	2.807144344033605e-7	7.963819266318187e-14	0.10483070363534508	0.156	0.281	1.9321818303941184e-9	1.1570127541149143e-11	1.5927638532635697e-13	proteasome 26S subunit, non-ATPase 13 [Source:ZFIN;Acc:ZDB-GENE-040426-1004]
0	rpl24	1.43126480115259e-8	0.2160629947108914	0.956	0.96	3.472534660556414e-4	8.023665704071097e-14	0.23138096000566488	0.97	0.966	1.9467017731217297e-9	1.43126480115259e-8	1.6047331408141551e-13	ribosomal protein L24 [Source:NCBI gene;Acc:192301]
0	crip1	2.6804807471448984e-12	0.41495595630117466	0.7	0.653	6.503382388722952e-8	9.963071743829626e-14	0.2631490507301093	0.74	0.709	2.4172404664879438e-9	2.6804807471448984e-12	1.9926143487658194e-13	cysteine-rich protein 1 [Source:ZFIN;Acc:ZDB-GENE-041111-1]
0	ranbp1	1.2604722640922277e-10	0.25746373237752873	0.254	0.419	3.058157807140563e-6	1.0534034037973138e-13	0.3501983169058379	0.253	0.402	2.555767338293043e-9	1.2604722640922277e-10	2.106806807594515e-13	RAN binding protein 1 [Source:ZFIN;Acc:ZDB-GENE-040426-2548]
0	rhebl1	1.0520980864996384e-11	0.26684361904044973	0.101	0.222	2.552600377465423e-7	1.1003246346429961e-13	0.258160396849747	0.086	0.192	2.6696076285708373e-9	1.0520980864996384e-11	2.2006492692858696e-13	Ras homolog, mTORC1 binding like 1 [Source:ZFIN;Acc:ZDB-GENE-000510-1]
0	bhlhe41	1.2558555906364057e-13	0.6163794019473909	0.093	0.228	3.0469568340020476e-9	5.636679000256742e-12	0.4948866113645054	0.115	0.219	1.3675710590422908e-7	5.636679000256742e-12	2.511711181272649e-13	basic helix-loop-helix family, member e41 [Source:ZFIN;Acc:ZDB-GENE-050419-146]
0	tomm6	3.4666086542093696e-10	0.42710375194036393	0.22	0.357	8.410685916842773e-6	1.2962495467390891e-13	0.20796274432010897	0.19	0.325	3.144960650298378e-9	3.4666086542093696e-10	2.5924990934780096e-13	translocase of outer mitochondrial membrane 6 homolog (yeast) [Source:ZFIN;Acc:ZDB-GENE-131121-445]
0	mrps16	1.3568699695227676e-10	0.376658631734583	0.101	0.213	3.2920379200561387e-6	1.3119125745242853e-13	0.44053923296929764	0.072	0.173	3.182962288310821e-9	1.3568699695227676e-10	2.6238251490483974e-13	mitochondrial ribosomal protein S16 [Source:ZFIN;Acc:ZDB-GENE-041010-123]
0	MRPS12	9.48823317597829e-11	0.601596710393985	0.192	0.329	2.302035133155853e-6	1.3666702142829832e-13	0.23072622950842325	0.165	0.292	3.3158152738933738e-9	9.48823317597829e-11	2.733340428565773e-13	si:dkey-17e16.10 [Source:ZFIN;Acc:ZDB-GENE-091204-48]
0	tmem18	2.679308301593568e-7	0.17694753409343367	0.163	0.26	0.006500537801326314	1.6622613560148593e-13	0.12125494749325205	0.125	0.241	4.032978501963251e-9	2.679308301593568e-7	3.3245227120294343e-13	transmembrane protein 18 [Source:NCBI gene;Acc:449559]
0	metap1	1.986488051226936e-10	0.11323507859924742	0.184	0.312	4.819617309886792e-6	1.9805314028379057e-13	0.2812762428613582	0.146	0.27	4.805165289565327e-9	1.986488051226936e-10	3.9610628056754165e-13	methionyl aminopeptidase 1 [Source:NCBI gene;Acc:503783]
0	snrpg	1.464012829177163e-8	0.4050225530365726	0.254	0.397	3.551987926149633e-4	2.0849888635859053e-13	0.2937129120212372	0.217	0.362	5.058599980832123e-9	1.464012829177163e-8	4.169977727171369e-13	small nuclear ribonucleoprotein polypeptide G [Source:ZFIN;Acc:ZDB-GENE-040912-105]
0	ldhba	2.9668298985145275e-13	1.141339005698555	0.522	0.523	7.198122699775947e-9	0.003041251189360461	0.8266907199654492	0.444	0.507	1	0.003041251189360461	5.93365979702817e-13	lactate dehydrogenase Ba [Source:NCBI gene;Acc:30497]
0	rpl9	1.9806365277594096e-9	0.23272328752282512	0.938	0.943	4.80542034364988e-5	3.1848464488098564e-13	0.20119964880545016	0.954	0.956	7.727074454102473e-9	1.9806365277594096e-9	6.369692897618683e-13	ribosomal protein L9 [Source:ZFIN;Acc:ZDB-GENE-030131-8646]
0	anapc11	1.3615170253982187e-10	0.2659104148582141	0.163	0.297	3.3033126070211583e-6	3.9202085253844046e-13	0.25775517610926113	0.153	0.273	9.511209924287643e-9	1.3615170253982187e-10	7.840417050767272e-13	APC11 anaphase promoting complex subunit 11 homolog (yeast) [Source:ZFIN;Acc:ZDB-GENE-061013-383]
0	txnl1	3.152853711442041e-11	0.12680318091613718	0.15	0.282	7.64945367470068e-7	4.053943347245463e-13	0.3251584919636763	0.127	0.241	9.835677349086942e-9	3.152853711442041e-11	8.107886694489272e-13	thioredoxin-like 1 [Source:ZFIN;Acc:ZDB-GENE-040426-701]
0	minos1	2.6108960990650797e-9	0.25436195921239624	0.3	0.443	6.334556115551696e-5	4.4068438997822767e-13	0.2456201947969213	0.243	0.384	1.069188466965176e-8	2.6108960990650797e-9	8.813687799562604e-13	NA
0	pepd	9.713468623253764e-11	1.127620618246265	0.494	0.433	2.3566817573738283e-6	4.5150431948241483e-13	1.0163637398945018	0.471	0.406	1.0954397799282349e-8	9.713468623253764e-11	9.03008638964625e-13	peptidase D [Source:ZFIN;Acc:ZDB-GENE-030131-9444]
0	znf706	5.779215968422748e-11	0.4070638352619758	0.237	0.393	1.402153378258727e-6	4.8136095910877e-13	0.2872310708028541	0.22	0.361	1.1678779589896977e-8	5.779215968422748e-11	9.62721918217305e-13	zinc finger protein 706 [Source:ZFIN;Acc:ZDB-GENE-040718-454]
0	ubl7b	1.186641741493944e-7	0.7160702687507061	0.158	0.264	0.002879030193212607	5.430190744358179e-13	0.4717848270945071	0.112	0.223	1.3174728783961813e-8	1.186641741493944e-7	1.0860381488713395e-12	ubiquitin-like 7b (bone marrow stromal cell-derived) [Source:ZFIN;Acc:ZDB-GENE-040426-1334]
0	eif4ebp3	2.473840240675376e-9	0.20986344163199044	0.153	0.27	6.0020311919265974e-5	6.505698469670187e-13	0.47159495474028423	0.144	0.264	1.5784125627113807e-8	2.473840240675376e-9	1.301139693933612e-12	eukaryotic translation initiation factor 4E binding protein 3 [Source:ZFIN;Acc:ZDB-GENE-041114-44]
0	rps5	6.932076132454403e-13	0.219642004326273	0.967	0.952	1.681860311256087e-8	2.2149656567372045e-5	0.12334491110375279	0.951	0.959	0.5373949676375805	2.2149656567372045e-5	1.3864152264903985e-12	ribosomal protein S5 [Source:ZFIN;Acc:ZDB-GENE-020419-12]
0	gstm.3	7.568429132191834e-13	1.2597046974487807	0.356	0.255	1.8362522760523828e-8	4.238910942932794e-9	1.0123102346379835	0.358	0.297	1.0284445729743545e-4	4.238910942932794e-9	1.5136858264377926e-12	glutathione S-transferase mu tandem duplicate 3 [Source:ZFIN;Acc:ZDB-GENE-050309-24]
0	pole4	5.452632760258317e-7	0.2726690572409778	0.093	0.175	0.01322917760293873	7.617854206416349e-13	0.3106898021902724	0.058	0.149	1.8482437875607346e-8	5.452632760258317e-7	1.5235708412826873e-12	polymerase (DNA-directed), epsilon 4, accessory subunit [Source:ZFIN;Acc:ZDB-GENE-050522-309]
0	si:zfos-1192g2.3	1.301624355994652e-11	0.31085788905392375	0.153	0.292	3.1580010125142246e-07	7.67217297762153e-13	0.4057383724180925	0.147	0.263	1.8614226078305357e-8	1.301624355994652e-11	1.5344345955237133e-12	si:zfos-1192g2.3 [Source:ZFIN;Acc:ZDB-GENE-030131-4956]
0	ier3ip1	7.795113916949222e-13	0.1251351596969451	0.207	0.362	1.8912505385302205e-8	1.1051464778810063e-11	0.30450436449776686	0.187	0.308	2.6813063846348975e-7	1.1051464778810063e-11	1.5590227833892348e-12	immediate early response 3 interacting protein 1 [Source:NCBI gene;Acc:554110]
0	tia1l	9.857551042671408e-12	0.10744309538232	0.142	0.275	2.391639033972937e-7	7.834170677099572e-13	0.10342787909229778	0.126	0.237	1.900726489677898e-8	9.857551042671408e-12	1.5668341354192977e-12	cytotoxic granule-associated RNA binding protein 1, like [Source:ZFIN;Acc:ZDB-GENE-030131-2167]
0	rtraf	9.741499692836451e-6	0.3578153702346025	0.121	0.2	0.23634826554759797	9.677150807041099e-13	0.309370673192634	0.076	0.172	2.3478703288043115e-8	9.741499692836451e-6	1.935430161407283e-12	RNA transcription, translation and transport factor [Source:NCBI gene;Acc:393240]
0	cox15	2.7897878532170312e-5	1.1640990327038803	0.157	0.241	0.6768583289475161	9.818078224787068e-13	0.25258786580159454	0.073	0.17	2.3820621388978385e-8	2.7897878532170312e-5	1.963615644956443e-12	cytochrome c oxidase assembly homolog 15 (yeast) [Source:ZFIN;Acc:ZDB-GENE-040426-955]
0	selenoj	2.31667890792213e-8	0.27724005995185436	0.238	0.37	5.620726366400672e-4	1.0238987531185485e-12	0.4000301358123011	0.219	0.361	2.4841831548162223e-8	2.31667890792213e-8	2.0477975062360448e-12	selenoprotein J [Source:ZFIN;Acc:ZDB-GENE-030131-4163]
0	prdx4	1.9359800695019093e-11	0.10151739766831563	0.232	0.386	4.697074844625532e-7	1.0807700727578663e-12	0.30762539676878675	0.219	0.357	2.622164350525135e-8	1.9359800695019093e-11	2.161540145514559e-12	peroxiredoxin 4 [Source:NCBI gene;Acc:570477]
0	rex1bd	4.479945943487246e-8	0.2581918315360636	0.121	0.222	0.0010869244848088755	1.089571431106242e-12	0.302912021826518	0.086	0.185	2.6435182061499644e-8	4.479945943487246e-8	2.179142862211297e-12	required for excision 1-B domain containing [Source:ZFIN;Acc:ZDB-GENE-081031-40]
0	si:ch73-141c7.1	2.2936710508310173e-12	1.8715761298378433	0.33	0.247	5.564904703526214e-8	1.3440790703956065e-12	1.67071815461831	0.271	0.194	3.2610046405938204e-8	2.2936710508310173e-12	2.688158140789405e-12	si:ch73-141c7.1 [Source:NCBI gene;Acc:393762]
0	pin4	1.6301875387932974e-10	0.3611308937187785	0.137	0.262	3.955161006620298e-6	1.4038523451334903e-12	0.16504687540469343	0.122	0.233	3.4060265597628745e-8	1.6301875387932974e-10	2.80770469026501e-12	protein (peptidylprolyl cis/trans isomerase) NIMA-interacting, 4 (parvulin) [Source:NCBI gene;Acc:553574]
0	anapc16	5.526977478595682e-10	0.27441649845234695	0.228	0.369	1.3409552758568843e-5	1.41363013386967e-12	0.30121096821388543	0.217	0.354	3.429749430794593e-8	5.526977478595682e-10	2.827260267737338e-12	anaphase promoting complex subunit 16 [Source:ZFIN;Acc:ZDB-GENE-050417-430]
0	churc1	1.9660825793710277e-6	0.46318401697258826	0.152	0.245	0.04770109554069987	1.9793730904025744e-12	0.478311899818447	0.112	0.219	4.802354991934726e-8	1.9660825793710277e-6	3.9587461808012205e-12	churchill domain containing 1 [Source:NCBI gene;Acc:492508]
0	selenof	8.585216007449332e-9	0.35961992759959893	0.295	0.447	2.082945107727357e-4	2.073959076644773e-12	0.5086713461506315	0.263	0.417	5.0318395117555485e-8	8.585216007449332e-9	4.147918153285245e-12	selenoprotein F [Source:NCBI gene;Acc:352923]
0	calm3b	9.842484398653343e-6	0.32555398849829764	0.383	0.564	0.23879835648012743	2.1230922291954916e-12	0.16531368817881842	0.347	0.543	5.1510463664741016e-8	9.842484398653343e-6	4.246184458386472e-12	calmodulin 3b (phosphorylase kinase, delta) [Source:ZFIN;Acc:ZDB-GENE-030131-527]
0	ppih	3.111155788202256e-6	0.23744205421622766	0.095	0.17	0.07548286173336313	2.2596932713917912e-12	0.14151730045474809	0.057	0.144	5.4824678150507636e-8	3.111155788202256e-6	4.519386542778473e-12	peptidylprolyl isomerase H (cyclophilin H) [Source:ZFIN;Acc:ZDB-GENE-040625-127]
0	sf3b5	1.395585228502091e-5	0.6867643290425992	0.263	0.382	0.3385968881391773	2.4508885891374875e-12	0.4209838123988338	0.203	0.34	5.9463458949653723e-8	1.395585228502091e-5	4.9017771782689545e-12	splicing factor 3b, subunit 5 [Source:ZFIN;Acc:ZDB-GENE-040718-181]
0	uqcrc2b	1.1499129917780269e-9	0.21416326232800667	0.245	0.388	2.789918900651849e-5	2.4715553929357938e-12	0.2712603500233629	0.202	0.327	5.996487694340823e-8	1.1499129917780269e-9	4.9431107858654765e-12	ubiquinol-cytochrome c reductase core protein 2b [Source:ZFIN;Acc:ZDB-GENE-030131-1269]
0	tial1	2.961625780898243e-12	0.37069268028709	0.077	0.193	7.185496469615317e-8	2.4922911071767288e-12	0.42375127441053717	0.076	0.169	6.04679668423218e-8	2.961625780898243e-12	4.9845822143472375e-12	TIA1 cytotoxic granule-associated RNA binding protein-like 1 [Source:ZFIN;Acc:ZDB-GENE-040426-1547]
0	si:ch211-234p6.9	2.675578389702509e-12	5.24069225304113	0.021	0.002	6.491488289096228e-8	7.344198100018916e-9	6.663904611598381	0.011	0.001	1.7818493430265893e-4	7.344198100018916e-9	5.351156779397857e-12	si:ch211-234p6.9 [Source:ZFIN;Acc:ZDB-GENE-060503-33]
0	btf3l4	2.930686739984325e-11	0.40231791288055074	0.232	0.387	7.11043216854997e-7	2.7023057835203836e-12	0.4000250143919885	0.222	0.36	6.556334291977154e-8	2.930686739984325e-11	5.404611567033454e-12	basic transcription factor 3-like 4 [Source:NCBI gene;Acc:393667]
0	cdkn2aipnl	1.0974546899233027e-11	0.2909666756313143	0.103	0.227	2.662644568691917e-7	3.0261362107121163e-12	0.31949585677923475	0.103	0.205	7.342011674429737e-8	1.0974546899233027e-11	6.052272421415065e-12	CDKN2A interacting protein N-terminal like [Source:ZFIN;Acc:ZDB-GENE-041010-154]
0	mrps15	2.200023935218652e-5	1.0573400524740588	0.162	0.249	0.5337698071627494	3.5441655273847416e-12	0.4075903006181023	0.108	0.213	8.59885440254086e-8	2.200023935218652e-5	7.088331054756901e-12	mitochondrial ribosomal protein S15 [Source:NCBI gene;Acc:436758]
0	fbxo9	2.8667135840471153e-8	0.7272916080194816	0.134	0.238	6.955220497615111e-4	4.0812342889028515e-12	0.2988885074247283	0.114	0.217	9.901890631736098e-8	2.8667135840471153e-8	8.162468577789025e-12	F-box protein 9 [Source:NCBI gene;Acc:325469]
0	gabarapb	4.623431416572764e-8	0.360032310583867	0.387	0.566	0.001121736930288884	4.232813964229842e-12	0.36436896746802805	0.37	0.566	1.0269653240014443e-7	4.623431416572764e-8	8.46562792844174e-12	GABA(A) receptor-associated protein b [Source:ZFIN;Acc:ZDB-GENE-101102-9]
0	spink4	1.3468141541726208e-4	0.6213378648743579	0.426	0.379	1	4.979627081958372e-12	0.803973079787103	0.435	0.346	1.2081571226247402e-7	1.3468141541726208e-4	9.959254163891918e-12	serine peptidase inhibitor, Kazal type 4 [Source:ZFIN;Acc:ZDB-GENE-130821-1]
0	krtcap2	1.962033997499849e-7	0.38311536933432266	0.287	0.414	0.004760286884734134	5.595766254562878e-12	0.3210725776322365	0.249	0.386	1.3576448086820453e-7	1.962033997499849e-7	1.119153250909442e-11	keratinocyte associated protein 2 [Source:ZFIN;Acc:ZDB-GENE-060825-91]
0	tmem14ca	7.762573994113192e-6	0.6602349722957706	0.263	0.374	0.18833557024517425	5.6292310468523835e-12	0.47496486485695144	0.204	0.337	1.3657640365873252e-7	7.762573994113192e-6	1.1258462093673076e-11	transmembrane protein 14Ca [Source:NCBI gene;Acc:751728]
0	atp6v0b	1.054399636644943e-9	0.829062740336148	0.155	0.278	2.558184398427961e-5	6.306749315231854e-12	0.17496423940167882	0.124	0.227	1.5301435188615523e-7	1.054399636644943e-9	1.2613498630423928e-11	ATPase H+ transporting V0 subunit b [Source:ZFIN;Acc:ZDB-GENE-030131-443]
0	gstm.1	3.895135682784819e-7	0.30992189978720996	0.122	0.212	0.009450378193572528	7.205380180898262e-12	0.40415068689157063	0.117	0.224	1.7481693394895363e-7	3.895135682784819e-7	1.4410760361744572e-11	glutathione S-transferase mu, tandem duplicate 1 [Source:ZFIN;Acc:ZDB-GENE-030911-2]
0	ssr2	5.2764589034016196e-8	0.31006130226453466	0.362	0.53	0.0012801744591433009	7.338712492081263e-12	0.1631272242343642	0.341	0.529	1.780518424828756e-7	5.2764589034016196e-8	1.467742498410866e-11	signal sequence receptor, beta [Source:ZFIN;Acc:ZDB-GENE-010413-1]
0	rps27a	4.044550913799095e-6	0.1524074558149442	0.964	0.965	0.09812889427059364	7.586563435181982e-12	0.2093718107233773	0.975	0.964	1.8406520206438524e-7	4.044550913799095e-6	1.517312687030636e-11	ribosomal protein S27a [Source:ZFIN;Acc:ZDB-GENE-030131-10018]
0	psmd14	1.53071428203819e-11	0.18503255415842335	0.186	0.335	3.7138189910810564e-7	7.602707075385569e-12	0.45706621050182505	0.153	0.268	1.8445687906300467e-7	1.53071428203819e-11	1.5205414150713294e-11	proteasome 26S subunit, non-ATPase 14 [Source:ZFIN;Acc:ZDB-GENE-070410-56]
0	ostc	5.826285130469345e-10	0.13559313084255614	0.253	0.407	1.4135732983544726e-5	9.665786869410478e-12	0.39288522375017354	0.227	0.361	2.3451132102563701e-7	5.826285130469345e-10	1.9331573738727465e-11	oligosaccharyltransferase complex subunit [Source:NCBI gene;Acc:393239]
0	pikfyve	1.1414614377339259e-6	0.21613409809200146	0.042	0.105	0.02769413740230051	9.762199502917743e-12	0.22867705227933666	0.03	0.102	2.3685048433979027e-7	1.1414614377339259e-6	1.952439900574012e-11	phosphoinositide kinase, FYVE finger containing [Source:ZFIN;Acc:ZDB-GENE-030131-9636]
0	mrpl42	1.231809502602399e-9	0.3707459188884432	0.173	0.295	2.9886162152139407e-5	1.0255038603357485e-11	0.29274214630863105	0.142	0.253	2.488077465946593e-7	1.231809502602399e-9	2.051007720660977e-11	mitochondrial ribosomal protein L42 [Source:ZFIN;Acc:ZDB-GENE-101014-1]
0	rpl10	1.062459271528183e-11	0.2043758489912877	0.943	0.95	2.5777386845816776e-7	2.815678229123473e-8	0.16801802020066958	0.947	0.95	6.831398519499371e-4	2.815678229123473e-8	2.124918543045072e-11	ribosomal protein L10 [Source:NCBI gene;Acc:336712]
0	copg2	3.646437449250855e-11	0.16594761372735123	0.098	0.215	8.846986539372426e-7	1.079364533129243e-11	0.13471503280938935	0.088	0.182	2.618754230278169e-7	3.646437449250855e-11	2.1587290662468324e-11	coatomer protein complex, subunit gamma 2 [Source:NCBI gene;Acc:30187]
0	si:ch211-71m22.3	1.15594048414866e-11	1.9846715166056108	0.106	0.044	2.804542802641479e-7	2.6875887232661874e-8	1.8419070161522249	0.087	0.045	6.520627760388424e-4	2.6875887232661874e-8	2.311880968283958e-11	si:ch211-71m22.3 [Source:ZFIN;Acc:ZDB-GENE-070705-195]
0	acat1	4.7020502181187914e-7	0.31916076181127107	0.212	0.325	0.011408114239199811	1.202086628479288e-11	0.7905982868994162	0.178	0.299	2.9165025780164487e-7	4.7020502181187914e-7	2.404173256944121e-11	acetyl-CoA acetyltransferase 1 [Source:NCBI gene;Acc:445290]
0	ncbp2	1.2123468174934882e-10	0.3636620615105509	0.153	0.282	2.9413958486027013e-6	1.2448461170157656e-11	0.25134140995317567	0.117	0.22	3.0202456491036506e-7	1.2123468174934882e-10	2.4896922340160346e-11	nuclear cap binding protein subunit 2 [Source:NCBI gene;Acc:192325]
0	mrpl28	8.134884779924516e-8	0.46192269218990556	0.142	0.245	0.001973685745305286	1.4650953333767028e-11	0.16074041316701226	0.106	0.204	3.5546142978385565e-7	8.134884779924516e-8	2.930190666731931e-11	mitochondrial ribosomal protein L28 [Source:ZFIN;Acc:ZDB-GENE-050522-113]
0	slc7a9	1.6346665984333047e-9	1.5171190727985056	0.266	0.182	3.9660281011188836e-5	1.6390765588708293e-11	1.4463194739509802	0.244	0.168	3.976727547132406e-7	1.6346665984333047e-9	3.2781531177147934e-11	solute carrier family 7 member 9 [Source:ZFIN;Acc:ZDB-GENE-080116-2]
0	foxd2	1.7037189773560052e-8	1.1400553223448577	0.243	0.156	4.13356298286114e-4	1.6451103641710688e-11	1.338088268224131	0.236	0.151	3.991366765551847e-7	1.7037189773560052e-8	3.290220728315066e-11	forkhead box D2 [Source:ZFIN;Acc:ZDB-GENE-980605-6]
0	sdha	1.955226584005932e-7	0.5551015492869404	0.279	0.42	0.004743770738115192	1.9146826560545705e-11	0.2248851659483771	0.249	0.394	4.645403060119599e-7	1.955226584005932e-7	3.829365312072468e-11	succinate dehydrogenase complex, subunit A, flavoprotein (Fp) [Source:NCBI gene;Acc:393884]
0	zgc:92335	7.51322025044313e-8	0.10314306989872168	0.119	0.217	0.001822857497162512	1.925521194642689e-11	0.3252983465045858	0.1	0.195	4.671699522442092e-7	7.51322025044313e-8	3.8510423892483016e-11	zgc:92335 [Source:ZFIN;Acc:ZDB-GENE-040718-152]
0	vps41	2.050932240370877e-11	0.33780636143744314	0.067	0.174	4.975971801587822e-7	4.844466838420892e-10	0.12779651951248017	0.069	0.148	1.1753645443376769e-5	4.844466838420892e-10	4.101864480699681e-11	VPS41 subunit of HOPS complex [Source:ZFIN;Acc:ZDB-GENE-030131-6671]
0	atp6v1h	2.3010081481563913e-11	0.507367264735146	0.162	0.303	5.582705969057037e-7	2.7098655362984606e-10	0.7617553724537637	0.153	0.259	6.574675764167325e-6	2.7098655362984606e-10	4.602016296259829e-11	ATPase H+ transporting V1 subunit H [Source:ZFIN;Acc:ZDB-GENE-021219-2]
0	timm8b	1.8844964569250898e-6	0.14395676749269792	0.21	0.317	0.045721653037916525	2.3873674756799606e-11	0.14648812997771987	0.158	0.268	5.792230969494721e-7	1.8844964569250898e-6	4.774734951302917e-11	translocase of inner mitochondrial membrane 8 homolog B (yeast) [Source:ZFIN;Acc:ZDB-GENE-031019-1]
0	cttn	4.216710557134023e-11	0.3082564168225743	0.131	0.258	1.0230583153718567e-6	2.4091222602586402e-11	0.13784485860768125	0.106	0.204	5.845012427839513e-7	4.216710557134023e-11	4.8182445204592395e-11	cortactin [Source:ZFIN;Acc:ZDB-GENE-040715-3]
0	serpinb1	2.862138598757955e-7	0.8095239062629709	0.493	0.495	0.00694412066830655	2.4540583744892153e-11	0.7328420533968565	0.536	0.544	5.954036428185734e-7	2.862138598757955e-7	4.9081167489182014e-11	serpin peptidase inhibitor, clade B (ovalbumin), member 1 [Source:ZFIN;Acc:ZDB-GENE-040718-400]
0	tmem214	5.328960927317485e-8	0.3919890081795099	0.142	0.24	0.0012929125001857682	2.5912546069136315e-11	0.53314045033708	0.097	0.195	6.286901927293853e-7	5.328960927317485e-8	5.182509213760107e-11	transmembrane protein 214 [Source:ZFIN;Acc:ZDB-GENE-110307-2]
0	dldh	3.262763923184382e-9	0.13835996003289752	0.281	0.443	7.916117830429948e-5	2.9940831382473404e-11	0.35726666953101793	0.276	0.427	7.264244510015697e-7	3.262763923184382e-9	5.988166276405034e-11	dihydrolipoamide dehydrogenase [Source:ZFIN;Acc:ZDB-GENE-040120-4]
0	mrpl36	3.194101158554304e-10	0.1002563821078849	0.214	0.349	7.749528230884453e-6	3.387134610136209e-11	0.3029185020017346	0.198	0.323	8.21786599111247e-7	3.194101158554304e-10	6.774269220157679e-11	mitochondrial ribosomal protein L36 [Source:NCBI gene;Acc:100093703]
0	rpl10a	3.415358539841151e-11	0.2569826539928153	0.931	0.935	8.286342889362601e-7	1.2794028391116492e-9	0.17488221689055372	0.944	0.939	3.104087168252683e-5	1.2794028391116492e-9	6.830717079565639e-11	ribosomal protein L10a [Source:NCBI gene;Acc:323305]
0	abracl	4.775905602390473e-9	0.24495617242591056	0.232	0.365	1.1587302172519766e-4	3.5672797507133186e-11	0.1731214935186856	0.205	0.327	8.654934131180653e-7	4.775905602390473e-9	7.134559501299365e-11	ABRA C-terminal like [Source:NCBI gene;Acc:336650]
0	mrpl52	3.911478531817581e-9	0.4021249925779542	0.153	0.266	9.490029213895814e-5	3.656552293018976e-11	0.22981939106128824	0.116	0.215	8.87152717332264e-7	3.911478531817581e-9	7.313104585904242e-11	mitochondrial ribosomal protein L52 [Source:ZFIN;Acc:ZDB-GENE-110325-1]
0	hoxa9b	3.1074640507890745e-10	0.8262870486901872	0.148	0.075	7.5393292800244524e-6	3.791306082932052e-11	1.6312386509429013	0.134	0.072	9.198466818409744e-7	3.1074640507890745e-10	7.582612165720342e-11	homeobox A9b [Source:NCBI gene;Acc:58048]
0	lamtor2	3.8313767447219306e-11	0.9091191994517533	0.17	0.309	9.295686258044348e-7	6.622695396444173e-10	0.8466669113221035	0.178	0.291	1.6067983570852853e-5	6.622695396444173e-10	7.662753489297054e-11	late endosomal/lysosomal adaptor, MAPK and MTOR activator 2 [Source:NCBI gene;Acc:445155]
0	mrps14	3.4028537656899363e-8	0.2450097892042098	0.197	0.324	8.256003806316924e-4	3.875118851827105e-11	0.36691029013750465	0.162	0.274	9.401813358302922e-7	3.4028537656899363e-8	7.750237703504021e-11	mitochondrial ribosomal protein S14 [Source:ZFIN;Acc:ZDB-GENE-060825-75]
0	mrps36	3.6184217607673688e-6	0.35582014688419683	0.281	0.399	0.0877901487597379	3.9255113712670315e-11	0.2771483892186408	0.237	0.362	9.524075688968072e-7	3.6184217607673688e-6	7.85102274237996e-11	mitochondrial ribosomal protein S36 [Source:ZFIN;Acc:ZDB-GENE-081104-343]
0	cox6a1	0.0016507276795562997	0.3381193279050545	0.675	0.739	1	4.1150739483004603e-11	0.5035205939676044	0.677	0.718	9.983992413366576e-7	0.0016507276795562997	8.230147896431577e-11	cytochrome c oxidase subunit 6A1 [Source:ZFIN;Acc:ZDB-GENE-030131-7715]
0	zgc:64106	8.889237664786106e-9	1.6819103290379147	0.326	0.28	2.156706842230405e-4	4.2240460270071615e-11	1.7806702590200718	0.288	0.229	1.0248380470724776e-6	8.889237664786106e-9	8.448092053835892e-11	zgc:64106 [Source:ZFIN;Acc:ZDB-GENE-040426-1370]
0	phf5a	1.0721348151256802e-8	0.1597676964816468	0.158	0.272	2.601213488457925e-4	4.2653453348948654e-11	0.2280651409804848	0.108	0.204	1.0348580851521923e-6	1.0721348151256802e-8	8.530690669607791e-11	PHD finger protein 5A [Source:ZFIN;Acc:ZDB-GENE-021219-3]
0	dtnbp1a	4.353881563929941e-11	0.20318939080879295	0.113	0.229	1.0563387450406824e-6	2.0146768094932915e-9	0.3341647479346501	0.102	0.188	4.888008875192624e-5	2.0146768094932915e-9	8.707763127670291e-11	dystrobrevin binding protein 1a [Source:NCBI gene;Acc:394109]
0	BX005389.4	4.4074167102443396e-11	2.2091802032183288	0.16	0.083	1.0693274422394817e-6	0.4383783887650771	1.3140149888159216	0.088	0.082	1	0.4383783887650771	8.8148334202944e-11	NULL
0	mrpl18	4.4123314012034346e-11	0.13049311453381507	0.147	0.276	1.0705198445599772e-6	2.788647888524148e-10	0.2817583863645914	0.131	0.232	6.765817507137288e-6	2.788647888524148e-10	8.824662802212152e-11	mitochondrial ribosomal protein L18 [Source:ZFIN;Acc:ZDB-GENE-061013-632]
0	drg1	1.3866901326538245e-6	0.532897051849178	0.082	0.158	0.03364387599844709	5.222838428809363e-11	0.17620316044790352	0.057	0.137	1.2671650595977278e-6	1.3866901326538245e-6	1.0445676857345926e-10	developmentally regulated GTP binding protein 1 [Source:ZFIN;Acc:ZDB-GENE-030131-8767]
0	fam210b	2.0409134785616975e-9	0.5154645233502468	0.191	0.312	4.9516642816863905e-5	5.2259338514069417e-11	0.1999191591693693	0.185	0.301	1.2679160710283522e-6	2.0409134785616975e-9	1.0451867702540756e-10	family with sequence similarity 210 member B [Source:ZFIN;Acc:ZDB-GENE-050913-122]
0	chordc1b	8.862740421643736e-9	0.4429457261340295	0.152	0.264	2.1502780810992033e-4	6.012504995970264e-11	0.6145753698122214	0.11	0.21	1.4587539621223056e-6	8.862740421643736e-9	1.202500999157902e-10	cysteine and histidine-rich domain (CHORD) containing 1b [Source:NCBI gene;Acc:393310]
0	sar1b	6.043064520131053e-11	0.1894800652743899	0.235	0.377	1.466168313874196e-6	8.842848461413302e-10	0.22128947064119608	0.212	0.324	2.1454518937080954e-5	8.842848461413302e-10	1.2086129039896892e-10	secretion associated, Ras related GTPase 1B [Source:ZFIN;Acc:ZDB-GENE-040426-1958]
0	cops5	2.2166241672917022e-9	0.22061828404270645	0.116	0.225	5.377973554683128e-5	6.142387724049223e-11	0.1983087840808655	0.085	0.175	1.4902661096088224e-6	2.2166241672917022e-9	1.2284775447721117e-10	COP9 signalosome subunit 5 [Source:NCBI gene;Acc:393698]
0	arf6b	1.3274011450113481e-7	0.3495678578609538	0.137	0.236	0.003220540658026533	6.404616505345943e-11	0.6089239468607004	0.102	0.2	1.5538880565270327e-6	1.3274011450113481e-7	1.2809233010281685e-10	ADP-ribosylation factor 6b [Source:ZFIN;Acc:ZDB-GENE-030131-9056]
0	si:ch211-284b7.3	2.0140867359714116e-8	0.7392426546730508	0.144	0.253	4.886577238813839e-4	6.434166788281305e-11	0.40060279900114515	0.106	0.203	1.5610575461728103e-6	2.0140867359714116e-8	1.2868333576148607e-10	NA
0	mep1a.2	0.0071151569300218175	0.5121589469390934	0.235	0.19	1	6.437721812890374e-11	0.6550576564743101	0.271	0.177	1.5619200662434627e-6	0.0071151569300218175	1.287544362536629e-10	meprin A, alpha (PABA peptide hydrolase), tandem duplicate 2 [Source:ZFIN;Acc:ZDB-GENE-041001-208]
0	lgals3a	4.393423048872692e-9	0.17510621675440852	0.246	0.392	1.0659323001174924e-4	6.512592354481595e-11	0.3401650512347994	0.237	0.382	1.5800851570443246e-6	4.393423048872692e-9	1.302518470853905e-10	lectin, galactoside binding soluble 3a [Source:ZFIN;Acc:ZDB-GENE-030131-7667]
0	lyrm2	4.848288195599135e-10	0.4665121608407268	0.134	0.25	1.1762916820162622e-5	6.960227303861934e-11	0.4444825418734213	0.111	0.211	1.6886903484629824e-6	4.848288195599135e-10	1.3920454607239383e-10	LYR motif containing 2 [Source:NCBI gene;Acc:569076]
0	abhd16a	3.625360849136048e-8	0.23331459253331088	0.109	0.209	8.79585049217388e-4	7.249508420351467e-11	0.12135283894367355	0.079	0.167	1.758875732945673e-6	3.625360849136048e-8	1.4499016840177372e-10	abhydrolase domain containing 16A [Source:ZFIN;Acc:ZDB-GENE-010601-2]
0	waslb	5.707156793164335e-10	0.1861968512288673	0.191	0.328	1.384670381157531e-5	7.378505107456964e-11	0.33226894936189333	0.183	0.297	1.7901729091712086e-6	5.707156793164335e-10	1.4757010214369495e-10	WASP like actin nucleation promoting factor b [Source:ZFIN;Acc:ZDB-GENE-040426-718]
0	mrpl37	3.742482037261946e-7	0.24863132990155168	0.14	0.236	0.009080009918804933	7.580978272933924e-11	0.40476387232317323	0.104	0.197	1.8392969485792287e-6	3.742482037261946e-7	1.516195654529312e-10	mitochondrial ribosomal protein L37 [Source:ZFIN;Acc:ZDB-GENE-050309-20]
0	rab5c	6.784104167884481e-8	0.6383910771953194	0.284	0.436	0.0016459593532121327	7.855434145322895e-11	0.5543367488965578	0.265	0.414	1.9058854323382407e-6	6.784104167884481e-8	1.5710868290028662e-10	RAB5C, member RAS oncogene family [Source:ZFIN;Acc:ZDB-GENE-031118-30]
0	pdcd10b	1.0262896830648984e-9	0.37248959375724255	0.178	0.304	2.4899840290520562e-5	7.859237344968098e-11	0.44378532780786184	0.163	0.277	1.9068081646361597e-6	1.0262896830648984e-9	1.571847468931851e-10	programmed cell death 10b [Source:NCBI gene;Acc:405869]
0	cox7a1	4.5659611629897104e-5	0.765411688233184	0.413	0.376	1	8.099274030039343e-11	1.1635639132812832	0.42	0.365	1.9650458651681454e-6	4.5659611629897104e-5	1.6198548059422652e-10	cytochrome c oxidase subunit 7A1 [Source:ZFIN;Acc:ZDB-GENE-060929-340]
0	rab11a	7.158443301473928e-6	0.6176244938689621	0.259	0.374	0.17367815138036044	8.180199354581015e-11	0.3383919554659352	0.228	0.359	1.9846799674084457e-6	7.158443301473928e-6	1.6360398708492872e-10	RAB11a, member RAS oncogene family [Source:ZFIN;Acc:ZDB-GENE-041114-53]
0	sco1	2.995708260888196e-7	0.4783269392307099	0.106	0.194	0.007268187382566941	8.462768007780842e-11	0.4153441712118626	0.078	0.164	2.0532367740477878e-6	2.995708260888196e-7	1.6925536014845455e-10	SCO cytochrome c oxidase assembly protein 1 [Source:ZFIN;Acc:ZDB-GENE-140909-1]
0	vma21	3.775715858968559e-9	0.43807855683009905	0.214	0.343	9.160641817029519e-5	8.702313656455873e-11	0.44956583228703006	0.174	0.289	2.111355339329324e-6	3.775715858968559e-9	1.7404627312154434e-10	vacuolar ATPase assembly factor VMA21 [Source:NCBI gene;Acc:100307085]
0	nup58	1.8793192488773403e-7	0.1678539300711721	0.051	0.121	0.004559604361626203	9.708053679703196e-11	0.1661697783617293	0.031	0.098	2.3553679837695895e-6	1.8793192488773403e-7	1.9416107358463895e-10	nucleoporin 58 [Source:ZFIN;Acc:ZDB-GENE-040426-2326]
0	pdzd11	1.007536648813469e-10	0.17880487108437615	0.103	0.214	2.4444854173512387e-6	1.02967701745484e-8	0.3311597050502224	0.096	0.176	2.4982023797489325e-4	1.02967701745484e-8	2.0150732975254203e-10	PDZ domain containing 11 [Source:NCBI gene;Acc:405893]
0	mrpl34	7.72964208571757e-8	0.41412491406678287	0.202	0.313	0.0018753657628367967	1.0101969691247632e-10	0.48699631259500686	0.171	0.28	2.4509398864905004e-6	7.72964208571757e-8	2.0203939381474748e-10	mitochondrial ribosomal protein L34 [Source:ZFIN;Acc:ZDB-GENE-070912-582]
0	napab	1.614306971141841e-9	0.5650635254103772	0.215	0.356	3.916631573384335e-5	1.0243809540691915e-10	0.5374709521290272	0.198	0.318	2.4853530707626725e-6	1.614306971141841e-9	2.0487619080334422e-10	N-ethylmaleimide-sensitive factor attachment protein, alpha b [Source:ZFIN;Acc:ZDB-GENE-030131-5290]
0	gb:bc139872	1.1047138504299539e-10	0.2373201917056207	0.078	0.187	2.680256743913154e-6	6.377358750255303e-9	0.36922710391572355	0.077	0.151	1.5472747799869416e-4	6.377358750255303e-9	2.2094277007378663e-10	NA
0	lamtor4	1.1069255330966365e-10	0.3635382642848237	0.142	0.266	2.6856227283990593e-6	5.446135345786718e-10	0.404497528908077	0.133	0.231	1.3213413575947735e-5	5.446135345786718e-10	2.213851066070738e-10	late endosomal/lysosomal adaptor, MAPK and MTOR activator 4 [Source:NCBI gene;Acc:561019]
0	cox5ab	7.369906032830736e-6	0.5260507350445973	0.586	0.587	0.17880866016853933	1.1359274188982901e-10	0.7268947609248497	0.572	0.561	2.7559871037310316e-06	7.369906032830736e-6	2.271854837667541e-10	cytochrome c oxidase subunit 5Ab [Source:ZFIN;Acc:ZDB-GENE-030131-5162]
0	dcun1d5	1.1650261443846542e-10	0.5761104531634853	0.083	0.192	2.826586431506048e-6	4.5314693971721775e-7	0.23244151115894063	0.072	0.134	0.010994251051419136	4.5314693971721775e-7	2.3300522886335737e-10	DCN1, defective in cullin neddylation 1, domain containing 5 (S. cerevisiae) [Source:ZFIN;Acc:ZDB-GENE-040426-2603]
0	tomm22	8.265788923455706e-8	0.224461207044774	0.173	0.285	0.0020054457086088233	1.3675651492807552e-10	0.11830081209178611	0.131	0.229	3.3179865651849684e-6	8.265788923455706e-8	2.735130298374479e-10	translocase of outer mitochondrial membrane 22 homolog (yeast) [Source:ZFIN;Acc:ZDB-GENE-030131-9810]
0	ube2g2	1.417721185349349e-10	0.1469312865729523	0.194	0.333	3.4396751398945905e-6	2.436723179264293e-10	0.4732500808938038	0.183	0.296	5.911977777531028e-6	2.436723179264293e-10	2.835442370497697e-10	ubiquitin-conjugating enzyme E2G 2 (UBC7 homolog, yeast) [Source:ZFIN;Acc:ZDB-GENE-050417-288]
0	cox14	0.001193810599629365	0.6689520458611122	0.3	0.392	1	1.501519765238979e-10	0.2350560478281961	0.211	0.332	3.6429872544228107e-6	0.001193810599629365	3.003039530252495e-10	cytochrome c oxidase assembly factor COX14 [Source:NCBI gene;Acc:568423]
0	hoxd12a	1.5665826273720582e-10	1.4916032518797748	0.126	0.059	3.8008427705300876e-6	0.3978743850628581	0.4458314516845885	0.072	0.065	1	0.3978743850628581	3.13316525449869e-10	homeobox D12a [Source:NCBI gene;Acc:100006598]
0	nsfb	8.20963927511258e-10	0.17998939561044036	0.077	0.174	1.9918226809278144e-5	1.6489880366081157e-10	0.2169686422651469	0.065	0.145	4.0007747744186105e-6	8.20963927511258e-10	3.297976072944311e-10	N-ethylmaleimide-sensitive factor b [Source:ZFIN;Acc:ZDB-GENE-050808-1]
0	pitpnaa	4.295814339766327e-9	0.4258501634697973	0.199	0.323	1.0422504751141063e-4	1.6559181909735822e-10	0.4822189163422792	0.166	0.276	4.017588714940105e-6	4.295814339766327e-9	3.3118363816729504e-10	phosphatidylinositol transfer protein, alpha a [Source:ZFIN;Acc:ZDB-GENE-040426-744]
0	sssca1	3.1567985744077846e-7	0.7993027041816874	0.09	0.174	0.007659024701228167	1.6916327367497861e-10	0.4384568175209278	0.077	0.163	4.104239345902331e-6	3.1567985744077846e-7	3.3832654732134035e-10	NA
0	mrps18a	4.652673524309103e-6	0.4178586884903497	0.15	0.237	0.11288316504678746	1.6922686343089306e-10	0.2073723204887732	0.087	0.177	4.105782160560328e-6	4.652673524309103e-6	3.3845372683314784e-10	mitochondrial ribosomal protein S18A [Source:ZFIN;Acc:ZDB-GENE-041210-109]
0	nenf	4.1889248246541944e-10	0.1314183438725165	0.144	0.264	1.0163169409576007e-5	1.7446992254157811e-10	0.5027791828769241	0.134	0.237	4.232989260703768e-6	4.1889248246541944e-10	3.489398450527156e-10	neudesin neurotrophic factor [Source:ZFIN;Acc:ZDB-GENE-050320-129]
0	anapc15	1.2702409092819554e-8	0.533961900050135	0.077	0.167	3.0818584940998803e-4	1.7650154714559201e-10	0.6261132584052826	0.101	0.195	4.282280536846354e-6	1.2702409092819554e-8	3.5300309426003013e-10	anaphase promoting complex subunit 15 [Source:NCBI gene;Acc:751740]
0	rps19	1.4114710589972346e-9	0.19415700537706204	0.972	0.969	3.424511083339091e-5	1.7678780154379937e-10	0.159160341441428	0.955	0.97	4.289225641055661e-6	1.4114710589972346e-9	3.535756030563448e-10	ribosomal protein S19 [Source:ZFIN;Acc:ZDB-GENE-040426-1716]
0	impa1	4.2071495501199765e-9	0.17389172162151123	0.168	0.284	1.0207386238501087e-4	1.7804505672296988e-10	0.2109891151812271	0.128	0.224	4.3197291662126955e-6	4.2071495501199765e-9	3.5609011341423935e-10	inositol monophosphatase 1 [Source:ZFIN;Acc:ZDB-GENE-040718-245]
0	lgmn	1.508688079339016e-6	1.7340517330047605	0.388	0.342	0.036603790180923204	1.8282727024070722e-10	1.6472415650466294	0.392	0.338	4.435755230580038e-6	1.508688079339016e-6	3.6565454044798756e-10	legumain [Source:ZFIN;Acc:ZDB-GENE-021030-1]
0	smim20	8.691676428751265e-7	0.7821448967801787	0.163	0.26	0.02108774535143632	1.83251811687493e-10	0.1514298664895155	0.119	0.215	4.446055455161955e-6	8.691676428751265e-7	3.6650362334140433e-10	small integral membrane protein 20 [Source:ZFIN;Acc:ZDB-GENE-131002-2]
0	mrpl35	6.411493501607878e-7	0.32729727102746753	0.152	0.246	0.015555565533601034	1.9236296661350987e-10	0.38229479274594214	0.104	0.198	4.667110295976977e-6	6.411493501607878e-7	3.8472593319001577e-10	mitochondrial ribosomal protein L35 [Source:ZFIN;Acc:ZDB-GENE-060929-1082]
0	si:ch211-206k20.5	4.5580307288943015e-6	0.48089490090778453	0.101	0.176	0.11058694154443355	1.9368494895629605e-10	0.11757139298557862	0.067	0.147	4.699184231577654e-6	4.5580307288943015e-6	3.873698978750776e-10	NA
0	mrpl14	1.0091154845669163e-9	0.2061125501376455	0.145	0.26	2.4483159886562526e-5	2.0079464579414485e-10	0.4634235765750099	0.106	0.198	4.871679696257542e-6	1.0091154845669163e-9	4.0158929154797003e-10	mitochondrial ribosomal protein L14 [Source:NCBI gene;Acc:394122]
0	ufc1	8.098177545729494e-8	0.5899077049545538	0.142	0.244	0.0019647798361448897	2.0087987179815794e-10	0.17550819771632464	0.126	0.224	4.873747449566908e-6	8.098177545729494e-8	4.0175974355596177e-10	ubiquitin-fold modifier conjugating enzyme 1 [Source:NCBI gene;Acc:445256]
0	mrpl16	1.44737984375247e-7	0.12532922206603314	0.183	0.285	0.0035116329769122427	2.07577673939799e-10	0.3531489251680271	0.123	0.218	5.036249525127403e-6	1.44737984375247e-7	4.151553478365092e-10	mitochondrial ribosomal protein L16 [Source:ZFIN;Acc:ZDB-GENE-041122-1]
0	march5l	6.369664837274421e-6	0.7599175838191223	0.153	0.243	0.15454080828195202	2.0813813938362161e-10	0.16263437913491297	0.118	0.212	5.049847537725427e-6	6.369664837274421e-6	4.162762787239203e-10	membrane-associated ring finger (C3HC4) 5, like [Source:NCBI gene;Acc:326067]
0	dhrs11b	3.4249221625095393e-7	1.2942280190657671	0.361	0.307	0.008309546150680644	2.1882169899818013e-10	1.36830790996582	0.337	0.268	5.309052061093846e-6	3.4249221625095393e-7	4.3764339794847695e-10	dehydrogenase/reductase (SDR family) member 11b [Source:ZFIN;Acc:ZDB-GENE-040625-155]
0	rpl39	5.750794889864029e-6	0.12625884729784698	0.987	0.984	0.13952578561788107	2.2209852897678353e-10	0.13599100181277723	0.992	0.984	5.388554510034722e-6	5.750794889864029e-6	4.4419705790423825e-10	ribosomal protein L39 [Source:ZFIN;Acc:ZDB-GENE-040625-51]
0	ccdc115	5.376545485658436e-6	0.9264209052802519	0.072	0.141	0.13044574657304497	2.2608373958432041e-10	0.19927355856224915	0.054	0.13	5.485243689794782e-6	5.376545485658436e-6	4.521674791175266e-10	coiled-coil domain containing 115 [Source:NCBI gene;Acc:503608]
0	atp6v1ba	2.3357994488479643e-10	0.6489107244477489	0.16	0.287	5.667116622794931e-6	5.0368364327284096e-8	0.5031507719620385	0.138	0.223	0.0012220372553085666	5.0368364327284096e-8	4.671598897150332e-10	ATPase, H+ transporting, lysosomal, V1 subunit B, member a [Source:ZFIN;Acc:ZDB-GENE-030711-3]
0	mmadhc	1.3118356310878672e-6	0.5632232012036757	0.189	0.294	0.031827756081453835	2.345653485897698e-10	0.4443151197539257	0.157	0.263	5.691024487484996e-6	1.3118356310878672e-6	4.691306971245179e-10	metabolism of cobalamin associated D [Source:ZFIN;Acc:ZDB-GENE-040704-50]
0	aurkaip1	1.1624923052736986e-6	0.2993105058164329	0.16	0.255	0.028204388310550475	2.387775218211084e-10	0.38219445917498507	0.107	0.2	5.793220234423733e-6	1.1624923052736986e-6	4.77555043585202e-10	aurora kinase A interacting protein 1 [Source:ZFIN;Acc:ZDB-GENE-070928-24]
0	enpep	2.65135841602058e-6	1.4955159889265408	0.316	0.254	0.06432725788949131	2.423841416325644e-10	1.2067843318949816	0.311	0.236	5.880724044289277e-6	2.65135841602058e-6	4.847682832063773e-10	glutamyl aminopeptidase [Source:ZFIN;Acc:ZDB-GENE-050309-218]
0	snrpd1	5.945381394673699e-9	0.34187497856816806	0.259	0.405	1.442468433975733e-4	2.524405255318745e-10	0.5191799240966652	0.212	0.339	6.12471203045434e-6	5.945381394673699e-9	5.048810510000224e-10	small nuclear ribonucleoprotein D1 polypeptide [Source:ZFIN;Acc:ZDB-GENE-020419-14]
0	mrpl27	2.630674357069412e-10	0.18248542572968307	0.132	0.25	6.382542125121806e-6	4.847113610806091e-7	0.709989219743165	0.122	0.196	0.011760067042537738	4.847113610806091e-7	5.261348713446774e-10	mitochondrial ribosomal protein L27 [Source:ZFIN;Acc:ZDB-GENE-050522-129]
0	mthfd1b	2.729974766820929e-10	0.10392474888839187	0.113	0.229	6.623464779260937e-6	3.412739393952286e-8	0.13395897321987427	0.1	0.175	8.279988317607036e-4	3.412739393952286e-8	5.459949532896564e-10	methylenetetrahydrofolate dehydrogenase (NADP+ dependent) 1b [Source:ZFIN;Acc:ZDB-GENE-020905-4]
0	stambpa	3.114032910605978e-9	0.3375456078481931	0.078	0.175	7.555266647712223e-5	2.904245345718971e-10	0.182725648289368	0.078	0.161	7.046280057783368e-6	3.114032910605978e-9	5.808490690594472e-10	STAM binding protein a [Source:NCBI gene;Acc:797422]
0	rnf185	2.960038795215773e-10	0.48053327433681936	0.204	0.338	7.181646124952509e-6	1.0836019191552608e-9	0.5914024262715867	0.198	0.314	2.6290349762544937e-5	1.0836019191552608e-9	5.920077589555363e-10	ring finger protein 185 [Source:NCBI gene;Acc:406310]
0	zgc:103697	3.2523591610290515e-10	0.11926460761211599	0.083	0.186	7.890873796488684e-6	1.1134015587422595e-9	0.14935198075321887	0.072	0.15	2.70133486182047e-5	1.1134015587422595e-9	6.504718321000298e-10	NA
0	rps7	6.849661491511619e-9	0.1683317357598817	0.971	0.966	1.6618648710705488e-4	3.4707858926359453e-10	0.170057015449113	0.972	0.974	8.42082073271333e-6	6.849661491511619e-9	6.941571784067247e-10	ribosomal protein S7 [Source:NCBI gene;Acc:393725]
0	rps10	3.5293160982035625e-10	0.2028032022899362	0.94	0.953	8.562826717461484e-6	1.063848891371955e-9	0.14927691934932064	0.959	0.963	2.581110180246637e-5	1.063848891371955e-9	7.058632195161507e-10	ribosomal protein S10 [Source:ZFIN;Acc:ZDB-GENE-040426-1481]
0	si:dkeyp-55f12.3	3.1205838710740523e-9	0.5427582557804091	0.114	0.219	7.571160587999866e-5	3.589243321035067e-10	0.49746644190714995	0.092	0.18	8.708222145495279e-6	3.1205838710740523e-9	7.178486640781849e-10	si:dkeyp-55f12.3 [Source:ZFIN;Acc:ZDB-GENE-041001-118]
0	eef1b2	5.357570648317471e-6	0.20100931607750994	0.806	0.87	0.1299853790694785	3.7425672785698366e-10	0.23731779486472782	0.836	0.882	9.080216731266137e-6	5.357570648317471e-6	7.485134555738992e-10	eukaryotic translation elongation factor 1 beta 2 [Source:ZFIN;Acc:ZDB-GENE-030131-7310]
0	arl8ba	1.3635312550413258e-9	0.5030282615486266	0.086	0.187	3.308199530981265e-5	3.7619151236253927e-10	0.21635420209520406	0.075	0.154	9.127158472939928e-6	1.3635312550413258e-9	7.523830245835575e-10	ADP-ribosylation factor-like 8Ba [Source:NCBI gene;Acc:337424]
0	pdhx	8.532331369520718e-9	0.22498439099491474	0.109	0.21	2.0701142368731166e-4	3.845487713915707e-10	0.1679515644155929	0.103	0.192	9.329922291502288e-6	8.532331369520718e-9	7.690975426352623e-10	pyruvate dehydrogenase complex, component X [Source:ZFIN;Acc:ZDB-GENE-040426-1539]
0	DHDH	4.161916671401656e-10	0.1084955221800209	0.222	0.363	1.0097642228154697e-5	9.521687711614417e-10	0.47791683544218905	0.213	0.332	2.31015187259189e-5	9.521687711614417e-10	8.32383334107114e-10	zgc:101723 [Source:NCBI gene;Acc:449558]
0	oaz1a	0.09299626288604516	0.2928081899173054	0.571	0.696	1	4.2793199018633894e-10	0.6406166827787025	0.62	0.716	1.0382485945900955e-5	0.09299626288604516	8.558639801895509e-10	Danio rerio ornithine decarboxylase antizyme 1a (oaz1a), mRNA. [Source:RefSeq mRNA;Acc:NM_194264]
0	rpl21	4.306326090113267e-10	0.18698565280748536	0.969	0.963	1.0448008359832807e-5	1.525515590713124e-8	0.14581295478821765	0.967	0.964	3.701205926188182e-4	1.525515590713124e-8	8.612652178372086e-10	ribosomal protein L21 [Source:ZFIN;Acc:ZDB-GENE-030131-8512]
0	AL954191.1	2.008216915441248e-4	1.4204855790176985	0.075	0.042	1	4.316546693185981e-10	2.058135532269711	0.093	0.045	1.0472805587007827e-5	2.008216915441248e-4	8.633093384508696e-10	NULL
0	trappc5	6.474112782951951e-6	0.4184436426026872	0.181	0.278	0.15707492433998024	4.3284669437198103e-10	0.3224213746570901	0.143	0.244	1.0501726498853004e-5	6.474112782951951e-6	8.656933885566033e-10	trafficking protein particle complex 5 [Source:ZFIN;Acc:ZDB-GENE-040718-185]
0	sap30l	1.4729684165684089e-9	0.2807296614104726	0.237	0.375	3.5737159722782736e-5	4.337684367421397e-10	0.3826107405728154	0.217	0.343	1.0524089812237794e-5	1.4729684165684089e-9	8.675368732961232e-10	sap30-like [Source:NCBI gene;Acc:327079]
0	rer1	4.598088694334196e-10	0.26148142425920684	0.207	0.343	1.1155882790193626e-5	8.877251667102905e-10	0.6602492334206809	0.181	0.287	2.153798799472507e-5	8.877251667102905e-10	9.196177386554127e-10	retention in endoplasmic reticulum sorting receptor 1 [Source:ZFIN;Acc:ZDB-GENE-040426-1494]
0	cdx4	4.6535923742255956e-10	1.7777574568721004	0.196	0.114	1.129054581834614e-5	2.068597767546675e-8	1.5987244495762079	0.159	0.1	5.018831903621743e-4	2.068597767546675e-8	9.307184746285579e-10	caudal type homeobox 4 [Source:ZFIN;Acc:ZDB-GENE-980526-330]
0	cyb5b	4.685423556854764e-10	0.4535759399201962	0.059	0.154	1.1367774633641028e-5	2.2990968617511136e-8	0.2895469011665197	0.041	0.1	5.578068805980552e-4	2.2990968617511136e-8	9.370847111514194e-10	cytochrome b5 type B [Source:ZFIN;Acc:ZDB-GENE-040426-2614]
0	dhdds	7.356193548312747e-5	0.32603376698148034	0.114	0.181	1	4.816153586134816e-10	0.45157893369172397	0.073	0.155	1.168495183068029e-5	7.356193548312747e-5	9.632307169950076e-10	dehydrodolichyl diphosphate synthase [Source:ZFIN;Acc:ZDB-GENE-040426-2236]
0	prdx6	1.890580767199044e-5	0.8803268699633235	0.501	0.51	0.4586927057378321	4.903487353195672e-10	1.0000579308836823	0.5	0.493	1.189684101632334e-5	1.890580767199044e-5	9.806974703986918e-10	peroxiredoxin 6 [Source:ZFIN;Acc:ZDB-GENE-040426-1778]
0	cs	3.212247660763007e-8	0.40482954351068956	0.194	0.315	7.793555274543208e-4	5.144364367090309e-10	0.6434374446467259	0.157	0.265	1.2481256827434507e-5	3.212247660763007e-8	1.0288728731534149e-9	citrate synthase [Source:NCBI gene;Acc:322339]
0	sik3	7.164751672313823e-10	0.3794036440583639	0.103	0.21	1.7383120507367797e-5	5.190773183993381e-10	0.12474521454587295	0.091	0.177	1.259385389900474e-5	7.164751672313823e-10	1.038154636529234e-9	SIK family kinase 3 [Source:HGNC Symbol;Acc:HGNC:29165]
0	atp5mea	4.308262505302146e-5	0.3652721069287337	0.383	0.523	1	5.336747444895627e-10	0.19646089384300813	0.312	0.458	1.294801665080577e-5	4.308262505302146e-5	1.0673494886943136e-9	ATP synthase membrane subunit ea [Source:ZFIN;Acc:ZDB-GENE-070928-12]
0	lyrm4	1.0714015140688764e-9	0.4511093027231574	0.142	0.258	2.5994343534339077e-5	5.356092817359841e-10	0.5117179916989885	0.122	0.217	1.2994952393478446e-5	1.0714015140688764e-9	1.0712185631850883e-9	LYR motif containing 4 [Source:NCBI gene;Acc:100302660]
0	ndufa11	1.0805972685210607e-5	0.27189794013068125	0.318	0.434	0.26217450928857977	5.393998523414673e-10	0.1806868665374644	0.273	0.405	1.3086919217508678e-5	1.0805972685210607e-5	1.078799704391981e-9	NADH:ubiquinone oxidoreductase subunit A11 [Source:ZFIN;Acc:ZDB-GENE-040426-1631]
0	eif1axb	1.768509180211576e-5	0.3191830432115107	0.367	0.52	0.42907569730293255	5.450084576217133e-10	0.2720778356462996	0.321	0.483	1.3222995198818008e-5	1.768509180211576e-5	1.0900169149463901e-09	eukaryotic translation initiation factor 1A X-linked b [Source:ZFIN;Acc:ZDB-GENE-030131-1319]
0	atp6ap1b	5.536259233593389e-10	0.44017898739444106	0.132	0.251	1.3432072152544279e-5	4.557941438441003e-8	0.6462799347566013	0.125	0.209	0.0011058477517945562	4.557941438441003e-8	1.1072518464121724e-9	ATPase H+ transporting accessory protein 1b [Source:ZFIN;Acc:ZDB-GENE-020423-2]
0	ndufaf3	6.222208007198449e-10	0.49103278953541185	0.176	0.302	1.5096321067064878e-5	9.315891355382628e-9	0.32843926239077126	0.178	0.272	2.260221560642933e-4	9.315891355382628e-9	1.2444416010525273e-9	NADH:ubiquinone oxidoreductase complex assembly factor [Source:NCBI gene;Acc:791133]
0	nsfl1c	6.953623082531621e-10	0.24566090926216289	0.132	0.247	1.687088032283822e-5	4.725868550518179e-9	0.8179239382744872	0.094	0.177	1.1465902277267205e-4	4.725868550518179e-9	1.390724616022793e-9	NSFL1 (p97) cofactor (p47) [Source:ZFIN;Acc:ZDB-GENE-041114-160]
0	selenop	0.008626181804811096	0.600862543390351	0.475	0.526	1	7.127269449960509e-10	0.6529062250279205	0.603	0.625	1.7292181139494185e-5	0.008626181804811096	1.425453889484117e-9	selenoprotein P [Source:NCBI gene;Acc:352931]
0	rps26l	5.088422870180435e-5	0.13455412935930244	0.938	0.946	1	7.312196182568837e-10	0.1805205600991986	0.959	0.954	1.7740850378148513e-5	5.088422870180435e-5	1.4624392359790803e-9	ribosomal protein S26, like [Source:ZFIN;Acc:ZDB-GENE-040426-1706]
0	fthl30	7.640942854243797e-10	0.7125688618412553	0.069	0.167	1.85384555529663e-5	3.391335461192672e-9	0.6186474360952778	0.058	0.13	8.228058095945661e-5	3.391335461192672e-9	1.528188570264918e-9	ferritin, heavy polypeptide-like 30 [Source:ZFIN;Acc:ZDB-GENE-071004-57]
0	rgn	1.9244793828172868e-7	1.2522027260981676	0.347	0.28	0.004669171878591301	8.271921769705022e-10	1.239898539274957	0.322	0.249	2.0069336597658326e-5	1.9244793828172868e-7	1.6543843532567546e-9	regucalcin [Source:NCBI gene;Acc:403070]
0	smim15	8.531112508635014e-10	0.16893045619072067	0.227	0.369	2.0698185168450272e-5	1.326963285759327e-8	0.3762183522878677	0.214	0.329	3.2194783239092794e-4	1.326963285759327e-8	1.706222500999202e-9	small integral membrane protein 15 [Source:NCBI gene;Acc:556945]
0	pdik1l	8.85924273933622e-10	0.1685599779839415	0.046	0.134	2.149429473417754e-5	1.2539473134163944e-6	0.4284619990096612	0.053	0.106	0.03042326971810856	1.2539473134163944e-6	1.7718485470823778e-9	PDLIM1 interacting kinase 1 like [Source:NCBI gene;Acc:569665]
0	ifi30	3.6466331706611796e-7	1.3817937389503532	0.421	0.377	0.008847461398658154	9.229527031647898e-10	1.429019600810275	0.399	0.352	2.2392678484184127e-5	3.6466331706611796e-7	1.8459054054777326e-9	IFI30 lysosomal thiol reductase [Source:NCBI gene;Acc:336503]
0	chchd10	0.013352339368175504	0.7721081191335578	0.276	0.343	1	9.53766798576239e-10	0.40830461724076506	0.172	0.272	2.3140290067056714e-5	0.013352339368175504	1.907533596242807e-9	coiled-coil-helix-coiled-coil-helix domain containing 10 [Source:ZFIN;Acc:ZDB-GENE-040426-1753]
0	pnp6	9.615178840140704e-10	2.4278163596787206	0.096	0.041	2.3328346901949377e-5	0.009160639234459082	1.9420644895489163	0.057	0.039	1	0.009160639234459082	1.9230357671036205e-9	purine nucleoside phosphorylase 6 [Source:ZFIN;Acc:ZDB-GENE-040426-1800]
0	mrps28	3.052887351633402e-7	0.6417906901983172	0.111	0.201	0.0074069152925329606	9.797788764319503e-10	0.629459131572736	0.078	0.159	2.377139509999198e-5	3.052887351633402e-7	1.959557751903929e-9	mitochondrial ribosomal protein S28 [Source:ZFIN;Acc:ZDB-GENE-061110-52]
0	aifm1	7.118045735862614e-7	0.13008673082893418	0.173	0.269	0.017269802564349877	1.0331939198147743e-9	0.30373046553451233	0.12	0.212	2.5067350882546054e-5	7.118045735862614e-7	2.066387838562056e-9	apoptosis inducing factor mitochondrion associated 1 [Source:ZFIN;Acc:ZDB-GENE-030826-11]
0	mrpl47	9.413850482066245e-8	0.46617594379612926	0.134	0.233	0.0022839884039589126	1.059501785933828e-9	0.6852703068673016	0.092	0.177	2.5705632330326536e-5	9.413850482066245e-8	2.1190035707451117e-9	mitochondrial ribosomal protein L47 [Source:ZFIN;Acc:ZDB-GENE-030219-177]
0	mrps18c	2.3590184709280724e-8	0.3512496445759449	0.183	0.294	5.723450614165689e-4	1.0909975261600454e-9	0.46908932609733855	0.147	0.245	2.6469781979695024e-5	2.3590184709280724e-8	2.18199505112981e-9	mitochondrial ribosomal protein S18C [Source:ZFIN;Acc:ZDB-GENE-060503-609]
0	si:ch211-114c12.5	1.1471035218437391e-9	2.3104107770569744	0.093	0.04	2.7831025646972798e-5	9.17363266465593e-7	2.097750150763126	0.063	0.031	0.022257067570988217	9.17363266465593e-7	2.294207042371627e-9	si:ch211-114c12.5 [Source:ZFIN;Acc:ZDB-GENE-060526-13]
0	krt18a.2	6.941887118823149e-5	1.293050492580059	0.232	0.178	1	1.196809700775435e-9	1.2968231112346398	0.243	0.172	2.90369969602136e-5	6.941887118823149e-5	2.3936194001185086e-9	keratin 18a, tandem duplicate 2 [Source:ZFIN;Acc:ZDB-GENE-090312-205]
0	fgf19	1.2009838062125972e-9	1.5019651890190282	0.083	0.034	2.9138269106330032e-5	6.384671886758684e-6	0.154731346398556	0.072	0.039	0.1549049093165392	6.384671886758684e-6	2.4019676109828304e-9	fibroblast growth factor 19 [Source:ZFIN;Acc:ZDB-GENE-030729-32]
0	rpl15	1.940983368874704e-8	0.19960957970504278	0.907	0.929	4.709213849563807e-4	1.2102237761490889e-9	0.2058118226151322	0.927	0.948	2.9362449256929195e-5	1.940983368874704e-8	2.4204475508335333e-9	ribosomal protein L15 [Source:ZFIN;Acc:ZDB-GENE-040801-183]
0	rpl7a	1.2666173907574748e-9	0.17918846922836096	0.946	0.955	3.073067113455785e-5	1.1481786941350134e-5	0.11591897173224375	0.945	0.964	0.27857111477103697	1.1481786941350134e-5	2.5332347799106212e-9	ribosomal protein L7a [Source:ZFIN;Acc:ZDB-GENE-031001-9]
0	commd7	1.5774601234540714e-4	0.7257063600085314	0.238	0.327	1	1.3811301478027306e-9	0.6193153161635101	0.186	0.298	3.350897964598985e-5	1.5774601234540714e-4	2.7622602936979326e-9	COMM domain containing 7 [Source:ZFIN;Acc:ZDB-GENE-040801-96]
0	ppme1	1.409654276961627e-9	0.702508482592834	0.122	0.236	3.4201032067642995e-5	8.730844025484315e-9	0.6488480524869478	0.117	0.201	2.1182773774630045e-4	8.730844025484315e-9	2.819308551936128e-9	protein phosphatase methylesterase 1 [Source:ZFIN;Acc:ZDB-GENE-030131-7064]
0	si:dkey-188i13.11	2.4418632202808183e-5	0.14814722841184813	0.162	0.243	0.5924448545045321	1.4143215878311394e-9	0.22991844937622608	0.158	0.257	3.43142703639591e-5	2.4418632202808183e-5	2.8286431736619725e-9	si:dkey-188i13.11 [Source:ZFIN;Acc:ZDB-GENE-090313-209]
0	vil1	0.9965427479530791	0.13136562587742895	0.429	0.471	1	1.4194372741419872e-9	0.5792759648845633	0.477	0.419	3.4438387145232896e-5	0.9965427479530791	2.838874546269172e-9	villin 1 [Source:ZFIN;Acc:ZDB-GENE-040426-799]
0	zgc:103681	0.0016016642197332232	0.9108927760635204	0.264	0.225	1	1.6138609912063812e-9	1.1472208250421996	0.253	0.18	3.915549536864922e-5	0.0016016642197332232	3.227721979808214e-9	NA
0	ccar1	1.6306366191241213e-9	0.14623387667028886	0.039	0.12	3.956250565318943e-5	4.3768229622745974e-7	0.1494290007569452	0.044	0.096	0.010619047871070628	4.3768229622745974e-7	3.261273235589256e-9	cell division cycle and apoptosis regulator 1 [Source:ZFIN;Acc:ZDB-GENE-030131-146]
0	agps	4.896744943143375e-6	0.939809305144983	0.049	0.109	0.11880482581054456	1.7515277424859936e-9	0.35299123228128737	0.03	0.09	4.249556608819518e-5	4.896744943143375e-6	3.503055481904132e-9	alkylglycerone phosphate synthase [Source:ZFIN;Acc:ZDB-GENE-031118-14]
0	ndufs7	8.032063892066109e-6	0.3291825304530449	0.328	0.47	0.19487393414930793	1.7783987327914985e-9	0.2736940706303049	0.305	0.446	4.314751005498734e-5	8.032063892066109e-6	3.556797462420291e-9	NADH:ubiquinone oxidoreductase core subunit S7 [Source:ZFIN;Acc:ZDB-GENE-041111-261]
0	tfb2m	2.457954757161155e-7	0.28691617491402366	0.109	0.197	0.005963489831824395	1.7940750130824658e-9	0.4771917033469619	0.078	0.156	4.352784796740679e-5	2.457954757161155e-7	3.588150022946218e-9	transcription factor B2, mitochondrial [Source:ZFIN;Acc:ZDB-GENE-070521-3]
0	noc4l	2.8786901215101215e-6	0.9866750425075996	0.033	0.088	0.06984277972807856	2.0230095225143478e-9	0.27296351550256004	0.019	0.074	4.908225703524311e-5	2.8786901215101215e-6	4.046019040936123e-9	nucleolar complex associated 4 homolog [Source:NCBI gene;Acc:554096]
0	atp5f1e	2.057852389230271e-9	0.46781426274547444	0.731	0.762	4.992761466750484e-5	3.2309589257281446e-9	0.417636573425368	0.696	0.755	7.838952545601625e-5	3.2309589257281446e-9	4.115704774225775e-9	ATP synthase F1 subunit epsilon [Source:ZFIN;Acc:ZDB-GENE-110411-22]
0	sdhaf2	5.324811907948969e-8	0.18826462519858578	0.158	0.264	0.001291905865106579	2.107644044215697e-9	0.8844825937291774	0.134	0.23	5.113565980076124e-5	5.324811907948969e-8	4.215288083989218e-9	succinate dehydrogenase complex assembly factor 2 [Source:NCBI gene;Acc:569482]
0	lsg1	2.3088282696351178e-5	0.39028307697827724	0.078	0.141	0.5601679147788723	2.262068120091e-9	0.15517846502196564	0.057	0.128	5.488229672964784e-5	2.3088282696351178e-5	4.5241362350650325e-9	large 60S subunit nuclear export GTPase 1 [Source:NCBI gene;Acc:323464]
0	galns	2.267642899774871e-9	0.46329810649093384	0.046	0.13	5.5017552034337925e-5	6.812238480240261e-7	0.6438826658598051	0.053	0.108	0.016527853000758923	6.812238480240261e-7	4.535285794407527e-9	galactosamine (N-acetyl)-6-sulfatase [Source:ZFIN;Acc:ZDB-GENE-070112-1152]
0	timm9	2.395647376267761e-9	0.18133957445081306	0.142	0.257	5.812319664300842e-5	3.0615765490246034e-7	0.9337388586141193	0.122	0.201	0.007427997023243493	3.0615765490246034e-7	4.791294746796383e-9	translocase of inner mitochondrial membrane 9 homolog [Source:NCBI gene;Acc:282678]
0	lamtor5	1.8790425356205649e-6	0.7069330213065784	0.191	0.291	0.045589329999226144	2.397696207064319e-9	0.5820144376688636	0.159	0.261	5.817290537579451e-5	1.8790425356205649e-6	4.795392408379676e-9	late endosomal/lysosomal adaptor, MAPK and MTOR activator 5 [Source:ZFIN;Acc:ZDB-GENE-110411-193]
0	ugt5c3	0.0012095786025396128	0.9279515727493854	0.077	0.123	1	2.4322024566582227e-9	0.5416138578999257	0.038	0.101	5.90100960034418e-5	0.0012095786025396128	4.864404907400836e-9	UDP glucuronosyltransferase 5 family, polypeptide C3 [Source:ZFIN;Acc:ZDB-GENE-050419-23]
0	muc13b	0.008764165307007347	0.8201102835293748	0.344	0.345	1	2.530518508774218e-9	1.023483949704697	0.369	0.326	6.139544005988007e-5	0.008764165307007347	5.061037011144904e-9	mucin 13b, cell surface associated [Source:ZFIN;Acc:ZDB-GENE-080220-61]
0	plgrkt	1.3034293875969328e-6	0.4455879027218459	0.14	0.229	0.031623803801876786	2.5588984952910745e-9	0.23021441575540535	0.097	0.18	6.208399529275205e-5	1.3034293875969328e-6	5.117796984034176e-9	plasminogen receptor, C-terminal lysine transmembrane protein [Source:ZFIN;Acc:ZDB-GENE-050809-125]
0	mrps30	1.2217608830250412e-5	0.2604513896076257	0.158	0.244	0.2964236254395355	2.6051009728831165e-9	0.3009534878525084	0.104	0.189	6.320495980409017e-5	1.2217608830250412e-5	5.21020193897967e-9	mitochondrial ribosomal protein S30 [Source:ZFIN;Acc:ZDB-GENE-050809-4]
0	si:ch211-137i24.10	2.5348742695857656e-5	0.44423589020159326	0.525	0.508	0.6150111952868984	2.683730958157715e-9	0.4362093896924506	0.552	0.51	6.511268050682248e-5	2.5348742695857656e-5	5.367461909112999e-9	si:ch211-137i24.10 [Source:ZFIN;Acc:ZDB-GENE-060526-34]
0	coa6	6.495453031083624e-4	0.5762092041772685	0.297	0.393	1	2.8201628981854325e-9	0.2823192523002127	0.24	0.361	6.842279223577496e-5	6.495453031083624e-4	5.640325788417532e-9	cytochrome c oxidase assembly factor 6 [Source:ZFIN;Acc:ZDB-GENE-070705-152]
0	cpvl	0.05952446560065671	1.4372997169436297	0.279	0.271	1	2.8568842834501176e-9	1.731127192617907	0.303	0.241	6.931372648506676e-5	0.05952446560065671	5.71376855873844e-9	carboxypeptidase vitellogenic like [Source:ZFIN;Acc:ZDB-GENE-031219-2]
0	ptrhd1	3.7143863595117567e-6	0.15730438859708906	0.085	0.158	0.09011844185447423	2.9038380894839408e-9	0.5960646794378044	0.049	0.118	7.045291972705937e-5	3.7143863595117567e-6	5.807676170535602e-9	peptidyl-tRNA hydrolase domain containing 1 [Source:ZFIN;Acc:ZDB-GENE-081110-2]
0	rpl27	2.9542722104799063e-9	0.25444779260965245	0.923	0.922	7.167655237066349e-5	1.101414626425489e-8	0.20114149479002918	0.916	0.942	2.6722521666335214e-4	1.101414626425489e-8	5.908544412232074e-9	ribosomal protein L27 [Source:NCBI gene;Acc:325618]
0	atp6v0d1	7.257648299935306e-5	0.7697022447167646	0.165	0.244	1	3.1421739024361186e-9	0.6534522603731625	0.107	0.19	7.62354232209051e-5	7.257648299935306e-5	6.284347794998976e-9	ATPase H+ transporting V0 subunit d1 [Source:NCBI gene;Acc:322811]
0	zgc:56235	1.490804344966476e-8	0.5268388777160549	0.117	0.22	3.616989501757664e-4	3.293256604178451e-9	0.683766092890719	0.116	0.206	7.990099173057759e-5	1.490804344966476e-8	6.58651319751136e-9	zgc:56235 [Source:ZFIN;Acc:ZDB-GENE-040426-954]
0	calml4a	0.0010134924199266537	0.830314449205856	0.39	0.378	1	3.4558551729936724e-9	1.0686582298130836	0.391	0.34	8.384595820717248e-5	0.0010134924199266537	6.911710334044402e-9	calmodulin-like 4a [Source:ZFIN;Acc:ZDB-GENE-081022-9]
0	lyrm7	7.585339495025117e-6	1.0339649814728507	0.09	0.162	0.1840355068282994	3.6767887518774767e-9	0.21909593941614913	0.058	0.13	8.920624869805134e-5	7.585339495025117e-6	7.353577490236158e-9	LYR motif containing 7 [Source:NCBI gene;Acc:100002948]
0	ndufv2	3.3873865657169066e-8	0.3218589613725505	0.279	0.409	8.218477285742359e-4	3.758205095040897e-9	0.4097930340329053	0.257	0.376	9.118157201588225e-5	3.3873865657169066e-8	7.516410175957672e-9	NADH:ubiquinone oxidoreductase core subunit V2 [Source:ZFIN;Acc:ZDB-GENE-040426-1713]
0	triap1	2.068550503249975e-4	0.6850673754267378	0.093	0.152	1	3.8440326907036166e-9	0.30956619567725774	0.042	0.107	9.326392114185114e-5	2.068550503249975e-4	7.688065366630646e-9	TP53 regulated inhibitor of apoptosis 1 [Source:ZFIN;Acc:ZDB-GENE-050417-161]
0	preb	3.979249336499509e-9	0.2619292557451893	0.073	0.166	9.654454740215108e-5	7.636190954957171e-9	0.34840943156828885	0.072	0.146	1.852692649491709e-4	7.636190954957171e-9	7.958498657164565e-9	prolactin regulatory element binding [Source:ZFIN;Acc:ZDB-GENE-040718-385]
0	txn2	1.4326640810090327e-6	0.2605821568441322	0.225	0.339	0.03475929593344115	4.197348040964017e-9	0.5126383690879726	0.188	0.299	1.0183605816986898e-4	1.4326640810090327e-6	8.394696064310296e-9	thioredoxin 2 [Source:ZFIN;Acc:ZDB-GENE-040426-1795]
0	psmd11a	2.100498241873475e-8	0.9923435198858837	0.086	0.179	5.096228834433425e-4	4.397624437613069e-9	0.2613306863141922	0.069	0.141	1.0669516410536827e-4	2.100498241873475e-8	8.795248855887022e-9	proteasome 26S subunit, non-ATPase 11a [Source:NCBI gene;Acc:503934]
0	si:ch73-71c20.5	4.572147126712251e-9	0.5190857043570201	0.121	0.23	1.1092943358829264e-4	7.958824751525372e-8	0.7488885479324738	0.114	0.192	0.001930970061215086	7.958824751525372e-8	9.144294232519957e-9	si:ch73-71c20.5 [Source:ZFIN;Acc:ZDB-GENE-060810-58]
0	prr13	0.1579244584630567	0.5274878950741255	0.411	0.446	1	4.659038585521835e-9	0.9415638804624985	0.421	0.397	1.1303759416193077e-4	0.1579244584630567	9.318077149337e-9	proline rich 13 [Source:ZFIN;Acc:ZDB-GENE-080709-1]
0	akr1a1b	5.038485434419841e-9	0.7921092028455659	0.114	0.223	1.2224373360989417e-4	6.507533402806456e-8	0.3074082602448429	0.109	0.187	0.0015788577541889022	6.507533402806456e-8	1.007697084345334e-8	aldo-keto reductase family 1, member A1b (aldehyde reductase) [Source:NCBI gene;Acc:799805]
0	atg3	3.291102963049026e-8	0.39936219127485284	0.1	0.197	7.984874008949547e-4	5.0423217989376864e-9	0.21675812736016065	0.085	0.163	1.2233681148582614e-4	3.291102963049026e-8	1.0084643572450352e-8	autophagy related 3 [Source:NCBI gene;Acc:336632]
0	txnrd3	5.161295174742293e-9	0.1377247339586041	0.272	0.427	1.252233435295975e-4	4.45538208536728e-6	0.49021436650396705	0.282	0.403	0.10809648015518095	4.45538208536728e-6	1.0322590322845598e-8	thioredoxin reductase 3 [Source:ZFIN;Acc:ZDB-GENE-030327-3]
0	zgc:110591	5.803998446724356e-9	0.2589788692651296	0.093	0.188	1.4081661031442632e-4	3.4618883253397463e-5	0.45611388375995343	0.05	0.094	0.8399233454939292	3.4618883253397463e-5	1.1607996859762288e-8	zgc:110591 [Source:NCBI gene;Acc:402849]
0	ndufa10	2.503220527263627e-4	0.1452174751915128	0.292	0.392	1	6.0004588284972595e-9	0.17951154166907463	0.233	0.344	1.455831320970005e-4	2.503220527263627e-4	1.2000917620988991e-8	NADH:ubiquinone oxidoreductase subunit A10 [Source:ZFIN;Acc:ZDB-GENE-030131-670]
0	svbp	5.103782516954227e-6	0.4759219521404323	0.082	0.151	0.12382797142634347	6.116342465974533e-9	0.5374535758537959	0.063	0.134	1.483947009094741e-4	5.103782516954227e-6	1.2232684894539407e-8	small vasohibin binding protein [Source:NCBI gene;Acc:798425]
0	commd1	8.230257750986167e-8	0.5112913096951366	0.072	0.154	0.001996825135544264	6.271717055702858e-9	0.3639464391903058	0.048	0.113	1.5216439920546276e-4	8.230257750986167e-8	1.2543434072071275e-8	copper metabolism (Murr1) domain containing 1 [Source:ZFIN;Acc:ZDB-GENE-060512-329]
0	tfeb	6.8243068287190076e-9	0.44956014798748867	0.055	0.144	1.6557133227838056e-4	2.8822613239150286e-4	1.1708013205734973	0.085	0.135	1	2.8822613239150286e-4	1.3648613610866807e-8	transcription factor EB [Source:ZFIN;Acc:ZDB-GENE-090807-3]
0	p4hb	6.928693855727838e-9	0.21870895165299553	0.308	0.459	1.6810397032766881e-4	2.4995635384858784e-8	0.45673863891175104	0.303	0.443	6.064441057074438e-4	2.4995635384858784e-8	1.3857387663448875e-8	prolyl 4-hydroxylase, beta polypeptide [Source:ZFIN;Acc:ZDB-GENE-080610-1]
0	hmgb3b	7.400336247356924e-9	0.3490802768780248	0.217	0.348	1.7954695803337368e-4	4.7412797636314146e-8	0.6372145864097658	0.206	0.311	0.001150329296252254	4.7412797636314146e-8	1.4800672439948856e-8	high mobility group box 3b [Source:ZFIN;Acc:ZDB-GENE-050417-290]
0	serinc2	1.7881631756706265e-5	0.24198492952261197	0.241	0.355	0.4338441496812074	7.606391327493001e-9	0.39381789348464297	0.213	0.328	1.845462663876352e-4	1.7881631756706265e-5	1.5212782597128795e-8	serine incorporator 2 [Source:ZFIN;Acc:ZDB-GENE-041111-296]
0	spg21	7.66444931020823e-9	0.3630040409707098	0.104	0.204	1.8595486916427208e-4	5.7251911841151305e-6	0.7761103388795405	0.102	0.167	0.1389045885090013	5.7251911841151305e-6	1.5328898561672644e-8	SPG21 abhydrolase domain containing, maspardin [Source:NCBI gene;Acc:406704]
0	ndufa9a	5.1714226284396006e-5	0.34664618577210843	0.297	0.41	1	7.932650576789812e-9	0.30757752615523204	0.251	0.375	1.9246196829407442e-4	5.1714226284396006e-5	1.5865301090652652e-8	NADH:ubiquinone oxidoreductase subunit A9a [Source:ZFIN;Acc:ZDB-GENE-050320-20]
0	zgc:92481	8.026572996121804e-9	0.22273887920538837	0.134	0.242	1.9474071403190722e-4	8.24486324097661e-7	0.6312217274117657	0.127	0.203	0.020003687195257452	8.24486324097661e-7	1.6053145927817717e-8	NA
0	rabif	8.400160069125926e-9	0.1101302711698704	0.098	0.195	2.0380468359713322e-4	1.9982196821308624e-7	0.16194463057151953	0.091	0.158	0.004848080592785899	1.9982196821308624e-7	1.6800320067689147e-8	RAB interacting factor [Source:ZFIN;Acc:ZDB-GENE-040718-216]
0	bnip1b	8.416444948568707e-9	0.2263886806508597	0.023	0.092	2.0419978734217398e-4	1.439792601316847e-7	0.21851775361004755	0.022	0.068	0.003493224809314934	1.439792601316847e-7	1.683288982630087e-8	BCL2 interacting protein 1b [Source:ZFIN;Acc:ZDB-GENE-120203-6]
0	mrps10	1.726193402984229e-8	0.13133663721771316	0.204	0.322	4.188090434320336e-4	8.496145198974875e-9	0.6998742406349299	0.179	0.283	2.0613347481752842e-4	1.726193402984229e-8	1.6992290325765213e-8	mitochondrial ribosomal protein S10 [Source:NCBI gene;Acc:565937]
0	ube2l3a	1.1306732085084894e-8	0.6173259917886361	0.223	0.359	2.743239338483297e-4	9.178918349381871e-9	0.5468737386137684	0.206	0.322	2.2269891699270295e-4	1.1306732085084894e-8	1.8357836614511156e-8	ubiquitin-conjugating enzyme E2L 3a [Source:ZFIN;Acc:ZDB-GENE-030131-2977]
0	cnep1r1	3.518309981451284e-5	0.6955023634540849	0.114	0.186	0.8536123676997105	9.655720484373464e-9	0.238215795964293	0.068	0.138	2.3426709039186898e-4	3.518309981451284e-5	1.9311440875513958e-8	CTD nuclear envelope phosphatase 1 regulatory subunit 1 [Source:NCBI gene;Acc:550572]
0	tcirg1b	9.665516837403089e-9	0.9899676097635439	0.104	0.205	2.3450476950907375e-4	1.2307872851040679e-7	0.8382537368147622	0.084	0.153	0.0029861361111194894	1.2307872851040679e-7	1.9331033581383914e-08	T cell immune regulator 1, ATPase H+ transporting V0 subunit a3b [Source:ZFIN;Acc:ZDB-GENE-040426-2022]
0	smim29	3.344477927753836e-5	0.6199907081369278	0.09	0.155	0.8114372348316357	9.79636435030622e-9	0.24128153656506468	0.086	0.162	2.3767939186712954e-4	3.344477927753836e-5	1.959272860464368e-8	small integral membrane protein 29 [Source:ZFIN;Acc:ZDB-GENE-031118-211]
0	gnptg	1.1065467344101647e-6	0.33253201612989347	0.088	0.165	0.026847036870259418	9.813909266722686e-9	0.10863164653054502	0.068	0.137	2.3810506662922583e-4	1.1065467344101647e-6	1.9627818437132552e-8	N-acetylglucosamine-1-phosphate transferase subunit gamma [Source:ZFIN;Acc:ZDB-GENE-040625-18]
0	trpm7	1.0236107027670997e-8	0.21777511562202623	0.039	0.117	2.4834842870535373e-4	4.066367170887974e-5	0.35265859318731874	0.045	0.086	0.9865820030008403	4.066367170887974e-5	2.0472213950564042e-8	transient receptor potential cation channel, subfamily M, member 7 [Source:ZFIN;Acc:ZDB-GENE-021115-2]
0	atp6ap2	1.0262708252542038e-8	0.5784429012887489	0.197	0.322	2.4899382762317494e-4	1.4763491743900366e-5	1.0022777798331641	0.188	0.268	0.3581918366905107	1.4763491743900366e-5	2.0525416399760866e-8	ATPase H+ transporting accessory protein 2 [Source:ZFIN;Acc:ZDB-GENE-040426-1960]
0	MEP1B	0.0018207811116933972	0.5680561468784191	0.227	0.175	1	1.041300870591417e-8	0.7645317554327896	0.308	0.228	2.526404172228896e-4	0.0018207811116933972	2.0826017303397586e-8	si:ch73-40a17.3 [Source:ZFIN;Acc:ZDB-GENE-030131-5797]
0	rps15	1.0779292085216443e-8	0.22039892890860457	0.949	0.943	2.615271845715214e-4	1.752356155206612e-7	0.1664874216802641	0.945	0.954	0.004251566503762282	1.752356155206612e-7	2.1558584054239696e-8	ribosomal protein S15 [Source:ZFIN;Acc:ZDB-GENE-030131-9092]
0	slc51a	1.4819498242469699e-5	1.18877795105318	0.173	0.122	0.35955066635879984	1.1102086674775134e-8	1.2973814382110629	0.153	0.097	2.693588269033943e-4	1.4819498242469699e-5	2.22041732262939e-8	solute carrier family 51 alpha subunit [Source:NCBI gene;Acc:447807]
0	slc13a3	1.1118461034064258e-8	2.5882678975084423	0.095	0.044	2.6975610160846704e-4	7.214326648501909e-4	1.2357874888625	0.044	0.024	1	7.214326648501909e-4	2.2236921944508295e-8	solute carrier family 13 member 3 [Source:ZFIN;Acc:ZDB-GENE-040426-2486]
0	FO704750.1	4.082066656440387e-6	0.2301439547958528	0.148	0.232	0.09903910121855668	1.1431207044098558e-8	0.13604824639682778	0.11	0.193	2.773439453039192e-4	4.082066656440387e-6	2.286241395752462e-8	mitochondrial fission factor-like [Source:NCBI gene;Acc:100000713]
0	emc6	1.3854459809029931e-8	0.2664777930070634	0.162	0.276	3.361369038866842e-4	1.2164445626552682e-8	0.6596094038347358	0.142	0.235	2.9513377979142115e-4	1.3854459809029931e-8	2.4328891105131566e-8	ER membrane protein complex subunit 6 [Source:NCBI gene;Acc:337220]
0	zgc:153039	1.2775582044535479e-8	0.26583771070285067	0.02	0.086	3.099611715645198e-4	2.1614869057601937e-6	0.14483422886121256	0.032	0.077	0.05244199530755382	2.1614869057601937e-6	2.555116392585542e-8	zgc:153039 [Source:ZFIN;Acc:ZDB-GENE-060929-736]
0	atp6v1d	1.309848967403819e-8	0.389065000137242	0.109	0.211	3.177955564715146e-4	1.748043040648281e-8	0.23180504796513324	0.089	0.166	4.241102025220859e-4	1.748043040648281e-8	2.619697917650589e-8	ATPase H+ transporting V1 subunit D [Source:ZFIN;Acc:ZDB-GENE-040426-727]
0	si:ch211-231f6.6	1.3903605759575766e-8	0.6885011828020566	0.075	0.166	3.3732928293882724e-4	2.955152126085725e-7	0.3348807906936426	0.063	0.124	0.007169790088309186	2.955152126085725e-7	2.7807211325841213e-8	si:ch211-231f6.6 [Source:ZFIN;Acc:ZDB-GENE-141216-156]
0	snx7	2.5717868331917066e-7	0.43074386629579553	0.192	0.306	0.006239669214689719	1.4426300043364412e-8	0.5153481643079318	0.154	0.249	3.5001089165210734e-4	2.5717868331917066e-7	2.8852599878610648e-8	sorting nexin 7 [Source:ZFIN;Acc:ZDB-GENE-040704-77]
0	rab32a	5.806564838593964e-5	1.04943514605803	0.055	0.11	1	1.4888679193578683e-8	0.7943451744371548	0.054	0.12	3.6122913459460604e-4	5.806564838593964e-5	2.9777358165484596e-8	RAB32a, member RAS oncogene family [Source:ZFIN;Acc:ZDB-GENE-031006-10]
0	psmc2	1.5203543543824406e-8	0.5434745769247249	0.206	0.337	3.6886837346026776e-4	5.312763691222088e-7	0.6497578630781867	0.175	0.265	0.012889827267643029	5.312763691222088e-7	3.0407086856501045e-8	proteasome 26S subunit, ATPase 2 [Source:ZFIN;Acc:ZDB-GENE-040426-1327]
0	dap1b	0.08064824529923725	0.5291671788640251	0.406	0.528	1	1.5239004219795894e-8	0.12965998439815918	0.401	0.565	3.69728720380688e-4	0.08064824529923725	3.047800820736443e-8	death associated protein 1b [Source:ZFIN;Acc:ZDB-GENE-000511-4]
0	tspo	1.6026352602986963e-8	0.12437318004813047	0.341	0.5	3.888313668536697e-4	1.0010533400917798e-6	0.4762603545127885	0.358	0.501	0.02428755613730676	1.0010533400917798e-6	3.2052704949129945e-8	translocator protein [Source:ZFIN;Acc:ZDB-GENE-041010-125]
0	mrps2	1.7044425478038754e-6	0.2982355017430973	0.08	0.153	0.04135318509481763	1.6053158512539003e-8	0.6099293634618506	0.055	0.121	3.894817318312213e-4	1.7044425478038754e-6	3.2106316767374076e-8	mitochondrial ribosomal protein S2 [Source:ZFIN;Acc:ZDB-GENE-070112-992]
0	itm2bb	1.879179869601151e-8	0.13141478382676744	0.261	0.399	4.559266199626313e-4	2.2632743247677742e-7	0.33658290814744946	0.261	0.37	0.005491156166751574	2.2632743247677742e-7	3.7583597038891274e-8	integral membrane protein 2Bb [Source:ZFIN;Acc:ZDB-GENE-040426-2139]
0	afg1la	1.8910062484340925e-8	0.29493112492192	0.028	0.096	4.587959359950795e-4	0.0010168804705133962	0.8292739795445718	0.034	0.063	1	0.0010168804705133962	3.782012461109126e-8	AFG1 like ATPase a [Source:ZFIN;Acc:ZDB-GENE-091006-2]
0	sdf2l1	2.0199291394548762e-8	0.21202335689877083	0.1	0.193	4.90075207814542e-4	1.562524288437419e-5	0.6056406323914816	0.078	0.131	0.3790996428606866	1.562524288437419e-5	4.039858238108607e-8	stromal cell-derived factor 2-like 1 [Source:ZFIN;Acc:ZDB-GENE-040808-46]
0	oxct1a	5.011622500248001e-7	0.2081809564905397	0.02	0.074	0.0121591985101017	2.049156264248893e-8	0.7188886199892002	0.022	0.073	4.971662928320665e-4	5.011622500248001e-7	4.098312486507368e-8	3-oxoacid CoA transferase 1a [Source:ZFIN;Acc:ZDB-GENE-040723-3]
0	smim4	2.211663939612764e-6	0.3626252964063301	0.153	0.242	0.05365939050288488	2.0638373603743316e-8	0.46754011401315476	0.101	0.181	5.007282203740203e-4	2.211663939612764e-6	4.1276746781544083e-8	small integral membrane protein 4 [Source:ZFIN;Acc:ZDB-GENE-170130-1]
0	rpl38	2.2932980810734596e-8	0.18274442153060377	0.974	0.965	5.563999804300428e-4	2.853242481725828e-4	0.11514658674720568	0.968	0.966	1	2.853242481725828e-4	4.5865961095547447e-8	ribosomal protein L38 [Source:ZFIN;Acc:ZDB-GENE-030131-8752]
0	mrps24	2.2934695703354277e-8	0.34143800937861846	0.171	0.279	5.564415871547815e-4	1.416747310305312e-7	0.5671769628295444	0.138	0.222	0.0034373123242627483	1.416747310305312e-7	4.5869390880708235e-8	mitochondrial ribosomal protein S24 [Source:NCBI gene;Acc:553711]
0	COX5B	2.0828074007131795e-4	0.3458377504381813	0.713	0.776	1	2.4270249851853456e-8	0.3974873218377075	0.687	0.747	5.888448019056685e-4	2.0828074007131795e-4	4.85404991146618e-8	zgc:86599 [Source:ZFIN;Acc:ZDB-GENE-040625-180]
0	COX5B	2.0828074007131795e-4	0.3458377504381813	0.713	0.776	1	2.4270249851853456e-8	0.3974873218377075	0.687	0.747	5.888448019056685e-4	2.0828074007131795e-4	4.85404991146618e-8	cytochrome c oxidase subunit 5B1 [Source:NCBI gene;Acc:100002384]
0	hmg20b	1.7338495254775217e-7	0.9330388382330224	0.122	0.218	0.0042066657187135635	2.5015564155845424e-8	0.14828390121039048	0.096	0.173	6.069276175491217e-4	1.7338495254775217e-7	5.003112768591236e-8	high mobility group 20B [Source:ZFIN;Acc:ZDB-GENE-030131-4258]
0	gatc	2.6133299162534845e-8	0.3137851116719612	0.155	0.266	6.340461042814204e-4	1.3502207580681972e-7	0.46607936829821917	0.14	0.223	0.00327590560322506	1.3502207580681972e-7	5.226659764212031e-8	glutamyl-tRNA amidotransferase subunit C [Source:NCBI gene;Acc:558898]
0	ndufab1b	1.579528476597145e-7	0.18465345811531964	0.321	0.46	0.0038322519899199933	2.6666298509973568e-8	0.2250496112401737	0.29	0.414	6.469777344489787e-4	1.579528476597145e-7	5.333259630885556e-8	NADH:ubiquinone oxidoreductase subunit AB1b [Source:ZFIN;Acc:ZDB-GENE-030131-4437]
0	scamp2	1.1057869670139262e-7	0.4044548143419041	0.227	0.351	0.0026828603393691877	2.7530045907975912e-8	0.3583391657346995	0.19	0.29	6.679339738193115e-4	1.1057869670139262e-7	5.506009105804822e-8	secretory carrier membrane protein 2 [Source:ZFIN;Acc:ZDB-GENE-040426-2702]
0	hadhab	2.793541856733647e-8	0.2845537992439089	0.157	0.262	6.777691252807175e-4	4.623833627744632e-5	0.5352750464292733	0.132	0.191	1	4.623833627744632e-5	5.5870836354285154e-8	hydroxyacyl-CoA dehydrogenase trifunctional multienzyme complex subunit alpha b [Source:ZFIN;Acc:ZDB-GENE-041111-204]
0	bckdha	0.01276580973630823	0.6524413628724397	0.181	0.235	1	2.8687115496338743e-8	0.3727351500872724	0.103	0.182	6.960067961721706e-4	0.01276580973630823	5.737423016972671e-8	branched chain keto acid dehydrogenase E1 subunit alpha [Source:ZFIN;Acc:ZDB-GENE-050522-376]
0	fkbp2	0.10440840565678222	1.0146846606157098	0.328	0.404	1	2.9780090986985648e-8	0.46149623698988423	0.257	0.374	7.225245675262458e-4	0.10440840565678222	5.956018108711743e-8	FKBP prolyl isomerase 2 [Source:ZFIN;Acc:ZDB-GENE-040912-126]
0	hgsnat	1.7027587758295526e-4	0.2753024177044927	0.078	0.133	1	2.9982098371968287e-8	0.17194363135295454	0.06	0.125	7.274256707006946e-4	1.7027587758295526e-4	5.996419584501023e-8	heparan-alpha-glucosaminide N-acetyltransferase [Source:ZFIN;Acc:ZDB-GENE-140106-144]
0	snx3	4.1523402020730076e-5	0.7431105149336457	0.276	0.385	1	3.057330825452621e-8	0.7262377119606824	0.234	0.353	7.417696048713149e-4	4.1523402020730076e-5	6.11466155743252e-8	sorting nexin 3 [Source:ZFIN;Acc:ZDB-GENE-030131-921]
0	hagh	3.057865360298507e-8	0.16344508837240077	0.248	0.375	7.418992937156238e-4	9.087608436481818e-4	0.7055316618867106	0.252	0.332	1	9.087608436481818e-4	6.115730627091589e-8	hydroxyacylglutathione hydrolase [Source:NCBI gene;Acc:336977]
0	zgc:101744	6.502794494518205e-5	0.9770098265834544	0.39	0.357	1	3.099156876469264e-8	1.025308150489976	0.391	0.347	7.519174413689729e-4	6.502794494518205e-5	6.19831365689078e-8	zgc:101744 [Source:ZFIN;Acc:ZDB-GENE-050320-111]
0	COX7A2 (1 of many)	3.101516670297473e-8	0.31281549000980896	0.299	0.455	7.524899745475729e-4	5.4920342964178234e-8	0.304600371306448	0.3	0.441	0.0013324773609968924	5.4920342964178234e-8	6.20303324440087e-8	NA
0	arhgap27l	3.397702865524881e-8	0.2871575051018711	0.101	0.195	8.243506692336466e-4	4.69749410348057e-6	0.3537738803294914	0.109	0.172	0.11397060193864558	4.69749410348057e-6	6.795405615605908e-8	Rho GTPase activating protein 27, like [Source:ZFIN;Acc:ZDB-GENE-120406-11]
0	si:ch211-162e15.3	3.524208065840897e-8	0.23231340110701637	0.175	0.287	8.550433609343184e-4	8.615922678734545e-6	0.9158572932410329	0.181	0.26	0.2090395160314575	8.615922678734545e-6	7.048416007481364e-8	si:ch211-162e15.3 [Source:ZFIN;Acc:ZDB-GENE-131121-530]
0	ndufs4	3.830752399035764e-4	0.4913754257976324	0.33	0.443	1	3.603328972873378e-8	0.5091620452777961	0.283	0.404	8.742396753985389e-4	3.830752399035764e-4	7.206657815906954e-8	NADH:ubiquinone oxidoreductase subunit S4 [Source:ZFIN;Acc:ZDB-GENE-050522-421]
0	isca2	3.657062384404184e-8	0.8921545673042415	0.139	0.24	8.872764757041432e-4	9.81396575364569e-6	0.4713955693339964	0.126	0.193	0.23810643711495172	9.81396575364569e-6	7.314124635067291e-8	iron-sulfur cluster assembly 2 [Source:ZFIN;Acc:ZDB-GENE-131121-486]
0	stx3a	3.711835516358611e-8	0.6844862580529328	0.15	0.257	9.005655329789262e-4	1.5051369448631168e-7	0.3234300572612939	0.161	0.247	0.003651763255626894	1.5051369448631168e-7	7.423670894939974e-8	syntaxin 3A [Source:ZFIN;Acc:ZDB-GENE-040426-1489]
0	rdh1	1.1031521829885468e-5	0.9237147987964036	0.361	0.299	0.26764678263668124	3.712097271731394e-8	0.8797948490179731	0.335	0.267	9.006290400674707e-4	1.1031521829885468e-5	7.4241944056661e-8	retinol dehydrogenase 1 [Source:ZFIN;Acc:ZDB-GENE-030912-15]
0	smim8	4.182870854304033e-6	0.5707368474168202	0.122	0.204	0.10148481266712445	4.2021151632964807e-8	0.4534904225990779	0.075	0.144	0.0010195171809189922	4.182870854304033e-6	8.404230150015223e-8	small integral membrane protein 8 [Source:NCBI gene;Acc:554139]
0	timmdc1	3.828763789969009e-6	0.395949727367807	0.196	0.298	0.0928934670722281	4.2506264723533216e-8	0.1092842352118879	0.164	0.256	0.0010312869947223628	3.828763789969009e-6	8.501252764028382e-8	translocase of inner mitochondrial membrane domain containing 1 [Source:NCBI gene;Acc:550526]
0	ndufs2	4.2723570672672275e-8	0.23118003743269372	0.284	0.429	0.0010365592716603748	1.0111693524984458e-6	0.6300622815020809	0.265	0.381	0.02453299083031729	1.0111693524984458e-6	8.544713952004089e-8	NADH:ubiquinone oxidoreductase core subunit S2 [Source:ZFIN;Acc:ZDB-GENE-050522-273]
0	zbtb8os	0.0018087403787755713	0.5817852159828588	0.294	0.397	1	4.399351124182485e-8	0.40815707222977154	0.247	0.368	0.0010673705697491545	0.0018087403787755713	8.798702054822065e-8	zinc finger and BTB domain containing 8 opposite strand [Source:NCBI gene;Acc:550382]
0	itpk1a	0.025087304537448653	0.47718254198104426	0.431	0.425	1	4.4244928726606594e-8	0.7085963641379267	0.456	0.405	0.0010734704607649292	0.025087304537448653	8.848985549559916e-8	inositol-tetrakisphosphate 1-kinase a [Source:NCBI gene;Acc:406290]
0	tmem39b	2.2519870748694688e-5	0.14165045702260537	0.077	0.139	0.5463771041048305	4.482810557357004e-8	0.34586661660305573	0.049	0.111	0.0010876194974259563	2.2519870748694688e-5	8.965620913758103e-8	transmembrane protein 39B [Source:NCBI gene;Acc:334110]
0	dram2b	8.473860266838503e-5	0.5230101171203443	0.075	0.132	1	4.554850636815438e-8	0.5419488633309246	0.055	0.119	0.0011050978615041616	8.473860266838503e-5	9.109701066164226e-8	DNA-damage regulated autophagy modulator 2b [Source:ZFIN;Acc:ZDB-GENE-040625-141]
0	ndufa4l	9.01357269133547e-5	0.5338705927965699	0.605	0.703	1	4.672191893880017e-8	0.6080046671145847	0.632	0.721	0.0011335671972931697	9.01357269133547e-5	9.344383569466264e-8	NADH:ubiquinone oxidoreductase subunit A4, like [Source:ZFIN;Acc:ZDB-GENE-040426-2756]
0	atp6v1c1b	4.743617437024362e-8	0.6048787415555514	0.049	0.127	0.0011508964625708508	1.2546197217657402e-5	0.5111880041145067	0.046	0.091	0.3043958368948039	1.2546197217657402e-5	9.487234649029653e-8	ATPase H+ transporting V1 subunit C1b [Source:NCBI gene;Acc:449655]
0	cox6a2	4.865565771823105e-8	1.4557842413257898	0.328	0.265	0.0011804835675597216	1.5361190299015007e-6	1.2367316400038568	0.282	0.228	0.03726931990347021	1.5361190299015007e-6	9.731131306908879e-8	cytochrome c oxidase subunit 6A2 [Source:ZFIN;Acc:ZDB-GENE-040912-129]
0	tpm3	1.4312114120720057e-4	0.207348170482897	0.398	0.562	1	4.948377471881335e-8	0.10811452070776095	0.38	0.549	0.0012005753422278495	1.4312114120720057e-4	9.896754698898268e-8	tropomyosin 3 [Source:ZFIN;Acc:ZDB-GENE-030826-16]
0	gba2	1.426891449054678e-7	0.1481119449310857	0.111	0.203	0.0034619240336964596	5.236667215734432e-8	0.5984383452072695	0.089	0.164	0.001270520199881488	1.426891449054678e-7	1.0473334157242004e-7	glucosidase, beta (bile acid) 2 [Source:ZFIN;Acc:ZDB-GENE-070522-3]
0	calm2b	0.29860048864868394	0.2436981319173368	0.576	0.691	1	5.3926564201803565e-8	0.531126822545263	0.6	0.677	0.0013083663006641581	0.29860048864868394	1.0785312549553253e-7	NA
0	tex30	5.5139891355513814e-8	1.8793173082208057	0.1	0.049	0.0013378040440674762	0.34520538657972216	0.2786356290885843	0.034	0.029	1	0.34520538657972216	1.1027977967061969e-7	testis expressed 30 [Source:ZFIN;Acc:ZDB-GENE-041210-219]
0	ftr55	5.5465046205684e-8	1.5031708411867601	0.088	0.041	0.0013456929510423051	5.41758484165319e-7	1.4199317545081853	0.073	0.038	0.013144144342818971	5.41758484165319e-7	1.1093008933499648e-7	finTRIM family, member 55 [Source:ZFIN;Acc:ZDB-GENE-070424-161]
0	rps19bp1	5.943439829279242e-8	0.40615613176815524	0.145	0.247	0.0014419973713797297	2.0273669305816154e-7	0.32000665508117443	0.124	0.202	0.004918797646977115	2.0273669305816154e-7	1.188687930531373e-7	ribosomal protein S19 binding protein 1 [Source:ZFIN;Acc:ZDB-GENE-110316-2]
0	phb	1.3564722103055123e-5	0.36591974499993796	0.277	0.394	0.3291072876643234	6.12104941872543e-8	0.5760596871059596	0.218	0.323	0.0014850890099711639	1.3564722103055123e-5	1.2242098462778424e-7	prohibitin [Source:ZFIN;Acc:ZDB-GENE-030131-6577]
0	zgc:175264	1.4006606359294512e-6	0.6075619417080422	0.145	0.235	0.033982828348920344	6.126711715107266e-8	0.4650353235363256	0.131	0.212	0.0014864627963193247	1.4006606359294512e-6	1.2253423054848585e-7	NA
0	ogal	0.002460398016717147	1.2076894523795043	0.232	0.202	1	6.284353042059345e-8	1.350286661931053	0.228	0.172	0.0015247097350644383	0.002460398016717147	1.256870568918774e-7	O-GlcNAcase like [Source:ZFIN;Acc:ZDB-GENE-110914-153]
0	COA4	4.639674915531814e-6	0.3451507561727596	0.176	0.267	0.11256779280063288	6.56663815688789e-8	0.3352345352339232	0.133	0.217	0.0015931977496241399	4.639674915531814e-6	1.3133275882568414e-7	si:ch211-215a9.5 [Source:ZFIN;Acc:ZDB-GENE-141216-219]
0	coa7	6.721893190022792e-8	0.4489171647788961	0.137	0.237	0.0016308657257633296	4.62854621440954e-7	0.34601666574694545	0.111	0.184	0.011229778825400426	4.62854621440954e-7	1.3443785928207089e-7	cytochrome c oxidase assembly factor 7 [Source:NCBI gene;Acc:555268]
0	rpl7	6.787254006773271e-8	0.1862663391724686	0.936	0.948	0.001646723567123331	2.338310812530296e-5	0.10063715023802366	0.953	0.961	0.5673209693361004	2.338310812530296e-5	1.3574507552878367e-7	ribosomal protein L7 [Source:ZFIN;Acc:ZDB-GENE-030131-8654]
0	hibadhb	0.007220420576448726	1.1412289404429041	0.194	0.255	1	6.884803125717678e-8	0.4806857530551176	0.134	0.215	0.0016703909343616231	0.007220420576448726	1.3769605777430234e-7	3-hydroxyisobutyrate dehydrogenase b [Source:ZFIN;Acc:ZDB-GENE-040426-1582]
0	rpl8	7.000712003292036e-8	0.17575785673853783	0.951	0.964	0.0016985127462387137	1.5339714168301725e-6	0.1422476997428035	0.963	0.968	0.03721721451513364	1.5339714168301725e-6	1.400142351648441e-7	ribosomal protein L8 [Source:NCBI gene;Acc:393686]
0	hebp2	1.837217616715832e-4	1.126554453082861	0.183	0.263	1	7.123573069824035e-8	0.6938413039536121	0.154	0.245	0.0017283212982007073	1.837217616715832e-4	1.424714563219514e-7	heme binding protein 2 [Source:ZFIN;Acc:ZDB-GENE-040426-914]
0	rps25	1.880316532289817e-6	0.17959166317838182	0.959	0.958	0.045620239706415544	7.424114719190164e-8	0.15989556770970736	0.971	0.966	0.0018012387131699176	1.880316532289817e-6	1.4848228887205552e-7	ribosomal protein S25 [Source:NCBI gene;Acc:393788]
0	sfxn2	7.452176807990278e-8	0.5417839658398884	0.109	0.203	0.0018080471371546012	1.2967660618730015e-4	0.8640478671140503	0.102	0.154	1	1.2967660618730015e-4	1.4904353060631186e-7	sideroflexin 2 [Source:ZFIN;Acc:ZDB-GENE-040426-2831]
0	zgc:103678	0.2802116305698933	1.3548492389851607	0.134	0.155	1	7.579101443624896e-8	0.18105315568803304	0.037	0.092	0.0018388415922522723	0.2802116305698933	1.5158202312821992e-7	NA
0	diablob	7.657078714115894e-8	0.2249758706628946	0.15	0.255	0.0018577604376187982	4.814424840154681e-7	0.3747520845839716	0.126	0.201	0.011680757547183286	4.814424840154681e-7	1.5314156841923258e-7	diablo, IAP-binding mitochondrial protein b [Source:ZFIN;Acc:ZDB-GENE-070112-202]
0	ndufb5	0.002450408687478074	0.4300606644345457	0.351	0.454	1	8.087399858727397e-8	0.14249630748939046	0.31	0.431	0.001962164953724441	0.002450408687478074	1.617479906339443e-7	NADH:ubiquinone oxidoreductase subunit B5 [Source:ZFIN;Acc:ZDB-GENE-011010-1]
0	si:dkey-30c15.13	0.014674387362445182	1.1488420478044326	0.23	0.206	1	8.127202334038526e-8	1.4848957583940723	0.216	0.157	0.0019718218302844275	0.014674387362445182	1.6254404007562883e-7	si:dkey-30c15.13 [Source:ZFIN;Acc:ZDB-GENE-060503-73]
0	pop4	7.753001571685887e-6	0.4860594960756983	0.042	0.098	0.18810332413224298	8.831988227256855e-8	0.3440627979220219	0.029	0.079	0.0021428169836970584	7.753001571685887e-6	1.7663975674473547e-7	POP4 homolog, ribonuclease P/MRP subunit [Source:ZFIN;Acc:ZDB-GENE-050522-505]
0	bet1l	8.847075472472711e-8	0.5386390297517547	0.082	0.167	0.0021464774511313293	3.8184992105132065e-6	0.37322595198081343	0.07	0.125	0.09264442784547142	3.8184992105132065e-6	1.7694150162238002e-7	Bet1 golgi vesicular membrane trafficking protein-like [Source:NCBI gene;Acc:445493]
0	hsd17b10	8.92376760156702e-6	0.2569672216546554	0.258	0.37	0.21650844954921902	9.006297783440894e-8	0.5723502930722844	0.171	0.264	0.00218510796821843	8.92376760156702e-6	1.8012594755747773e-7	hydroxysteroid (17-beta) dehydrogenase 10 [Source:ZFIN;Acc:ZDB-GENE-041010-201]
0	optn	9.128411637760645e-8	0.15843818435451418	0.1	0.188	0.0022147352315534875	2.244369784013215e-6	0.8949014770056527	0.086	0.146	0.05445289969972863	2.244369784013215e-6	1.8256822442242316e-7	optineurin [Source:NCBI gene;Acc:336159]
0	mid1ip1l	0.0016136418979309595	0.6973393656111886	0.241	0.33	1	9.328380280965862e-8	0.5018168948733517	0.213	0.318	0.0022632516237679375	0.0016136418979309595	1.8656759691744963e-7	MID1 interacting protein 1, like [Source:NCBI gene;Acc:322977]
0	slc22a13b	6.006744014537486e-6	0.4353503481306902	0.011	0.053	0.1457356232807085	9.331705844224387e-8	0.7735073390948326	0.014	0.057	0.002264058471925721	6.006744014537486e-6	1.8663410817641462e-7	solute carrier family 22 member 13b [Source:ZFIN;Acc:ZDB-GENE-061013-532]
0	nagk	0.02131196267618437	1.4703743298695142	0.248	0.231	1	9.410304637452973e-8	1.6284866020316715	0.241	0.186	0.00228312811113884	0.02131196267618437	1.8820608389367624e-7	N-acetylglucosamine kinase [Source:ZFIN;Acc:ZDB-GENE-070928-19]
0	azin1b	1.0634908493115301e-5	0.1930060652722136	0.272	0.412	0.2580241498599634	9.515741491652431e-8	0.19353194237996885	0.247	0.377	0.0023087092007047128	1.0634908493115301e-5	1.9031482077811486e-7	antizyme inhibitor 1b [Source:ZFIN;Acc:ZDB-GENE-030121-1]
0	clpp	1.5696606002840878e-7	0.48736618330423576	0.134	0.231	0.003808310548409254	1.0163997676073598e-7	0.5929401970827572	0.103	0.178	0.0024659891161689764	1.5696606002840878e-7	2.0327994319078706e-7	caseinolytic mitochondrial matrix peptidase proteolytic subunit [Source:ZFIN;Acc:ZDB-GENE-030131-7860]
0	aga	1.0211334420697507e-7	0.2990918815077972	0.041	0.111	0.002477473957149629	1.535296973939129e-5	0.4927102569578592	0.05	0.096	0.3724937518171115	1.535296973939129e-5	2.0422667798681478e-7	aspartylglucosaminidase [Source:ZFIN;Acc:ZDB-GENE-040426-2311]
0	usp14	8.087400135682315e-6	0.20781145110839283	0.086	0.156	0.19621650209192432	1.0555183222717706e-7	0.44360207540365826	0.053	0.113	0.00256089855349577	8.087400135682315e-6	2.1110365331316483e-7	ubiquitin specific peptidase 14 (tRNA-guanine transglycosylase) [Source:ZFIN;Acc:ZDB-GENE-030131-7676]
0	heatr3	9.318920221184611e-4	0.40166254572766835	0.024	0.056	1	1.0572728581211615e-7	0.8732455775353261	0.015	0.058	0.002565155408373562	9.318920221184611e-4	2.1145456044597352e-7	HEAT repeat containing 3 [Source:ZFIN;Acc:ZDB-GENE-040426-1876]
0	ndufs8a	1.4236745809512552e-7	0.11155256083112404	0.277	0.409	0.0034541192683039353	1.0735266396180152e-7	0.3024809238919151	0.256	0.37	0.0026045903330412287	1.4236745809512552e-7	2.1470531639900837e-7	NADH:ubiquinone oxidoreductase core subunit S8a [Source:ZFIN;Acc:ZDB-GENE-040426-2153]
0	trub2	7.617914921807114e-5	0.12483511350391385	0.069	0.123	1	1.1044946656307833e-7	0.263040999777985	0.039	0.094	0.0026797249577534066	7.617914921807114e-5	2.2089892092707242e-7	TruB pseudouridine (psi) synthase family member 2 [Source:ZFIN;Acc:ZDB-GENE-040704-41]
0	dap1b.1	0.003510306635126728	0.4649191343346537	0.14	0.192	1	1.1216662695854971e-7	0.23923269556001658	0.153	0.236	0.002721386703268333	0.003510306635126728	2.2433324133574719e-7	NA
0	zgc:158398	1.2527059326409628e-5	0.126399236678453	0.057	0.116	0.3039315133773504	1.1233900952664209e-7	0.5193010138195349	0.033	0.086	0.0027255690491353904	1.2527059326409628e-5	2.24678006433231e-7	zgc:158398 [Source:ZFIN;Acc:ZDB-GENE-070820-3]
0	atp6v0a1a	1.1376578103368429e-7	0.7799538072700727	0.126	0.221	0.0027601853794392483	4.556172766330552e-5	0.9512280275668251	0.133	0.193	1	4.556172766330552e-5	2.2753154912471566e-7	ATPase H+ transporting V0 subunit a1a [Source:ZFIN;Acc:ZDB-GENE-030131-3027]
0	gps1	4.064424410137893e-7	0.4437904930553125	0.075	0.152	0.009861106503876556	1.154584334902992e-7	0.37794011861295473	0.053	0.112	0.002801252513341639	4.064424410137893e-7	2.3091685364994836e-7	G protein pathway suppressor 1 [Source:ZFIN;Acc:ZDB-GENE-041111-240]
0	crp7	2.210617772691533e-7	2.659164176766553	0.064	0.027	0.005363400840104197	1.16555328743259e-7	3.014344048878857	0.041	0.016	0.0028278653859689497	2.210617772691533e-7	2.3311064390137337e-7	C-reactive protein 7 [Source:ZFIN;Acc:ZDB-GENE-070822-13]
0	rpl18	1.0819738943517011e-6	0.1838318782567967	0.945	0.944	0.026250850624760975	1.1961160789203195e-7	0.15947578489699943	0.937	0.958	0.002902016830676479	1.0819738943517011e-6	2.3922320147712705e-7	ribosomal protein L18 [Source:ZFIN;Acc:ZDB-GENE-040801-165]
0	zgc:194981	1.2334675780164425e-7	0.3426898752119052	0.049	0.122	0.002992639037783493	4.983214617298112e-7	0.9805242003164034	0.052	0.108	0.012090275304488678	4.983214617298112e-7	2.466935003888659e-7	zgc:194981 [Source:ZFIN;Acc:ZDB-GENE-081022-170]
0	tmem242	1.2360429010998627e-7	0.4121010169054924	0.038	0.106	0.0029988872866484866	1.966257723429665e-5	0.9936648058199915	0.04	0.082	0.4770534488585053	1.966257723429665e-5	2.4720856494195223e-7	transmembrane protein 242 [Source:NCBI gene;Acc:569632]
0	zgc:165573	0.230570076858585	1.0198187841078787	0.328	0.345	1	1.2376966284604467e-7	1.3434679795031423	0.36	0.314	0.003002899559970736	0.230570076858585	2.475393103731599e-7	zgc:165573 [Source:NCBI gene;Acc:100073329]
0	ndufb11	2.373909409773659e-5	0.4039526105264059	0.277	0.377	0.5759579009992851	1.2546734157928516e-7	0.6007139105715803	0.2	0.298	0.0030440886413966167	2.373909409773659e-5	2.5093466741651635e-7	NADH:ubiquinone oxidoreductase subunit B11 [Source:ZFIN;Acc:ZDB-GENE-050309-25]
0	polr2i	6.220820095494164e-7	0.6200344623809788	0.093	0.177	0.01509295371568794	1.2782431478147257e-7	0.79068731979461	0.078	0.146	0.0031012735252280875	6.220820095494164e-7	2.5564861322388954e-7	polymerase (RNA) II (DNA directed) polypeptide I [Source:ZFIN;Acc:ZDB-GENE-041010-106]
0	sgk1	1.278455367091315e-7	0.20665623210483275	0.331	0.493	0.0031017884116369488	1.352078410623419e-6	0.17878625294659145	0.335	0.475	0.032804126398545394	1.352078410623419e-6	2.556910570737817e-7	serum/glucocorticoid regulated kinase 1 [Source:NCBI gene;Acc:324140]
0	zgc:112052	7.537320691804797e-5	0.939103676917048	0.067	0.123	1	1.305472611121272e-7	0.43459123923537124	0.05	0.108	0.0031673376491024303	7.537320691804797e-5	2.61094505181667e-7	zgc:112052 [Source:NCBI gene;Acc:550358]
0	sco2	1.3682166014267253e-7	0.242593658953564	0.042	0.113	0.003319567118381521	0.0013899854407131672	0.761959619739518	0.044	0.074	1	0.0013899854407131672	2.7364330156517857e-7	SCO cytochrome c oxidase assembly protein 2 [Source:NCBI gene;Acc:606683]
0	ets2	6.723855544379878e-4	0.365502253117566	0.258	0.358	1	1.432515284090971e-7	0.23923284339170364	0.24	0.361	0.0034755685822615134	6.723855544379878e-4	2.865030362971939e-7	v-ets avian erythroblastosis virus E26 oncogene homolog 2 [Source:ZFIN;Acc:ZDB-GENE-050522-552]
0	nudt12	1.4409314769706992e-7	0.4756194521625976	0.095	0.184	0.0034959879494263105	4.8804231433420465e-5	0.11004445808304686	0.096	0.15	1	4.8804231433420465e-5	2.8818627463130485e-7	nudix (nucleoside diphosphate linked moiety X)-type motif 12 [Source:ZFIN;Acc:ZDB-GENE-050417-164]
0	sdhaf4	1.4752409256625442e-7	0.3521265147213749	0.21	0.325	0.0035792295338424648	4.088784008476172e-6	0.7760154499207366	0.21	0.303	0.09920207761364888	4.088784008476172e-6	2.95048163369151e-7	succinate dehydrogenase complex assembly factor 4 [Source:ZFIN;Acc:ZDB-GENE-040724-116]
0	sec14l1	1.0878950397803114e-6	0.5203994052151589	0.268	0.399	0.026394509455149914	1.4759093164815872e-7	0.6636163124662975	0.251	0.367	0.003580851183647627	1.0878950397803114e-6	2.9518184151323434e-7	SEC14-like protein 1 [Source:NCBI gene;Acc:110439320]
0	sec14l1	1.0878950397803114e-6	0.5203994052151589	0.268	0.399	0.026394509455149914	1.4759093164815872e-7	0.6636163124662975	0.251	0.367	0.003580851183647627	1.0878950397803114e-6	2.9518184151323434e-7	SEC14-like lipid binding 1 [Source:NCBI gene;Acc:394073]
0	timm13	3.188995593530646e-5	0.7233632102635198	0.175	0.257	0.7737141109024053	1.5492342395920368e-7	0.4733639784230719	0.125	0.201	0.0037587521120982	3.188995593530646e-5	3.098468239171401e-7	translocase of inner mitochondrial membrane 13 homolog (yeast) [Source:NCBI gene;Acc:436738]
0	pllp	1.4322928147357805e-6	0.8730052775662596	0.426	0.388	0.034750288271119506	1.6051211722586584e-7	1.1034997039431405	0.383	0.337	0.003894344988133957	1.4322928147357805e-6	3.210242086875922e-7	plasmolipin [Source:ZFIN;Acc:ZDB-GENE-050419-195]
0	rpl13a	1.6345364017651332e-7	0.19343548800845856	0.927	0.938	0.003965712217962566	2.267036842199597e-6	0.1453022313908212	0.935	0.945	0.055002847865446625	2.267036842199597e-6	3.2690725363593407e-7	ribosomal protein L13a [Source:ZFIN;Acc:ZDB-GENE-030131-168]
0	rnf175	1.6845101227156791e-6	0.4477806320389255	0.044	0.106	0.040869584597327806	1.648600155726066e-7	0.37956557206318475	0.039	0.093	0.003999833697822581	1.6845101227156791e-6	3.297200039663887e-7	ring finger protein 175 [Source:ZFIN;Acc:ZDB-GENE-040426-1104]
0	yars	4.06859889405208e-7	0.17503771671765556	0.078	0.156	0.009871234636749156	1.6559677345094625e-7	0.1159171901053817	0.058	0.118	0.004017708917466858	4.06859889405208e-7	3.31193519479601e-7	NA
0	BX649250.1	1.6587837475626085e-7	0.26242007823221414	0.015	0.07	0.004024541128336401	1.8350066753258415e-6	0.17490170105655167	0.016	0.053	0.04452093195675556	1.8350066753258415e-6	3.3175672199688665e-7	NULL
0	zgc:193541	1.6833578985026055e-7	0.5404686460758032	0.695	0.742	0.004084162933347022	1.4699159181825232e-5	0.45801733140058065	0.626	0.693	0.35663100006944376	1.4699159181825232e-5	3.3667155136358293e-7	zgc:193541 [Source:ZFIN;Acc:ZDB-GENE-081022-15]
0	ndufb6	1.1645207776692854e-5	0.3221042524920148	0.344	0.474	0.28253603107812203	1.708652417112209e-7	0.3681066245620852	0.308	0.44	0.004145532494397641	1.1645207776692854e-5	3.4173045422751086e-7	NADH:ubiquinone oxidoreductase subunit B [Source:ZFIN;Acc:ZDB-GENE-040426-1781]
0	xrcc5	1.7277029682186693e-7	0.1517882429689914	0.06	0.137	0.004191752941492135	8.487050453523607e-4	0.464684480546643	0.061	0.095	1	8.487050453523607e-4	3.455405637941582e-7	X-ray repair complementing defective repair in Chinese hamster cells 5 [Source:ZFIN;Acc:ZDB-GENE-041008-108]
0	si:ch211-210c8.6	5.484762921728858e-5	0.6999662314888497	0.166	0.25	1	1.8563941180226717e-7	0.37833767743516655	0.13	0.212	0.004503983409146606	5.484762921728858e-5	3.712787891425434e-7	si:ch211-210c8.6 [Source:ZFIN;Acc:ZDB-GENE-030131-3630]
0	agpat5	1.4446995907235043e-6	0.3821289799631873	0.034	0.093	0.03505130147013366	1.9192241774760438e-7	0.26833452986064765	0.032	0.082	0.004656421699392377	1.4446995907235043e-6	3.838447986609946e-7	1-acylglycerol-3-phosphate O-acyltransferase 5 (lysophosphatidic acid acyltransferase, epsilon) [Source:ZFIN;Acc:ZDB-GENE-060929-914]
0	fam3a	4.9169895025647505e-5	0.594524846411544	0.181	0.267	1	1.9390436749877566e-7	0.5005754754287253	0.144	0.228	0.0047045077642552955	4.9169895025647505e-5	3.878086973986476e-7	family with sequence similarity 3 member A [Source:ZFIN;Acc:ZDB-GENE-040426-1772]
0	ndufa5	0.008663955210928564	0.3642487858452279	0.4	0.515	1	1.9540640692398199e-7	0.27837293683081354	0.35	0.491	0.004740950244789651	0.008663955210928564	3.9081277566430046e-7	NADH:ubiquinone oxidoreductase subunit A5 [Source:ZFIN;Acc:ZDB-GENE-050320-17]
0	zgc:112356	3.949063271751527e-5	0.2764124576544609	0.183	0.272	0.9581217309923555	1.9568893598609633e-7	0.3959633888075227	0.136	0.219	0.004747804964894669	3.949063271751527e-5	3.913778336780332e-7	NA
0	atp5f1b	1.4739966741926657e-6	0.2636462851201107	0.75	0.81	0.03576210730926246	2.0391865721602375e-7	0.3479460648971293	0.708	0.79	0.004947474461375168	1.4739966741926657e-6	4.0783727284922854e-7	ATP synthase F1 subunit beta [Source:ZFIN;Acc:ZDB-GENE-030131-124]
0	vps26c	2.074298563111086e-7	0.5744313967424237	0.124	0.222	0.005032663173820117	3.648255378791593e-6	1.0111119485429458	0.102	0.168	0.08851397200024162	3.648255378791593e-6	4.1485966959507163e-7	VPS26 endosomal protein sorting factor C [Source:ZFIN;Acc:ZDB-GENE-040801-6]
0	ssr3	3.6840472319096683e-7	0.12731048821441893	0.372	0.536	0.008938235394059238	2.1697008635207016e-7	0.1995361677202927	0.38	0.538	0.005264128235073926	3.6840472319096683e-7	4.3394012562812174e-7	signal sequence receptor, gamma [Source:ZFIN;Acc:ZDB-GENE-030131-9134]
0	nudt5	1.2305012769015193e-6	0.9691334638625446	0.103	0.187	0.02985442198018466	2.266513752498471e-7	0.7098480060577881	0.084	0.151	0.005499015666311791	1.2305012769015193e-6	4.533026991288484e-7	nudix (nucleoside diphosphate linked moiety X)-type motif 5 [Source:ZFIN;Acc:ZDB-GENE-040625-63]
0	phb2b	3.4449567103622492e-6	0.31408688221229053	0.192	0.29	0.08358153970680889	2.337468412078543e-7	0.2981732477721494	0.161	0.245	0.005671165861384961	3.4449567103622492e-6	4.67493627778123e-7	prohibitin 2b [Source:ZFIN;Acc:ZDB-GENE-040718-430]
0	hoxa11b	2.3405048956568633e-7	0.48021182530868023	0.082	0.037	0.005678532977842682	1.0568741987814997e-6	1.3957860105112356	0.079	0.042	0.025641881810836747	1.0568741987814997e-6	4.6810092435174116e-7	homeobox A11b [Source:NCBI gene;Acc:30382]
0	bloc1s6	2.362503916572669e-7	0.5603559819777025	0.197	0.312	0.005731907002388609	1.8359900400235295e-6	0.8079905932269814	0.186	0.273	0.04454479035105087	1.8359900400235295e-6	4.725007275002861e-7	biogenesis of lysosomal organelles complex-1, subunit 6, pallidin [Source:ZFIN;Acc:ZDB-GENE-070112-1862]
0	ttc32	1.173706909850702e-4	0.7619317271603361	0.08	0.137	1	2.3681150529104316e-7	0.2749036053750529	0.057	0.117	0.0057455207413712895	1.173706909850702e-4	4.736229545023972e-7	tetratricopeptide repeat domain 32 [Source:ZFIN;Acc:ZDB-GENE-041014-158]
0	aoc1	7.81840693370359e-4	0.49547999250124597	0.264	0.205	1	2.3863822690849863e-7	0.47928715184726584	0.266	0.19	0.0057898406612539935	7.81840693370359e-4	4.772763968687936e-7	amine oxidase copper containing 1 [Source:ZFIN;Acc:ZDB-GENE-061103-112]
0	zmp:0000001114	2.387991433768668e-7	0.19040287716885906	0.047	0.117	0.005793744816609542	2.7958097890608413e-5	0.17445699021479788	0.055	0.099	0.6783193710219413	2.7958097890608413e-5	4.775982297287026e-7	zmp:0000001114 [Source:ZFIN;Acc:ZDB-GENE-140106-74]
0	cyp8b1	0.029160554703278888	0.6330321275518029	0.196	0.164	1	2.424863609652701e-7	0.9790267497265095	0.202	0.138	0.005883204089739383	0.029160554703278888	4.849726631309053e-7	cytochrome P450, family 8, subfamily B, polypeptide 1 [Source:ZFIN;Acc:ZDB-GENE-040808-53]
0	gpr160	2.8675546319449378e-5	0.34326958523289397	0.085	0.149	0.6957261048024808	2.460929009532742e-7	0.3743536678299444	0.053	0.11	0.005970705962928339	2.8675546319449378e-5	4.921857413448325e-7	G protein-coupled receptor 160 [Source:ZFIN;Acc:ZDB-GENE-081022-189]
0	psen2	2.565717279094784e-7	0.5927605286184803	0.064	0.141	0.006224943262539764	3.3885162967065306e-6	0.5894563781964255	0.076	0.132	0.08221218239069385	3.3885162967065306e-6	5.131433899899052e-7	presenilin 2 [Source:NCBI gene;Acc:58026]
0	atp6v1aa	2.692110420265271e-7	0.7585876518622787	0.1	0.187	0.0065315983016476006	6.049594879674638e-7	0.787856202085778	0.08	0.144	0.014677527097066607	6.049594879674638e-7	5.384220115784686e-7	ATPase H+ transporting V1 subunit Aa [Source:ZFIN;Acc:ZDB-GENE-040426-1143]
0	aldh7a1	2.7598112477116777e-7	0.13447303057242438	0.285	0.424	0.006695854049198072	1.0464990147000561e-4	0.6465690615195071	0.296	0.42	1	1.0464990147000561e-4	5.519621733767541e-7	aldehyde dehydrogenase 7 family, member A1 [Source:ZFIN;Acc:ZDB-GENE-030131-6129]
0	zgc:77748	0.5250395990048768	0.5565797569111073	0.305	0.323	1	2.816957982517992e-7	0.8893359768269491	0.308	0.25	0.006834503457185153	0.5250395990048768	5.633915171510756e-7	zgc:77748 [Source:ZFIN;Acc:ZDB-GENE-040426-1864]
0	nrbf2b	6.149063280312798e-7	0.26768953134297035	0.08	0.156	0.01491885733069491	2.870290081838027e-7	0.15872404577459198	0.065	0.126	0.006963897796555422	6.149063280312798e-7	5.740579339819536e-7	nuclear receptor binding factor 2b [Source:ZFIN;Acc:ZDB-GENE-040718-357]
0	ros1	3.074425433184039e-7	0.18515624070393732	0.062	0.136	0.007459170985991115	2.234755353685823e-5	0.12578467002893756	0.05	0.094	0.5421963439112544	2.234755353685823e-5	6.148849921158907e-7	c-ros oncogene 1 , receptor tyrosine kinase [Source:ZFIN;Acc:ZDB-GENE-020506-1]
0	TPGS1	3.158219729032905e-7	0.2763965925508396	0.02	0.076	0.007662472706579633	3.1261118794852005e-7	0.6013532085937423	0.032	0.081	0.007584572642006993	3.158219729032905e-7	6.252222781712851e-7	zgc:92789 [Source:ZFIN;Acc:ZDB-GENE-040718-280]
0	dlst	1.1685949956317928e-5	0.14907783874692093	0.3	0.427	0.28352451784018556	3.200184205817069e-7	0.3219545311478951	0.29	0.41	0.007764286920153372	1.1685949956317928e-5	6.400367387516241e-7	dihydrolipoamide S-succinyltransferase [Source:ZFIN;Acc:ZDB-GENE-030326-1]
0	tyrobp	3.2981088711638963e-7	1.2326821648924389	0.119	0.065	0.008001871743217846	4.017850086182283e-6	1.1855912638471136	0.099	0.059	0.09748107879095455	4.017850086182283e-6	6.596216654575585e-7	TYRO protein tyrosine kinase binding protein [Source:ZFIN;Acc:ZDB-GENE-061130-2]
0	mif	4.4949046855042725e-7	0.42028065682422333	0.297	0.436	0.010905537747970467	3.343622264052125e-7	0.560320224847492	0.267	0.392	0.008112296337043265	4.4949046855042725e-7	6.68724341012326e-7	macrophage migration inhibitory factor [Source:ZFIN;Acc:ZDB-GENE-080708-1]
0	cdipt	2.1535536326522256e-5	0.3266208036699547	0.14	0.22	0.522495182354083	3.3772353930343e-7	0.24966568846887638	0.122	0.196	0.008193848510579818	2.1535536326522256e-5	6.754469645496707e-7	CDP-diacylglycerol--inositol 3-phosphatidyltransferase (phosphatidylinositol synthase) [Source:ZFIN;Acc:ZDB-GENE-040426-2536]
0	AL831745.1	0.025012409984644705	0.5884150936844433	0.365	0.338	1	3.4500661950294133e-7	0.7640207373954886	0.368	0.303	0.008370550602380362	0.025012409984644705	6.900131199763149e-7	si:ch211-217g15.3 [Source:NCBI gene;Acc:368914]
0	ppifa	3.514796431838288e-7	1.0377353798016635	0.031	0.092	0.008527599102926055	1.2123751749031214e-4	1.0355539165557803	0.037	0.072	1	1.2123751749031214e-4	7.029591628297175e-7	peptidylprolyl isomerase Fa [Source:ZFIN;Acc:ZDB-GENE-040912-52]
0	gcsha	1.422919549804241e-4	0.6033040667368721	0.217	0.304	1	3.5649931638421214e-7	0.33384897232921984	0.18	0.268	0.008649386414113756	1.422919549804241e-4	7.12998505676662e-7	glycine cleavage system protein H (aminomethyl carrier), a [Source:ZFIN;Acc:ZDB-GENE-050320-18]
0	rps28	3.856557421234752e-6	0.15531934561981675	0.969	0.966	0.09356779615399755	3.578689620965788e-7	0.15336241019203278	0.967	0.965	0.008682616758387196	3.856557421234752e-6	7.157377961229643e-7	ribosomal protein S28 [Source:NCBI gene;Acc:406307]
0	lrp10	9.759386188207308e-7	0.6736425327289719	0.096	0.177	0.02367822276982857	3.5878756249261567e-7	0.3770367571094302	0.087	0.154	0.008704903841195842	9.759386188207308e-7	7.175749962567168e-7	low density lipoprotein receptor-related protein 10 [Source:ZFIN;Acc:ZDB-GENE-140418-2]
0	lyrm5a	3.6564382063568406e-7	0.5379386889671167	0.064	0.139	0.008871250376262966	7.024419067904481e-4	0.806856942411756	0.048	0.082	1	7.024419067904481e-4	7.312875075759651e-7	LYR motif containing 5a [Source:NCBI gene;Acc:553589]
0	ostm1	8.613690012837038e-6	0.4469557245045941	0.036	0.088	0.20898534709145222	3.6928029374680866e-7	0.7374993470678741	0.024	0.069	0.008959478486885072	8.613690012837038e-6	7.385604511256816e-7	osteoclastogenesis associated transmembrane protein 1 [Source:ZFIN;Acc:ZDB-GENE-081104-270]
0	crls1	3.8407229160786596e-7	0.13383293815745478	0.057	0.131	0.009318361938990044	5.231887150194698e-6	0.9145101492036773	0.053	0.103	0.12693604603802378	5.231887150194698e-6	7.68144435704207e-7	cardiolipin synthase 1 [Source:ZFIN;Acc:ZDB-GENE-040426-2519]
0	mesd	0.0034683351362473735	0.6349336357552722	0.212	0.278	1	3.848839550113848e-7	0.6819048476149752	0.154	0.239	0.009338054516486219	0.0034683351362473735	7.697677618871109e-7	mesoderm development LRP chaperone [Source:NCBI gene;Acc:791222]
0	mrpl46	1.056862986517314e-6	1.3195677624425945	0.078	0.157	0.025641609778883072	3.869033618814486e-7	0.4378290344975051	0.063	0.123	0.009387049365967706	1.056862986517314e-6	7.738065740686857e-7	mitochondrial ribosomal protein L46 [Source:ZFIN;Acc:ZDB-GENE-040718-224]
0	cyp20a1	4.3962464447814504e-7	0.5205780389494068	0.101	0.186	0.010666173124328755	3.929499199132679e-7	0.3904532183304068	0.1	0.17	0.009533750956935707	4.3962464447814504e-7	7.858996854168966e-7	cytochrome P450, family 20, subfamily A, polypeptide 1 [Source:ZFIN;Acc:ZDB-GENE-040426-2646]
0	rab13	7.278978343799161e-4	0.45592486733449855	0.175	0.244	1	4.09079067624519e-7	0.30408106104673394	0.135	0.213	0.00992507633870608	7.278978343799161e-4	8.18157967903354e-7	RAB13, member RAS oncogene family [Source:NCBI gene;Acc:373105]
0	cox11	4.1215860754228355e-7	0.6427442342291851	0.104	0.192	0.009999792136190884	3.830192374965192e-5	0.26384807811033006	0.093	0.147	0.9292812740140548	3.830192374965192e-5	8.243170452098499e-7	cytochrome c oxidase assembly homolog 11 (yeast) [Source:ZFIN;Acc:ZDB-GENE-050506-82]
0	crp6	4.174286530526142e-7	2.3758909650880895	0.046	0.016	0.010127653980362526	5.107336613182737e-6	2.9591905471724247	0.03	0.011	0.12391420090903957	5.107336613182737e-6	8.348571318585482e-7	C-reactive protein 6 [Source:ZFIN;Acc:ZDB-GENE-060503-881]
0	asna1	1.599389469121271e-5	0.4394437519093981	0.077	0.141	0.38804387299820275	4.228214444557415e-7	0.13253909120333152	0.057	0.113	0.0102584938853852	1.599389469121271e-5	8.456427101335086e-7	NA
0	pmm2	0.0018512589393848075	0.4982251945871474	0.1	0.149	1	4.2452927720686644e-7	0.12991301944836042	0.058	0.116	0.010299929323592994	0.0018512589393848075	8.490583741886259e-7	phosphomannomutase 2 [Source:ZFIN;Acc:ZDB-GENE-030722-6]
0	surf1	9.730541399811665e-6	0.3575822443947161	0.148	0.235	0.2360823954422306	4.462778319264954e-7	0.742286227034997	0.115	0.189	0.010827592758200631	9.730541399811665e-6	8.92555464689087e-7	SURF1 cytochrome c oxidase assembly factor [Source:ZFIN;Acc:ZDB-GENE-041108-2]
0	UBL4A	4.545627413821565e-7	0.2596057345481464	0.075	0.151	0.01102860123141388	9.053351873119558e-7	0.39231730326015946	0.073	0.134	0.02196524231456267	9.053351873119558e-7	9.091252761370273e-7	zgc:56596 [Source:NCBI gene;Acc:393270]
0	zgc:193742	5.603835770088924e-4	1.1060372168924806	0.108	0.164	1	4.853518670405528e-7	0.7771126103230683	0.077	0.141	0.011775606998137893	5.603835770088924e-4	9.707034985146715e-7	zgc:193742 [Source:ZFIN;Acc:ZDB-GENE-081022-37]
0	mrpl22	4.878599373813284e-7	0.10128611006317723	0.042	0.108	0.011836457800745789	5.493886265706499e-7	0.5524513929937536	0.028	0.073	0.01332926685785711	5.493886265706499e-7	9.757196367553386e-7	mitochondrial ribosomal protein L22 [Source:ZFIN;Acc:ZDB-GENE-080303-28]
0	prrg4	4.897354296204868e-7	0.2069296331013788	0.127	0.221	0.011881960993452251	1.0295306908903589e-5	0.1544225710507532	0.122	0.186	0.2497847362238189	1.0295306908903589e-5	9.79470619400183e-7	proline rich Gla (G-carboxyglutamic acid) 4 (transmembrane) [Source:ZFIN;Acc:ZDB-GENE-050417-112]
0	txndc15	4.946261585674415e-7	0.7754069070180201	0.137	0.234	0.012000619859163265	1.385667163499219e-6	0.3817897278205795	0.153	0.231	0.03361905672081805	1.385667163499219e-6	9.89252072479846e-7	thioredoxin domain containing 15 [Source:ZFIN;Acc:ZDB-GENE-070615-36]
0	zgc:64022	4.951137705716145e-7	1.6041232250884254	0.191	0.123	0.01201245030160851	0.0172785168615518	0.9780842446484481	0.14	0.114	1	0.0172785168615518	9.902272960055832e-7	zgc:64022 [Source:ZFIN;Acc:ZDB-GENE-040426-1340]
0	pex19	5.044664359623728e-7	0.9494764929919994	0.08	0.159	0.012239364669319089	1.706929741933124e-5	0.8861115850563133	0.07	0.12	0.41413529398781457	1.706929741933124e-5	1.0089326174383612e-6	peroxisomal biogenesis factor 19 [Source:ZFIN;Acc:ZDB-GENE-050417-424]
0	tlcd2	5.086327665709242e-7	0.13486391000448872	0.209	0.324	0.012340448182543762	7.656393287094068e-6	0.43185828716634905	0.218	0.315	0.18575941393147627	7.656393287094068e-6	1.0172652744345565e-6	TLC domain containing 2 [Source:NCBI gene;Acc:559420]
0	metap1d	5.103854596890989e-7	0.54079923796635	0.051	0.12	0.012382972022976918	8.314796869932654e-7	0.8736693845329975	0.052	0.106	0.020173360165830604	8.314796869932654e-7	1.020770658884881e-6	methionyl aminopeptidase type 1D (mitochondrial) [Source:NCBI gene;Acc:554090]
0	bri3	5.153528550127955e-7	0.7703233183163171	0.171	0.274	0.012503490968320445	0.0012033985389668283	1.1271102467665999	0.187	0.248	1	0.0012033985389668283	1.0307054444370266e-6	brain protein I3 [Source:ZFIN;Acc:ZDB-GENE-030131-3038]
0	mapk14a	2.1467328056328404e-6	0.39197865891199757	0.165	0.26	0.05208403133026397	5.165846882514914e-7	0.11133749362506129	0.154	0.234	0.012533377706357684	2.1467328056328404e-6	1.0331691096432419e-6	mitogen-activated protein kinase 14a [Source:NCBI gene;Acc:65237]
0	wu:fb59d01	0.0014888700151506672	0.503623264401492	0.47	0.464	1	5.226400632833564e-7	0.7047180048071446	0.451	0.422	0.012680293215380794	0.0014888700151506672	1.0452798534140766e-6	wu:fb59d01 [Source:ZFIN;Acc:ZDB-GENE-030131-1098]
0	si:ch211-235e9.6	1.4965572215323852e-5	0.35662190428049456	0.321	0.445	0.3630947130881873	5.248282582754105e-7	0.43671068622020537	0.289	0.402	0.01273338320227801	1.4965572215323852e-5	1.049656241106121e-6	si:ch211-235e9.6 [Source:ZFIN;Acc:ZDB-GENE-141216-417]
0	si:dkey-6n6.2	1.4069657640939602e-6	0.34320127159823244	0.042	0.106	0.03413580336844766	5.288432724277605e-7	0.4186334246908694	0.033	0.082	0.012830795475642325	1.4069657640939602e-6	1.0576862651803148e-6	NA
0	emg1	2.265372045035487e-5	0.10327052667141379	0.042	0.094	0.5496245655665098	5.637652922402694e-7	0.6102434869782476	0.04	0.091	0.013678073520333416	2.265372045035487e-5	1.1275302666492335e-6	EMG1 N1-specific pseudouridine methyltransferase [Source:ZFIN;Acc:ZDB-GENE-060421-2909]
0	sptlc1	4.420453069586595e-6	0.3316823393406134	0.168	0.26	0.10724903237430997	6.00214020060784e-7	0.24164280763678359	0.133	0.208	0.01456239255471474	4.420453069586595e-6	1.200427679864699e-6	serine palmitoyltransferase, long chain base subunit 1 [Source:ZFIN;Acc:ZDB-GENE-050522-61]
0	st8sia7.1	6.135159575252045e-7	0.13425033998965885	0.093	0.169	0.01488512416147651	5.795576298036355e-4	0.1765598776825823	0.136	0.182	1	5.795576298036355e-4	1.2270315386485781e-6	ST8 alpha-N-acetyl-neuraminide alpha-2,8-sialyltransferase 7.1 [Source:ZFIN;Acc:ZDB-GENE-090504-4]
0	mgmt	1.0614176902764041e-4	0.7145434531376527	0.111	0.177	1	6.344463389081056e-7	0.7746697488848056	0.096	0.166	0.015392937074588458	1.0614176902764041e-4	1.2688922752940552e-6	O-6-methylguanine-DNA methyltransferase [Source:ZFIN;Acc:ZDB-GENE-120614-1]
0	slc19a3b	0.04838165147944908	1.5459688159265688	0.098	0.079	1	6.541559677941302e-7	2.385799178257195	0.067	0.033	0.015871132090621187	0.04838165147944908	1.3083115076682293e-6	solute carrier family 19 member 3b [Source:ZFIN;Acc:ZDB-GENE-050419-166]
0	atp6v1f	6.545500996048675e-7	0.8493093940476262	0.176	0.279	0.015880694516613295	3.781816769049271e-5	1.0650053275553026	0.149	0.217	0.9175443845067343	3.781816769049271e-5	1.3090997707739017e-6	ATPase H+ transporting V1 subunit F [Source:ZFIN;Acc:ZDB-GENE-040718-259]
0	ddost	6.551329344285354e-7	0.3287762722710751	0.281	0.415	0.015894835255105124	1.4062694913930968e-5	0.4888747392838188	0.248	0.346	0.34118910400179314	1.4062694913930968e-5	1.31026543965791e-6	dolichyl-diphosphooligosaccharide--protein glycosyltransferase subunit (non-catalytic) [Source:NCBI gene;Acc:406408]
0	enosf1	6.770698769923915e-7	1.1389951317851181	0.165	0.275	0.0164270693555894	5.843385122636146e-4	0.874419627001601	0.19	0.257	1	5.843385122636146e-4	1.354139295561166e-6	enolase superfamily member 1 [Source:ZFIN;Acc:ZDB-GENE-060929-780]
0	sirt4	6.776724772978291e-7	0.7164691156000829	0.07	0.146	0.01644168964419993	4.405854949312221e-5	0.4470881759794203	0.076	0.125	1	4.405854949312221e-5	1.3553444953556718e-6	sirtuin 4 [Source:ZFIN;Acc:ZDB-GENE-041010-65]
0	dhrs13a.1	0.0014303292573440121	0.6666275169946438	0.139	0.199	1	7.176042707592724e-7	0.17375064640150617	0.103	0.172	0.01741051481716147	0.0014303292573440121	1.4352080265626568e-6	dehydrogenase/reductase (SDR family) member 13a, tandem duplicate 1 [Source:ZFIN;Acc:ZDB-GENE-041114-58]
0	gkup	7.81726423636471e-7	0.3862482126848783	0.054	0.122	0.01896624649026806	2.6037330241441084e-6	0.8282865744546872	0.042	0.09	0.06317177063178436	2.6037330241441084e-6	1.5634522361767405e-6	glucuronokinase with putative uridyl pyrophosphorylase [Source:ZFIN;Acc:ZDB-GENE-080204-36]
0	polr2h	4.766436247400855e-5	0.3347543906178543	0.055	0.109	1	7.871187839452701e-7	0.5711168609665438	0.028	0.073	0.019097075936080146	4.766436247400855e-5	1.5742369483345616e-6	info polymerase (RNA) II (DNA directed) polypeptide H [Source:ZFIN;Acc:ZDB-GENE-050417-66]
0	tollip	3.196531378453755e-6	0.6236938187332981	0.126	0.209	0.077554244304045	7.948249494230279e-7	0.19484592763925068	0.106	0.175	0.019284042922901503	3.196531378453755e-6	1.589649267099355e-6	toll interacting protein [Source:NCBI gene;Acc:336876]
0	hexb	1.7988131807283943e-6	1.7066848663271712	0.372	0.329	0.043642805390832304	8.197431194610976e-7	1.6516524589646426	0.336	0.293	0.01988860756436515	1.7988131807283943e-6	1.6394855669434135e-6	hexosaminidase B (beta polypeptide) [Source:ZFIN;Acc:ZDB-GENE-030131-2333]
0	zgc:153284	8.235533618883999e-7	1.0638554583596298	0.308	0.229	0.019981051666136358	0.00470021565111825	0.583393214563914	0.269	0.229	1	0.00470021565111825	1.6471060455366607e-6	zgc:153284 [Source:ZFIN;Acc:ZDB-GENE-060825-317]
0	ptpa	8.365837016188288e-7	0.19489957531993518	0.034	0.095	0.020297193768676027	7.792699311335548e-6	0.3970499350343313	0.028	0.066	0.18906647069162308	7.792699311335548e-6	1.673166703365368e-6	protein phosphatase 2 phosphatase activator [Source:ZFIN;Acc:ZDB-GENE-040801-11]
0	si:ch73-199g24.2	4.909237597292778e-6	1.1065574931956514	0.065	0.131	0.11910792258551738	8.445979706169578e-7	0.42849728041570323	0.05	0.104	0.02049163596310863	4.909237597292778e-6	1.689195227888184e-6	si:ch73-199g24.2 [Source:ZFIN;Acc:ZDB-GENE-081105-181]
0	si:ch211-122f10.4	8.778592590552139e-7	1.7105738316240962	0.259	0.192	0.0212986213431976	2.1852677727923115e-5	1.5300527977943212	0.202	0.156	0.5301896670348706	2.1852677727923115e-5	1.7557177474735489e-6	si:ch211-122f10.4 [Source:ZFIN;Acc:ZDB-GENE-140106-45]
0	cox8b	1.4386135132162146e-5	0.49611977699821175	0.54	0.524	0.34903641057651796	8.9355643294944e-7	0.6277094699659416	0.501	0.486	0.021679466176219315	1.4386135132162146e-5	1.7871120674557826e-6	cytochrome c oxidase subunit 8B [Source:ZFIN;Acc:ZDB-GENE-110620-4]
0	ak3	1.3965034084265744e-4	0.6144185643225557	0.212	0.298	1	9.115207829352477e-7	0.6454711373859379	0.187	0.274	0.02211531723557498	1.3965034084265744e-4	1.823040735000359e-6	adenylate kinase 3 [Source:ZFIN;Acc:ZDB-GENE-040426-2142]
0	si:dkey-286j17.4	9.162397113487675e-7	0.18936290283617296	0.033	0.092	0.022229807876743796	0.0710459143211193	0.42302101763877964	0.016	0.026	1	0.0710459143211193	1.8324785832023252e-6	si:dkey-286j17.4 [Source:ZFIN;Acc:ZDB-GENE-130530-2]
0	pctp	9.178481300424937e-7	0.3780397609692061	0.041	0.104	0.02226883133109098	0.06990967340309599	0.6848772736483082	0.057	0.075	1	0.06990967340309599	1.8356954176397975e-6	phosphatidylcholine transfer protein [Source:ZFIN;Acc:ZDB-GENE-081022-182]
0	si:ch211-137a8.2	9.449391812160032e-7	0.11347223398004846	0.024	0.08	0.02292611441466267	1.0717524612869175e-6	1.065794458216128	0.023	0.065	0.02600285821574319	1.0717524612869175e-6	1.8898774695219508e-6	si:ch211-137a8.2 [Source:ZFIN;Acc:ZDB-GENE-061103-172]
0	si:ch73-191k20.3	9.528513325576551e-7	0.1761222774632274	0.015	0.064	0.023118079030513827	0.04477912820368871	0.8403494929184401	0.006	0.014	1	0.04477912820368871	1.905701757189649e-6	si:ch73-191k20.3 [Source:ZFIN;Acc:ZDB-GENE-090312-62]
0	si:ch211-152c8.4	1.6088535992383312e-5	0.2881120498330496	0.044	0.099	0.3903400602472039	9.55714718566631e-7	0.24675250574377428	0.028	0.072	0.0231875505018636	1.6088535992383312e-5	1.9114285237426385e-6	NA
0	prdx3	1.975077148291103e-4	0.3560667288578139	0.33	0.452	1	9.681914566796322e-7	0.3801141127579997	0.3	0.423	0.023490261121961235	1.975077148291103e-4	1.936381975964567e-6	peroxiredoxin 3 [Source:ZFIN;Acc:ZDB-GENE-030826-18]
0	asah1a	1.0084696449184486e-6	0.7404464722316773	0.073	0.145	0.0244674905250114	8.823982199128649e-5	0.7382689983887367	0.085	0.134	1	8.823982199128649e-5	2.016938272825873e-6	N-acylsphingosine amidohydrolase (acid ceramidase) 1a [Source:ZFIN;Acc:ZDB-GENE-041010-191]
0	meltf	0.05838147729077476	0.576498580852641	0.175	0.146	1	1.009074800324468e-6	0.922785302836854	0.198	0.141	0.02448217280547224	0.05838147729077476	2.0181485824169812e-6	melanotransferrin [Source:ZFIN;Acc:ZDB-GENE-050309-40]
0	nsdhl	1.5020318875026201e-4	0.21103749878420497	0.142	0.208	1	1.01022195015361e-6	0.3310181286789238	0.106	0.171	0.024510004954626883	1.5020318875026201e-4	2.0204428797588297e-6	NAD(P) dependent steroid dehydrogenase-like [Source:ZFIN;Acc:ZDB-GENE-050417-163]
0	dcun1d1	3.7233515777982153e-5	0.19149801593362126	0.072	0.132	0.9033595598054031	1.0183466544700644e-6	0.11582500176953214	0.049	0.101	0.0247071265307527	3.7233515777982153e-5	2.0366922719102224e-6	DCN1, defective in cullin neddylation 1, domain containing 1 (S. cerevisiae) [Source:ZFIN;Acc:ZDB-GENE-030131-5443]
0	rpl28	8.312552535565435e-5	0.1307074436699347	0.943	0.953	1	1.0213741744748617e-6	0.15102671506750465	0.952	0.96	0.024780580221109093	8.312552535565435e-5	2.04274730574452e-6	ribosomal protein L28 [Source:ZFIN;Acc:ZDB-GENE-040930-10]
0	fbxo44	3.4212958711069826e-4	1.5080552363468451	0.091	0.15	1	1.0394165081756866e-6	0.14210618525741925	0.069	0.127	0.02521832332135851	3.4212958711069826e-4	2.078831935964697e-6	F-box protein 44 [Source:ZFIN;Acc:ZDB-GENE-041212-85]
0	umps	9.016326294126765e-5	0.5714768841108859	0.042	0.09	1	1.071139792297953e-6	0.7534249729879949	0.025	0.069	0.025987993640732936	9.016326294126765e-5	2.1422784372554506e-6	uridine monophosphate synthetase [Source:ZFIN;Acc:ZDB-GENE-040426-785]
0	ndufab1a	4.850388042266216e-5	0.4178922656313078	0.315	0.426	1	1.0832153254634825e-6	0.4777486235075004	0.283	0.392	0.026280970226395015	4.850388042266216e-5	2.166429477571523e-6	NADH:ubiquinone oxidoreductase subunit AB1a [Source:ZFIN;Acc:ZDB-GENE-040801-1]
0	ndufa3	0.16717274671997642	0.42128359511299895	0.436	0.521	1	1.108081629889045e-6	0.3276146141994196	0.345	0.473	0.026884276504368008	0.16717274671997642	2.2161620319331932e-6	NADH:ubiquinone oxidoreductase subunit A3 [Source:ZFIN;Acc:ZDB-GENE-040801-18]
0	dera	1.3997367751726345e-4	0.6241662700312987	0.153	0.227	1	1.1088685454495528e-6	0.18773192322499144	0.14	0.214	0.02690336864969705	1.3997367751726345e-4	2.2177358613096536e-6	deoxyribose-phosphate aldolase (putative) [Source:ZFIN;Acc:ZDB-GENE-041010-200]
0	chrac1	1.1173612117014673e-6	0.4196990345143494	0.131	0.222	0.027109417718301	1.3186926085172021e-5	0.4967587293991249	0.111	0.173	0.31994120067844356	1.3186926085172021e-5	2.2347211749068584e-6	chromatin accessibility complex subunit 1 [Source:ZFIN;Acc:ZDB-GENE-050227-18]
0	tmem251	9.697079708942635e-6	0.6345987872033523	0.106	0.182	0.2352705478983662	1.1312773213710047e-6	0.2227947010583602	0.086	0.149	0.02744705037110332	9.697079708942635e-6	2.262553362953631e-6	transmembrane protein 251 [Source:NCBI gene;Acc:619265]
0	rps27.1	1.1553058588774787e-6	0.1505949537714626	0.909	0.93	0.02803003074808539	2.0226694120395613e-4	0.1294465988990705	0.928	0.936	1	2.0226694120395613e-4	2.31061038302333e-6	ribosomal protein S27, isoform 1 [Source:ZFIN;Acc:ZDB-GENE-050522-549]
0	csnk1e	1.1570962068992285e-6	0.6866910849103416	0.013	0.061	0.02807346817178908	0.0046859238589498755	1.3939827748108882	0.039	0.064	1	0.0046859238589498755	2.314191074926824e-6	casein kinase 1, epsilon [Source:ZFIN;Acc:ZDB-GENE-030131-7873]
0	rps13	1.2160598731402641e-6	0.19759433288970385	0.945	0.943	0.02950404464212909	8.133023836852516e-4	0.11446015389688124	0.933	0.957	1	8.133023836852516e-4	2.432118267478913e-6	ribosomal protein S13 [Source:ZFIN;Acc:ZDB-GENE-040625-52]
0	atg12	1.2333099763013911e-6	0.4596731022300611	0.116	0.202	0.02992256664502435	7.58080766782917e-5	0.7610286369389485	0.11	0.165	1	7.58080766782917e-5	2.4666184315492846e-6	ATG12 autophagy related 12 homolog (S. cerevisiae) [Source:ZFIN;Acc:ZDB-GENE-071205-7]
0	acp5b	1.2648231965610757e-6	1.7868143805558432	0.238	0.171	0.03068714039496482	2.7125135324534936e-5	1.6030425991814405	0.197	0.149	0.6581100332438666	2.7125135324534936e-5	2.5296447933444337e-6	acid phosphatase 5b, tartrate resistant [Source:ZFIN;Acc:ZDB-GENE-040718-151]
0	gda	1.0589490368900846e-4	1.2889646375374841	0.297	0.264	1	1.3348534907181672e-6	1.329180042714293	0.278	0.232	0.032386215391804175	1.0589490368900846e-4	2.6697051996024915e-6	guanine deaminase [Source:ZFIN;Acc:ZDB-GENE-050522-434]
0	ndfip1	1.2187694156157033e-4	0.5918986686641818	0.339	0.499	1	1.3759282191437836e-6	0.4313287296554438	0.334	0.497	0.03338277045286648	1.2187694156157033e-4	2.7518545451091017e-6	Nedd4 family interacting protein 1 [Source:ZFIN;Acc:ZDB-GENE-030131-2767]
0	lsr	1.8403021805596216e-4	0.6632887611854866	0.175	0.249	1	1.4229168905496365e-6	0.23749328807498604	0.135	0.208	0.03452280959851528	1.8403021805596216e-4	2.8458317564067985e-6	lipolysis stimulated lipoprotein receptor [Source:ZFIN;Acc:ZDB-GENE-050913-73]
0	gatd1	5.697375784388815e-5	1.0858584748996245	0.098	0.163	1	1.4262626051353285e-6	1.0954856374442488	0.07	0.129	0.03460398332579334	5.697375784388815e-5	2.85252317604564e-6	glutamine amidotransferase like class 1 domain containing 1 [Source:NCBI gene;Acc:100148360]
0	tob1a	3.8820828685644295e-6	0.21911759192997426	0.331	0.505	0.09418709455711019	1.4505049619489556e-6	0.3943818867252403	0.336	0.497	0.03519215138680556	3.8820828685644295e-6	2.901007819933268e-6	transducer of ERBB2, 1a [Source:ZFIN;Acc:ZDB-GENE-031030-4]
0	cyp27a7	1.5075595042298015e-4	0.32500027478361204	0.162	0.227	1	1.4630367093436354e-6	0.3381907003307252	0.143	0.214	0.03549619664209528	1.5075595042298015e-4	2.9260712782108557e-6	cytochrome P450, family 27, subfamily A, polypeptide 7 [Source:ZFIN;Acc:ZDB-GENE-081104-519]
0	nomo	1.4822232272744423e-6	0.10420974214105616	0.126	0.211	0.03596169994013252	1.3672301896093174e-5	0.40198263453549377	0.1	0.157	0.3317173886030126	1.3672301896093174e-5	2.964444257563188e-6	nodal modulator [Source:ZFIN;Acc:ZDB-GENE-040826-3]
0	tmem176l.2	1.4839105933323597e-6	0.29285887000334965	0.53	0.484	0.03600263881542971	1.623270831329809e-4	0.10983378334983085	0.484	0.447	1	1.623270831329809e-4	2.9678189846740684e-6	transmembrane protein 176l.2 [Source:ZFIN;Acc:ZDB-GENE-080829-12]
0	cnot6l	4.348514754942498e-6	0.3256992076513323	0.129	0.215	0.10550366498441488	1.5222965153974683e-6	0.15758211258325172	0.14	0.213	0.036933958056573374	4.348514754942498e-6	3.044590713408259e-6	CCR4-NOT transcription complex, subunit 6-like [Source:NCBI gene;Acc:553665]
0	mthfs	1.5296241611525138e-6	0.26653630737985035	0.214	0.32	0.03711174139788229	0.007982647637045112	0.8937382555713975	0.219	0.275	1	0.007982647637045112	3.0592459825549523e-6	5,10-methenyltetrahydrofolate synthetase (5-formyltetrahydrofolate cyclo-ligase) [Source:ZFIN;Acc:ZDB-GENE-130103-5]
0	coq4	1.530890567595943e-6	0.34768115711322833	0.051	0.116	0.03714246695101277	0.001784050479594577	0.733670502755897	0.045	0.075	1	0.001784050479594577	3.0617787915659577e-6	coenzyme Q4 homolog (S. cerevisiae) [Source:NCBI gene;Acc:100137123]
0	bloc1s5	2.465119894013168e-4	0.8631991963259047	0.098	0.156	1	1.568319401362273e-6	0.7256473742685867	0.079	0.141	0.03805056531585147	2.465119894013168e-4	3.1366363430988004e-6	biogenesis of lysosomal organelles complex-1, subunit 5, muted [Source:ZFIN;Acc:ZDB-GENE-030131-3502]
0	rpl32	1.5808753851081032e-6	0.17105932801052237	0.967	0.96	0.0383551985934928	2.035579024760505e-5	0.12425501557042296	0.958	0.969	0.4938721829873937	2.035579024760505e-5	3.1617482710492207e-6	ribosomal protein L32 [Source:ZFIN;Acc:ZDB-GENE-060331-105]
0	gadd45aa	2.7593485253052718e-5	0.837513562519151	0.067	0.128	0.6694731392095651	1.6227798513123654e-6	0.8469970263189084	0.052	0.106	0.03937188475254061	2.7593485253052718e-5	3.2455570692102856e-6	growth arrest and DNA-damage-inducible, alpha, a [Source:ZFIN;Acc:ZDB-GENE-040426-1501]
0	rnf170	1.362999076399837e-4	0.8186342321653244	0.147	0.218	1	1.6714298847315652e-6	0.740372108177777	0.127	0.201	0.040552231863357234	1.362999076399837e-4	3.3428569757852733e-6	ring finger protein 170 [Source:NCBI gene;Acc:406612]
0	cyp2y3	0.028511715708413283	0.686590468657473	0.312	0.29	1	1.7071593509145557e-6	1.0820858984858475	0.297	0.246	0.04141910017188895	0.028511715708413283	3.4143157874360613e-6	cytochrome P450, family 2, subfamily Y, polypeptide 3 [Source:ZFIN;Acc:ZDB-GENE-050522-490]
0	rilpl2	1.7383391808696284e-6	0.4048487978570092	0.07	0.142	0.04217558520625892	8.91284937939885e-6	0.7754928476727687	0.063	0.113	0.2162435516429749	8.91284937939885e-6	3.476675339916152e-6	Rab interacting lysosomal protein-like 2 [Source:NCBI gene;Acc:100004718]
0	pdzk1ip1	1.7934302723750122e-6	1.2405362581375146	0.179	0.117	0.043512205268362546	2.341456460423238e-6	1.0379430956593463	0.173	0.12	0.05680841664278861	2.341456460423238e-6	3.586857328357883e-6	PDZK1 interacting protein 1 [Source:ZFIN;Acc:ZDB-GENE-030616-128]
0	cyb5a	0.007224795130130903	0.20116164634949163	0.39	0.504	1	1.8046403805223392e-6	0.2039109676386457	0.375	0.522	0.043784184912232994	0.007224795130130903	3.6092775043177767e-6	cytochrome b5 type A (microsomal) [Source:ZFIN;Acc:ZDB-GENE-040426-2148]
0	pigbos1	1.8233386423107126e-6	0.7719813869673217	0.153	0.246	0.04423784213974251	8.895460778425512e-6	0.7697025389408236	0.132	0.199	0.21582166940615977	8.895460778425512e-6	3.646673960057621e-6	PIGB opposite strand 1 [Source:NCBI gene;Acc:100534660]
0	hexa	1.8661729376095164e-6	0.4593433891214487	0.101	0.182	0.04527708781228209	6.125619919707531e-4	1.2373621098370884	0.067	0.106	1	6.125619919707531e-4	3.7323423926176004e-6	hexosaminidase A (alpha polypeptide) [Source:ZFIN;Acc:ZDB-GENE-050417-283]
0	emc8	8.633539344106677e-6	0.23514802009905722	0.147	0.232	0.2094669315667162	1.8816008273026333e-6	0.3308895710414357	0.122	0.19	0.04565139927201649	8.633539344106677e-6	3.7631981141835927e-6	ER membrane protein complex subunit 8 [Source:ZFIN;Acc:ZDB-GENE-040426-2692]
0	TST	1.9034262393100647e-6	1.040022913673506	0.101	0.183	0.04618092741814079	3.5602071462478233e-4	1.3512353940109367	0.108	0.159	1	3.5602071462478233e-4	3.80684885558868e-6	zgc:162544 [Source:ZFIN;Acc:ZDB-GENE-030131-9020]
0	si:dkey-165n16.1	3.3006627909787156e-5	1.2564791523268082	0.096	0.166	0.800806806347256	1.962995148407448e-6	0.7232476205661102	0.077	0.137	0.04762618829066151	3.3006627909787156e-5	3.925986443464947e-6	si:dkey-165n16.1 [Source:ZFIN;Acc:ZDB-GENE-100922-224]
0	usp12a	2.0766569585792493e-5	0.5064206227965555	0.064	0.122	0.5038385112904975	2.0471615084642983e-6	0.27736345437151666	0.06	0.113	0.049668232518360805	2.0766569585792493e-5	4.0943188260583515e-6	ubiquitin specific peptidase 12a [Source:NCBI gene;Acc:565736]
0	stt3a	2.0548373290701085e-6	0.6950035096629263	0.134	0.222	0.04985446327789897	2.2583851023265442e-5	0.5189955379258921	0.1	0.157	0.5479293935264662	2.2583851023265442e-5	4.109670435783768e-6	STT3 oligosaccharyltransferase complex catalytic subunit A [Source:ZFIN;Acc:ZDB-GENE-021015-3]
0	kat5b	2.0832242773560284e-6	0.16471758434447992	0.036	0.093	0.05054318741721196	4.646848651201977e-6	0.44617719383647847	0.045	0.091	0.11274184197546237	4.646848651201977e-6	4.166444214888667e-6	K(lysine) acetyltransferase 5b [Source:ZFIN;Acc:ZDB-GENE-030131-985]
0	cutc	0.0037203647306586914	0.7033939635956368	0.075	0.116	1	2.0851057679154664e-6	0.5143384877144284	0.039	0.086	0.05058883614116505	0.0037203647306586914	4.170207188164873e-6	cutC copper transporter homolog (E. coli) [Source:ZFIN;Acc:ZDB-GENE-041010-144]
0	spryd4	0.0010431676311991253	0.6647092388381974	0.069	0.114	1	2.1265862808362823e-6	0.4719691377580313	0.044	0.093	0.05159523634564988	0.0010431676311991253	4.253168039303357e-6	SPRY domain containing 4 [Source:ZFIN;Acc:ZDB-GENE-040718-180]
0	clptm1	1.1585999789083763e-4	0.16340215613730447	0.09	0.15	1	2.183736786991279e-6	0.13295209752533443	0.073	0.131	0.052981821925982414	1.1585999789083763e-4	4.367468805276206e-6	CLPTM1 regulator of GABA type A receptor forward trafficking [Source:NCBI gene;Acc:795480]
0	skap2	2.367785117293158e-6	0.25564884027627	0.152	0.241	0.05744720251576659	5.691494520387363e-5	0.6715476322681009	0.146	0.21	1	5.691494520387363e-5	4.735564628179957e-6	src kinase associated phosphoprotein 2 [Source:NCBI gene;Acc:368564]
0	ndufs6	2.3743218968832704e-6	0.31276569147169675	0.328	0.457	0.05760579786218191	5.653666907061675e-5	0.6223920736655542	0.314	0.417	1	5.653666907061675e-5	4.748638156362067e-6	NADH:ubiquinone oxidoreductase subunit S6 [Source:ZFIN;Acc:ZDB-GENE-040912-86]
0	ccdc93	2.2577315060218468e-5	1.0739584453771438	0.06	0.119	0.5477708179910205	2.575903248615274e-6	0.4638633383289923	0.047	0.096	0.062496564617903774	2.2577315060218468e-5	5.151799861953e-6	coiled-coil domain containing 93 [Source:ZFIN;Acc:ZDB-GENE-060421-8315]
0	smdt1b	0.013973212115505241	0.2650807788488194	0.436	0.563	1	2.60206766797077e-6	0.19536683402355992	0.4	0.564	0.06313136576030681	0.013973212115505241	5.20412856518539e-6	single-pass membrane protein with aspartate-rich tail 1b [Source:ZFIN;Acc:ZDB-GENE-141212-9]
0	ascc1	0.03883723378146497	0.6853043222260982	0.101	0.133	1	2.6533297834541835e-6	0.10402550894770268	0.067	0.121	0.0643750872061654	0.03883723378146497	5.3066525267494246e-6	activating signal cointegrator 1 complex subunit 1 [Source:ZFIN;Acc:ZDB-GENE-050417-80]
0	cox7c	2.7123935675899035e-6	0.3994318976765192	0.729	0.764	0.06580809273686623	2.0542566681723177e-4	0.3520216530434084	0.651	0.721	1	2.0542566681723177e-4	5.424779778100938e-6	cytochrome c oxidase subunit 7C [Source:ZFIN;Acc:ZDB-GENE-030131-8062]
0	tmem206	6.43319022829062e-5	1.6914977109849332	0.028	0.071	1	2.7867967710718754e-6	1.0776061742617684	0.028	0.07	0.06761326325974584	6.43319022829062e-5	5.5735857759075035e-6	NA
0	rh50	3.152638320109382e-4	1.2973845606619983	0.264	0.217	1	2.9421959279717383e-6	1.103963080498544	0.236	0.182	0.07138355760445031	3.152638320109382e-4	5.884383199426602e-6	Rh50-like protein [Source:ZFIN;Acc:ZDB-GENE-000427-1]
0	tmem238a	0.0011733733128159298	0.36813577492981686	0.069	0.113	1	2.9544197308479006e-6	0.3423276466009284	0.044	0.091	0.07168013150983177	0.0011733733128159298	5.908830733099855e-6	transmembrane protein 238a [Source:ZFIN;Acc:ZDB-GENE-060503-785]
0	zgc:158432	0.0011216742067841682	1.078600572742648	0.237	0.195	1	3.300716598495447e-6	1.1490352140574673	0.239	0.186	0.08008198611269653	0.0011216742067841682	6.601422302260835e-6	zgc:158432 [Source:ZFIN;Acc:ZDB-GENE-061201-57]
0	ss18l2	3.3116398326100525e-6	0.4733680198835257	0.02	0.068	0.08034700561878509	8.939721234718772e-5	0.21458042934199284	0.032	0.066	1	8.939721234718772e-5	6.623268698261726e-6	ss18, like 2 [Source:ZFIN;Acc:ZDB-GENE-050417-268]
0	snx8a	0.0015762916971461354	1.8975193172795704	0.026	0.058	1	3.371027599334765e-6	0.4872596580816322	0.024	0.064	0.08178787161506007	0.0015762916971461354	6.7420438348424585e-6	sorting nexin 8a [Source:ZFIN;Acc:ZDB-GENE-031202-1]
0	ctsd	0.03759716967262882	1.0129434533709853	0.302	0.377	1	3.6446402938397995e-6	0.8283118065560677	0.243	0.346	0.08842626280914122	0.03759716967262882	7.289267304276724e-6	cathepsin D [Source:ZFIN;Acc:ZDB-GENE-010131-8]
0	glb1l	3.6619276134213173e-6	0.6391803128677367	0.067	0.132	0.088845687756828	9.23999836787091e-5	0.5568415372070108	0.079	0.127	1	9.23999836787091e-5	7.323841817128794e-6	galactosidase, beta 1-like [Source:ZFIN;Acc:ZDB-GENE-050309-196]
0	si:dkey-211f22.5	3.690290725004285e-6	0.17659220521697705	0.026	0.078	0.08953383357005396	4.600881165609874e-5	0.10362708591890524	0.07	0.117	1	4.600881165609874e-5	7.380567831762938e-6	si:dkey-211f22.5 [Source:ZFIN;Acc:ZDB-GENE-141216-381]
0	im:7138535	0.00289795315545424	1.0792218502493651	0.103	0.152	1	3.699056472182693e-6	0.19170129136139868	0.075	0.132	0.0897465081280965	0.00289795315545424	7.3980992613466035e-6	im:7138535 [Source:ZFIN;Acc:ZDB-GENE-041111-49]
0	si:ch211-212k18.7	3.865404278198596e-6	0.15762786481694271	0.245	0.355	0.09378243859765434	3.736481245652238e-4	0.44051839020909683	0.224	0.296	1	3.736481245652238e-4	7.730793615046955e-6	si:ch211-212k18.7 [Source:ZFIN;Acc:ZDB-GENE-030131-1312]
0	adh5	3.931595222464287e-6	0.1766785385668781	0.365	0.544	0.09538836328742853	1.624383301367161e-5	0.4139211961550553	0.369	0.522	0.3941078765777006	1.624383301367161e-5	7.863174987487575e-6	alcohol dehydrogenase 5 [Source:ZFIN;Acc:ZDB-GENE-011003-1]
0	tram2	5.371245395921299e-6	0.4059929348961324	0.057	0.119	0.13031715579584255	3.97877596188754e-6	0.1466121321685887	0.049	0.097	0.0965330623873155	5.371245395921299e-6	7.95753609311693e-6	translocation associated membrane protein 2 [Source:ZFIN;Acc:ZDB-GENE-040426-2024]
0	hprt1	4.022653666456928e-6	0.5715568596989518	0.101	0.179	0.09759762325557798	8.175572576679849e-5	0.21481986713173074	0.11	0.164	1	8.175572576679849e-5	8.045291151171333e-6	hypoxanthine phosphoribosyltransferase 1 [Source:ZFIN;Acc:ZDB-GENE-040426-1918]
0	si:dkey-93h22.8	2.947844150460599e-4	0.27829446929357093	0.039	0.08	1	4.084341465983201e-6	0.3794109843209301	0.029	0.07	0.09909429264768442	2.947844150460599e-4	8.168666250121196e-6	si:dkey-93h22.8 [Source:ZFIN;Acc:ZDB-GENE-041008-203]
0	ybey	4.16956039801285e-6	0.20690129895485976	0.064	0.131	0.10116187437658776	0.007038175611714518	0.402785477922071	0.058	0.086	1	0.007038175611714518	8.339103410791788e-6	ybeY metalloendoribonuclease [Source:ZFIN;Acc:ZDB-GENE-030131-437]
0	bola1	4.193601544481308e-6	0.4529241791198426	0.14	0.228	0.1017451606722055	1.1431642358058508e-5	0.638000879591399	0.131	0.197	0.27735450689121555	1.1431642358058508e-5	8.387185502668706e-6	bolA family member 1 [Source:ZFIN;Acc:ZDB-GENE-040801-76]
0	e2f4	4.247976159470991e-6	0.3989203708373372	0.041	0.098	0.1030643975810852	1.9046439382091807e-5	0.1844792485776181	0.028	0.064	0.4621047122883114	1.9046439382091807e-5	8.495934273640535e-6	E2F transcription factor 4 [Source:ZFIN;Acc:ZDB-GENE-040426-2773]
0	rpl22l1	0.07906462461622553	0.18244958607688844	0.703	0.791	1	4.251735806445146e-6	0.24588070278948315	0.755	0.823	0.10315561413597214	0.07906462461622553	8.50345353563292e-6	ribosomal protein L22-like 1 [Source:ZFIN;Acc:ZDB-GENE-060804-3]
0	ndufa7	1.650569247834366e-5	0.19591922446859938	0.313	0.425	0.4004611109095739	4.267345748666448e-6	0.4611579566684802	0.275	0.369	0.10353434255414537	1.650569247834366e-5	8.534673287093152e-6	NADH:ubiquinone oxidoreductase subunit A7 [Source:ZFIN;Acc:ZDB-GENE-040801-169]
0	slc26a11	4.281157050631836e-6	0.2722229345026266	0.023	0.073	0.10386943236242961	2.332726133030995e-5	0.875232156321486	0.024	0.059	0.56596601439598	2.332726133030995e-5	8.562295772957977e-6	solute carrier family 26 member 11 [Source:ZFIN;Acc:ZDB-GENE-030131-5349]
0	sdhdb	4.380164943501958e-6	0.13982694913429478	0.308	0.424	0.10627156185924451	0.01052470159542564	0.6040161377119697	0.307	0.379	1	0.01052470159542564	8.760310701158982e-6	succinate dehydrogenase complex, subunit D, integral membrane protein b [Source:NCBI gene;Acc:445500]
0	ca5a	2.9023284467743354e-4	0.24572432885359152	0.124	0.184	1	4.489629303941072e-6	0.23931019662856023	0.104	0.165	0.10892738617221828	2.9023284467743354e-4	8.979238451110853e-6	carbonic anhydrase Va [Source:ZFIN;Acc:ZDB-GENE-080220-57]
0	si:dkey-202e17.1	4.728115413174584e-6	2.211866339467978	0.145	0.09	0.11471353615444176	0.015551937737119657	1.660772696697968	0.108	0.085	1	0.015551937737119657	9.456208471273817e-6	si:dkey-202e17.1 [Source:ZFIN;Acc:ZDB-GENE-060503-810]
0	thap4	1.9681167529939135e-4	0.6676553990586487	0.062	0.112	1	4.846296207081688e-6	0.3053527781745986	0.045	0.092	0.11758083857621592	1.9681167529939135e-4	9.692568927576448e-6	THAP domain containing 4 [Source:ZFIN;Acc:ZDB-GENE-070912-5]
0	slc38a7	4.924365940906566e-6	0.7136421043535668	0.038	0.093	0.11947496645827511	0.0023297867633046204	1.1100659050388124	0.049	0.079	1	0.0023297867633046204	9.848707632433203e-6	solute carrier family 38 member 7 [Source:NCBI gene;Acc:445254]
0	ube3d	0.04185696942782072	1.3364878881592035	0.026	0.044	1	5.059854653122312e-6	0.23752254733149858	0.008	0.038	0.12276219359405353	0.04185696942782072	1.0119683704115522e-5	ubiquitin protein ligase E3D [Source:ZFIN;Acc:ZDB-GENE-091218-3]
0	uap1l1	6.007333678637842e-4	1.3956140248198152	0.062	0.107	1	5.077323018030705e-6	0.6609988387491637	0.047	0.094	0.12318601106346096	6.007333678637842e-4	1.0154620256852386e-5	UDP-N-acetylglucosamine pyrophosphorylase 1, like 1 [Source:NCBI gene;Acc:393264]
0	idh2	0.7435656104119174	0.6214114199471272	0.463	0.536	1	5.305488880244651e-6	0.3990947956667861	0.412	0.549	0.12872177121249573	0.7435656104119174	1.0610949612277054e-5	isocitrate dehydrogenase (NADP(+)) 2 [Source:ZFIN;Acc:ZDB-GENE-031118-95]
0	prpsap1	5.383697952411808e-6	0.3450778330640554	0.047	0.106	0.1306192797214153	0.0021473623442449237	0.7697124578912442	0.053	0.084	1	0.0021473623442449237	1.076736692061997e-5	phosphoribosyl pyrophosphate synthetase-associated protein 1 [Source:ZFIN;Acc:ZDB-GENE-040704-40]
0	washc5	3.526949543981995e-4	1.2988315350912658	0.031	0.069	1	5.4289351602062715e-6	1.0238680453300142	0.022	0.06	0.13171682485692457	3.526949543981995e-4	1.0857840847075567e-5	WASH complex subunit 5 [Source:NCBI gene;Acc:393152]
0	trnau1apa	0.002119460885161545	0.26118076412219304	0.065	0.106	1	5.652282517558971e-6	0.28119969310029447	0.045	0.09	0.13713567844101573	0.002119460885161545	1.1304533086820293e-5	tRNA selenocysteine 1 associated protein 1a [Source:NCBI gene;Acc:553636]
0	dpydb	0.4932217747166486	0.45125701320008627	0.281	0.294	1	5.703743788557703e-6	1.1340826411931668	0.291	0.25	0.13838423179798698	0.4932217747166486	1.1407455044422201e-5	dihydropyrimidine dehydrogenase b [Source:NCBI gene;Acc:405829]
0	zgc:110339	0.00626718027937417	0.5114528174327341	0.375	0.489	1	5.813862975272137e-6	0.3645793234901903	0.362	0.512	0.14105594350605258	0.00626718027937417	1.1627692149541575e-5	zgc:110339 [Source:ZFIN;Acc:ZDB-GENE-050417-323]
0	cldn15b	5.452115244173196e-4	1.8926078048708135	0.158	0.114	1	5.982879041997445e-6	1.2268107703552238	0.14	0.094	0.14515661131694202	5.452115244173196e-4	1.1965722289153251e-5	claudin 15b [Source:ZFIN;Acc:ZDB-GENE-060421-7652]
0	dcxr	5.997393174708961e-6	0.8335879810318736	0.103	0.18	0.14550875320478882	9.990643077633911e-5	0.864776920274329	0.092	0.143	1	9.990643077633911e-5	1.1994750380693041e-5	dicarbonyl/L-xylulose reductase [Source:ZFIN;Acc:ZDB-GENE-030131-7002]
0	pnpla7b	6.132215147275938e-6	0.27590046123090595	0.052	0.113	0.1487798039032088	0.05572920798853243	0.5737675686576411	0.068	0.088	1	0.05572920798853243	1.2264392690489274e-5	patatin-like phospholipase domain containing 7b [Source:ZFIN;Acc:ZDB-GENE-050309-66]
0	cdadc1	6.178027674060068e-6	0.4381282342095183	0.051	0.11	0.14989130742804538	0.0031095474867386184	0.8996652751895229	0.05	0.08	1	0.0031095474867386184	1.2356017180094204e-5	cytidine and dCMP deaminase domain containing 1 [Source:NCBI gene;Acc:492807]
0	prrg2	2.720009064500329e-4	0.3641842107014601	0.127	0.19	1	6.198052597401506e-6	0.4563553861433627	0.097	0.157	0.15037715211815533	2.720009064500329e-4	1.2396066778947025e-5	proline rich Gla (G-carboxyglutamic acid) 2 [Source:ZFIN;Acc:ZDB-GENE-130625-1]
0	cox5aa	0.16867619076500373	0.3745886798489684	0.551	0.649	1	6.553059977870029e-6	0.5688902921898018	0.568	0.629	0.15899034118308264	0.16867619076500373	1.3106077013144983e-5	cytochrome c oxidase subunit 5Aa [Source:ZFIN;Acc:ZDB-GENE-050522-133]
0	tpte	6.626181469882609e-6	1.295969970072356	0.225	0.155	0.16076441482229187	0.1743065570370917	0.9010557329343059	0.171	0.155	1	0.1743065570370917	1.3252319033484341e-5	transmembrane phosphatase with tensin homology [Source:ZFIN;Acc:ZDB-GENE-030131-5503]
0	cox17	6.664897163486288e-6	0.4201661321207857	0.352	0.499	0.1617037349805043	6.00591120499668e-4	0.6128482034611807	0.369	0.492	1	6.00591120499668e-4	1.3329749906118387e-5	cytochrome c oxidase copper chaperone COX17 [Source:ZFIN;Acc:ZDB-GENE-040912-91]
0	rnf152	6.825844821874988e-6	0.16073264395326525	0.003	0.039	0.16560864706833098	1.822390831874488e-5	0.38519678817399416	0.001	0.023	0.44214846362938826	1.822390831874488e-5	1.3651643051592442e-5	ring finger protein 152 [Source:NCBI gene;Acc:541544]
0	taco1	2.2743505541988377e-5	0.8780111193625428	0.052	0.109	0.551802931459722	6.8504380056728425e-6	0.2184927045004641	0.038	0.081	0.16620532689363451	2.2743505541988377e-5	1.3700829082844823e-5	translational activator of mitochondrially encoded cytochrome c oxidase I [Source:ZFIN;Acc:ZDB-GENE-070410-35]
0	taco1	2.2743505541988377e-5	0.8780111193625428	0.052	0.109	0.551802931459722	6.8504380056728425e-6	0.2184927045004641	0.038	0.081	0.16620532689363451	2.2743505541988377e-5	1.3700829082844823e-5	translational activator of mitochondrially encoded cytochrome c oxidase I [Source:NCBI gene;Acc:570857]
0	ndufs3	3.6380710266968645e-4	0.43882107599010034	0.295	0.398	1	6.950945969258676e-6	0.5066753815098632	0.265	0.362	0.168643851106154	3.6380710266968645e-4	1.390184362286749e-5	NADH:ubiquinone oxidoreductase core subunit S3 [Source:ZFIN;Acc:ZDB-GENE-050417-274]
0	etfb	7.057693680559102e-6	0.34988943419366797	0.318	0.47	0.17123376407772492	0.0030995340382665728	0.7346226275816755	0.323	0.427	1	0.0030995340382665728	1.4115337550078115e-5	electron transfer flavoprotein subunit beta [Source:ZFIN;Acc:ZDB-GENE-040426-1931]
0	man2b2	7.065467268795138e-6	0.5775600037650106	0.031	0.083	0.17142236687550766	7.791638251967871e-5	1.0616029075355398	0.023	0.055	1	7.791638251967871e-5	1.4130884616762563e-5	mannosidase, alpha, class 2B, member 2 [Source:ZFIN;Acc:ZDB-GENE-140106-166]
0	pdzk1	0.6528995419270481	0.10563428960139809	0.334	0.326	1	7.220512155291871e-6	0.5459893379775884	0.356	0.296	0.1751840659116914	0.6528995419270481	1.4440972174787972e-5	PDZ domain containing 1 [Source:ZFIN;Acc:ZDB-GENE-031222-1]
0	shmt1	1.1812820906450507e-5	0.4353876147892397	0.166	0.254	0.2866026608323022	7.236713717651833e-6	0.7158411289919244	0.13	0.2	0.17557714821766876	1.1812820906450507e-5	1.4473375065278243e-5	serine hydroxymethyltransferase 1 (soluble) [Source:ZFIN;Acc:ZDB-GENE-040426-1558]
0	prr15lb	7.313953305667194e-6	1.4633352461213904	0.147	0.092	0.17745113510209748	0.02277099424468277	1.283559938256079	0.147	0.123	1	0.02277099424468277	1.462785311742143e-5	proline rich 15 like b [Source:NCBI gene;Acc:550400]
0	ms4a17a.17	7.3453632530304996e-6	1.7805902178922037	0.21	0.149	0.178213203245026	0.005826297180578998	1.6008493694214394	0.078	0.056	1	0.005826297180578998	1.4690672551699677e-5	membrane-spanning 4-domains, subfamily A, member 17A.17 [Source:ZFIN;Acc:ZDB-GENE-070424-27]
0	cplx4c	7.59795384624001e-6	0.546291795891523	0.011	0.053	0.1843415562174751	9.734352662008136e-6	0.3515666428775983	0.006	0.033	0.23617486428564138	9.734352662008136e-6	1.5195849963577381e-5	complexin 4c [Source:ZFIN;Acc:ZDB-GENE-101018-1]
0	galcb	7.630860159709686e-6	0.5178504502490151	0.054	0.114	0.1851399291948764	1.0704528582721331e-5	1.5357196417874253	0.036	0.078	0.25971327247398496	1.0704528582721331e-5	1.5261662089392587e-5	galactosylceramidase b [Source:ZFIN;Acc:ZDB-GENE-040426-2115]
0	vps45	3.6494172555748105e-5	0.27379190644444806	0.029	0.074	0.8854216145475605	7.90025045014685e-6	0.42405202777363993	0.025	0.063	0.1916758764214629	3.6494172555748105e-5	1.580043848633654e-5	vacuolar protein sorting 45 homolog [Source:ZFIN;Acc:ZDB-GENE-060503-526]
0	icmt	7.94526345169389e-6	1.0166217736113303	0.083	0.154	0.1927679818649972	5.3977435157002285e-5	0.8356604693245311	0.07	0.119	1	5.3977435157002285e-5	1.5890463776176465e-5	isoprenylcysteine carboxyl methyltransferase [Source:ZFIN;Acc:ZDB-GENE-050417-90]
0	BX324164.4	0.00793246311376677	0.38211616804617154	0.028	0.053	1	7.964880912745678e-6	0.27352673836506813	0.011	0.043	0.19324394070503564	0.00793246311376677	1.5929698386163414e-5	NULL
0	psme2	8.234792634342582e-6	0.14633539410248408	0.104	0.178	0.19979253889441972	0.009485268536960712	0.29064981204331586	0.095	0.128	1	0.009485268536960712	1.646951745687543e-5	proteasome activator subunit 2 [Source:ZFIN;Acc:ZDB-GENE-991110-16]
0	wu:fa19b12	1.9933236922682143e-4	0.251362963820275	0.026	0.064	1	8.383978311980072e-6	0.24093538131474634	0.016	0.049	0.20341208180526052	1.9933236922682143e-4	1.676788633286782e-5	wu:fa19b12 [Source:ZFIN;Acc:ZDB-GENE-030131-5231]
0	ppifb	8.570921242022028e-6	0.36485717544300295	0.254	0.352	0.20794769117393844	0.001763101462571375	0.638315564090584	0.252	0.316	1	0.001763101462571375	1.7141769023353113e-5	peptidylprolyl isomerase Fb [Source:ZFIN;Acc:ZDB-GENE-051030-126]
0	tnfrsf1a	5.039858518544582e-4	0.33554367088734294	0.098	0.152	1	8.641476017673278e-6	0.4184824584532616	0.102	0.162	0.20965949114078905	5.039858518544582e-4	1.7282877360238786e-5	tumor necrosis factor receptor superfamily, member 1a [Source:ZFIN;Acc:ZDB-GENE-040426-2252]
0	zgc:92907	4.054369864438725e-4	0.593610396714249	0.057	0.103	1	8.792774428958837e-6	0.2735393133473534	0.037	0.08	0.2133302931953993	4.054369864438725e-4	1.75854715450355e-5	zgc:92907 [Source:ZFIN;Acc:ZDB-GENE-040718-161]
0	tesk2	9.11043135461547e-6	0.25617562779222425	0.122	0.2	0.22103728552568053	4.695414309523305e-5	0.4684109069400777	0.111	0.168	1	4.695414309523305e-5	1.822077970927147e-5	testis associated actin remodelling kinase 2 [Source:ZFIN;Acc:ZDB-GENE-070209-68]
0	PDPR	9.120383935322495e-6	0.28759516059198686	0.07	0.135	0.22127875503879438	4.7279789287431785e-5	0.7108056370286899	0.054	0.097	1	4.7279789287431785e-5	1.8240684689241872e-5	si:cabz01113374.3 [Source:ZFIN;Acc:ZDB-GENE-161017-151]
0	ppil1	3.4669253821708216e-5	0.6006011797882083	0.147	0.227	0.8411454362222848	9.21783045538507e-6	0.43467063676473594	0.142	0.212	0.2236430025085526	3.4669253821708216e-5	1.843557594237183e-5	peptidylprolyl isomerase (cyclophilin)-like 1 [Source:ZFIN;Acc:ZDB-GENE-051009-1]
0	tmem9b	0.015989816844627327	1.2997873700952183	0.152	0.198	1	9.234156008639718e-6	0.5561212781294824	0.103	0.164	0.22403909308161682	0.015989816844627327	1.8468226747642245e-5	TMEM9 domain family, member B [Source:ZFIN;Acc:ZDB-GENE-030131-4656]
0	slc25a22a	9.432250883077536e-6	0.3735296767955747	0.039	0.093	0.22884527092522716	0.0023427977859873292	0.1107134853061873	0.044	0.072	1	0.0023427977859873292	1.886441279879835e-5	solute carrier family 25 member 22a [Source:ZFIN;Acc:ZDB-GENE-110408-61]
0	atp23	9.770651120492865e-6	0.11814631622621707	0.069	0.133	0.2370555374853979	9.730097131113977e-6	0.36610257807240876	0.055	0.105	0.2360716165950873	9.770651120492865e-6	1.9460099587437787e-5	ATP23 metallopeptidase and ATP synthase assembly factor homolog [Source:NCBI gene;Acc:100004177]
0	cish	9.754704452480144e-6	0.22065301171369578	0.16	0.248	0.23666863942607327	4.780458238331479e-5	0.21625440335031199	0.177	0.246	1	4.780458238331479e-5	1.9509313750701346e-5	cytokine inducible SH2-containing protein [Source:ZFIN;Acc:ZDB-GENE-050907-1]
0	pgls	7.322087282783592e-4	0.44997973744059516	0.073	0.123	1	9.763342500552225e-6	0.2839455440131209	0.023	0.06	0.23687821574839807	7.322087282783592e-4	1.9526589678247664e-5	6-phosphogluconolactonase [Source:ZFIN;Acc:ZDB-GENE-040822-9]
0	TIMM21	0.02389264440555916	0.7376550610174637	0.072	0.101	1	9.833189910509931e-6	0.28088093755359544	0.037	0.079	0.23857285360879193	0.02389264440555916	1.9666283129396062e-5	si:dkey-118j18.1 [Source:ZFIN;Acc:ZDB-GENE-120709-89]
0	enc3	0.023137721137019264	0.42923928409317424	0.168	0.214	1	1.00544268856667e-5	0.37515733857648725	0.135	0.202	0.24394050510004547	0.023137721137019264	2.0108752679833392e-5	ectodermal-neural cortex 3 [Source:ZFIN;Acc:ZDB-GENE-030131-5742]
0	slc30a4	1.068542638885712e-5	0.6667220651109735	0.155	0.238	0.25924981504645145	0.9439663959112721	1.4608162050864522	0.169	0.177	1	0.9439663959112721	2.137073859937712e-5	solute carrier family 30 member 4 [Source:ZFIN;Acc:ZDB-GENE-040426-1408]
0	fam136a	1.1049615050381255e-5	0.5207976326408592	0.064	0.127	0.26808576035235	1.0285824349427927e-4	0.4929750258027892	0.042	0.08	1	1.0285824349427927e-4	2.209910800676977e-5	family with sequence similarity 136 member A [Source:NCBI gene;Acc:406709]
0	eipr1	1.1210012871538804e-5	0.6854725098985055	0.086	0.155	0.27197733228927445	1.3104846802357043e-4	0.7929022299959363	0.115	0.17	1	1.3104846802357043e-4	2.2419900078689014e-5	EARP complex and GARP complex interacting protein 1 [Source:NCBI gene;Acc:450045]
0	ccnh	9.588017447773754e-5	0.5236829909564693	0.065	0.12	1	1.1302184040835814e-5	0.301310047411675	0.052	0.098	0.2742135891987585	9.588017447773754e-5	2.2604240342307534e-5	cyclin H [Source:ZFIN;Acc:ZDB-GENE-050320-13]
0	si:dkey-69o16.5	1.1385688675564824e-5	0.37686514830147355	0.502	0.428	0.27623957864655374	8.33676427947782e-5	1.0191436111560597	0.24	0.197	1	8.33676427947782e-5	2.2771247717223032e-5	si:dkey-69o16.5 [Source:ZFIN;Acc:ZDB-GENE-081104-432]
0	galnt11	0.011205805708185433	0.6172664347844077	0.178	0.233	1	1.152163126236329e-5	0.18760896964131524	0.136	0.203	0.27953781768745817	0.011205805708185433	2.3043129776739637e-5	UDP-N-acetyl-alpha-D-galactosamine:polypeptide N-acetylgalactosaminyltransferase 11 (GalNAc-T11) [Source:ZFIN;Acc:ZDB-GENE-060929-998]
0	prpf31	1.1525046182080016e-5	0.28823704598823685	0.062	0.124	0.27962067046962535	1.5987454349164772e-5	0.33847588463517964	0.05	0.095	0.38788761741943567	1.5987454349164772e-5	2.3049959537470532e-5	PRP31 pre-mRNA processing factor 31 homolog (yeast) [Source:NCBI gene;Acc:393476]
0	tmem144a	1.34153799127432e-4	1.4980006649617352	0.039	0.084	1	1.1670556189102598e-5	0.21877010863863333	0.031	0.07	0.28315103426000726	1.34153799127432e-4	2.334097617632343e-5	transmembrane protein 144a [Source:ZFIN;Acc:ZDB-GENE-040822-12]
0	mrpl19	1.167472912915484e-5	0.2970427871522805	0.1	0.172	0.28325227813155474	2.591567192420554e-5	0.34856009357119166	0.075	0.125	0.6287660322250748	2.591567192420554e-5	2.334932195900944e-5	mitochondrial ribosomal protein L19 [Source:ZFIN;Acc:ZDB-GENE-040801-55]
0	pklr	0.3729406224660041	0.3227207320238501	0.408	0.442	1	1.1893412236551877e-5	0.8024737060348537	0.416	0.389	0.2885579676832216	0.3729406224660041	2.378668301984913e-5	pyruvate kinase L/R [Source:ZFIN;Acc:ZDB-GENE-010907-1]
0	cyba	0.004604657948560812	0.3017801453598017	0.157	0.211	1	1.2168181240522716e-5	0.11755585290142911	0.134	0.2	0.29522441325756216	0.004604657948560812	2.433621441641074e-5	cytochrome b-245, alpha polypeptide [Source:ZFIN;Acc:ZDB-GENE-040426-1526]
0	cnot8	1.5898141388557107e-4	0.757861135539994	0.072	0.126	1	1.2252354121141458e-5	0.9679322404134525	0.058	0.107	0.2972666156871341	1.5898141388557107e-4	2.450455812210143e-5	CCR4-NOT transcription complex, subunit 8 [Source:ZFIN;Acc:ZDB-GENE-040426-2845]
0	trmt1	0.0018555061978873144	0.9368572060684528	0.018	0.045	1	1.2256325951482601e-5	1.1659116794614217	0.013	0.044	0.29736298023487084	0.0018555061978873144	2.451250168543938e-5	tRNA methyltransferase 1 [Source:ZFIN;Acc:ZDB-GENE-060810-40]
0	washc3	2.0459938181729617e-4	0.2271642726999965	0.065	0.116	1	1.2266622102351932e-5	0.7091852932989151	0.05	0.097	0.29761278544726255	2.0459938181729617e-4	2.453309373468606e-5	WASH complex subunit 3 [Source:NCBI gene;Acc:393142]
0	zgc:110366	0.055118070330902005	1.4806479756281918	0.153	0.193	1	1.231179815294608e-5	1.3503970561422045	0.091	0.149	0.2987088467867778	0.055118070330902005	2.4623444725518396e-5	zgc:110366 [Source:ZFIN;Acc:ZDB-GENE-050417-302]
0	nubp2	1.2490376902499659e-5	0.2610875842752387	0.095	0.164	0.3030415244084467	0.0011721706967962305	0.46209614569512736	0.073	0.111	1	0.0011721706967962305	2.498059779548416e-5	nucleotide binding protein 2 (MinD homolog, E. coli) [Source:NCBI gene;Acc:641290]
0	galca	1.2587525700491429e-5	1.0110620005280433	0.069	0.131	0.30539854854532306	2.353558395987444e-4	0.6354398061737139	0.067	0.107	1	2.353558395987444e-4	2.5174892955179593e-5	galactosylceramidase a [Source:NCBI gene;Acc:449649]
0	sptssa	1.2889765564048488e-5	0.6308172388585745	0.241	0.354	0.31273149211494444	7.399145687084095e-5	0.607431880769314	0.24	0.323	1	7.399145687084095e-5	2.5779364982040706e-5	serine palmitoyltransferase, small subunit A [Source:NCBI gene;Acc:541337]
0	dffa	1.3090668518844362e-5	0.6513034883318225	0.083	0.153	0.31760579960420193	0.09881596262571726	0.5666996318899904	0.097	0.119	1	0.09881596262571726	2.6181165672086478e-5	DNA fragmentation factor, alpha polypeptide [Source:ZFIN;Acc:ZDB-GENE-040718-376]
0	eif4ebp3l	0.47800764693573866	0.6681359662665343	0.405	0.466	1	1.3238078292316167e-5	0.9255172871447701	0.476	0.5	0.32118225552817486	0.47800764693573866	2.6475981337915466e-5	eukaryotic translation initiation factor 4E binding protein 3, like [Source:NCBI gene;Acc:324490]
0	uqcrc1	1.3263893013333165e-5	0.13604674128540817	0.323	0.455	0.3218085722894893	5.571573507066831e-4	0.5483714058970841	0.319	0.418	1	5.571573507066831e-4	2.6527610095808446e-5	ubiquinol-cytochrome c reductase core protein 1 [Source:ZFIN;Acc:ZDB-GENE-040426-1792]
0	foxred1	1.360134926852525e-5	0.16155775176073428	0.057	0.117	0.3299959359529596	0.0010925343196248917	0.18284472179378852	0.048	0.08	1	0.0010925343196248917	2.720251354034856e-5	FAD-dependent oxidoreductase domain containing 1 [Source:ZFIN;Acc:ZDB-GENE-080204-64]
0	bloc1s1	1.3841684067299139e-5	0.7422924185153759	0.117	0.193	0.3358269388408117	2.6381561328608578e-5	1.14085448307795	0.102	0.16	0.6400694409547013	2.6381561328608578e-5	2.7683176542380476e-5	biogenesis of lysosomal organelles complex-1, subunit 1 [Source:ZFIN;Acc:ZDB-GENE-050208-569]
0	dnajc5gb	1.3906982335123017e-5	0.1430558372108277	0.119	0.193	0.33741120541475467	0.002930650386131052	0.5580335415309006	0.111	0.152	1	0.002930650386131052	2.7813771266088386e-5	DnaJ (Hsp40) homolog, subfamily C, member 5 gamma b [Source:ZFIN;Acc:ZDB-GENE-040426-1238]
0	zgc:165555.21	1.4101842630964679e-5	0.3423075028318472	0.013	0.053	0.34213890591246504	0.0011036342381130098	0.3704217332465065	0.015	0.036	1	0.0011036342381130098	2.820348639996375e-5	NA
0	fgf22	1.8250233652711308e-5	1.7177734298578242	0.044	0.018	0.44278716888208175	1.4131037533161052e-5	1.7748270959305072	0.03	0.012	0.34284723262955347	1.8250233652711308e-5	2.8261875380100353e-5	fibroblast growth factor 22 [Source:ZFIN;Acc:ZDB-GENE-050208-380]
0	itfg2	3.7615053433749857e-4	0.44634980531513735	0.049	0.093	1	1.4588891504044605e-5	0.301704364255277	0.03	0.068	0.35395568567113017	3.7615053433749857e-4	2.9177570172333886e-5	integrin alpha FG-GAP repeat containing 2 [Source:ZFIN;Acc:ZDB-GENE-041008-161]
0	slc2a13b	0.06360083004083358	0.9992453852182295	0.041	0.06	1	1.4804069636656453e-5	0.5405272386619142	0.026	0.063	0.35917633752455885	0.06360083004083358	2.960792011283509e-5	solute carrier family 2 member 13b [Source:ZFIN;Acc:ZDB-GENE-090812-1]
0	wdfy4	1.540838226394505e-5	0.3839345452501002	0.008	0.045	0.37383817048783474	0.06968726055128088	0.8756069630534693	0.019	0.031	1	0.06968726055128088	3.081652710964611e-5	WDFY family member 4 [Source:ZFIN;Acc:ZDB-GENE-090313-322]
0	ugt5b2	0.22144983537041793	1.1952752949465555	0.129	0.154	1	1.550577002775494e-5	0.795443847244143	0.065	0.116	0.37620099241339033	0.22144983537041793	3.101129962660573e-5	UDP glucuronosyltransferase 5 family, polypeptide B2 [Source:ZFIN;Acc:ZDB-GENE-100406-4]
0	cox6b1	0.024023003982419577	0.2964386564310364	0.555	0.563	1	1.591550068821702e-5	0.465778662967713	0.522	0.505	0.38614187769752134	0.024023003982419577	3.1830748073271885e-5	cytochrome c oxidase subunit 6B1 [Source:ZFIN;Acc:ZDB-GENE-040718-448]
0	ganc	1.6099759650207097e-5	0.39622833494073406	0.098	0.168	0.3906123686333246	5.235443791754912e-4	0.18511607393655383	0.13	0.18	1	5.235443791754912e-4	3.219926009815343e-5	glucosidase, alpha; neutral C [Source:ZFIN;Acc:ZDB-GENE-130530-754]
0	msrb2	0.37534803560256036	0.6814685618704945	0.186	0.182	1	1.6426944465451226e-5	1.1211582609210893	0.158	0.112	0.3985505266207776	0.37534803560256036	3.2853619086398e-5	methionine sulfoxide reductase B2 [Source:NCBI gene;Acc:405857]
0	vps35l	1.66042318033946e-5	1.0437756506029645	0.059	0.118	0.4028518720139598	4.489673525364561e-4	0.5163111527759638	0.048	0.083	1	4.489673525364561e-4	3.3208187906275397e-5	VPS35 endosomal protein sorting factor like [Source:NCBI gene;Acc:563454]
0	glb1	1.7516456295766402e-5	0.41297104096574877	0.042	0.095	0.42498426264788447	2.3756807821091817e-4	0.5605722132863726	0.038	0.072	1	2.3756807821091817e-4	3.5032605765291674e-5	galactosidase, beta 1 [Source:ZFIN;Acc:ZDB-GENE-050410-9]
0	slc47a1	0.0066365299114160515	0.8153017303508071	0.215	0.182	1	1.7839221640981047e-5	0.6433057451393587	0.21	0.161	0.4328151954534822	0.0066365299114160515	3.567812504413331e-5	solute carrier family 47 member 1 [Source:ZFIN;Acc:ZDB-GENE-050327-20]
0	si:dkey-74k8.3	0.049769060940463655	0.7848852958644182	0.338	0.338	1	1.8201183444462858e-5	0.9892334663874042	0.361	0.335	0.4415971127295579	0.049769060940463655	3.640203560584694e-5	si:dkey-74k8.3 [Source:ZFIN;Acc:ZDB-GENE-141222-20]
0	pdzd3b	1.8392043463982023e-5	0.19917302977323192	0.111	0.179	0.44622775852313185	0.00330656890362372	0.44245910210002437	0.124	0.164	1	0.00330656890362372	3.678374866070129e-5	PDZ domain containing 3b [Source:ZFIN;Acc:ZDB-GENE-081022-151]
0	vps16	7.308682154850129e-5	0.18447466877913277	0.055	0.108	1	2.00060423730671e-5	0.6216884753765592	0.039	0.08	0.48538660005535395	7.308682154850129e-5	4.0011684504402745e-5	vacuolar protein sorting 16 homolog [Source:ZFIN;Acc:ZDB-GENE-050809-9]
0	atp6v1ab	4.8559110499919694e-5	1.0876177271977965	0.046	0.097	1	2.0617489865705423e-5	0.8922061057434827	0.046	0.09	0.5002215391217449	4.8559110499919694e-5	4.123455465052252e-5	ATPase H+ transporting V1 subunit Ab [Source:ZFIN;Acc:ZDB-GENE-030131-9529]
0	zgc:113314	0.1403464556700253	1.502487306392922	0.041	0.055	1	2.0660838637287333e-5	0.4696886018397368	0.061	0.108	0.5012732670178652	0.1403464556700253	4.1321250404321443e-5	zgc:113314 [Source:ZFIN;Acc:ZDB-GENE-050913-19]
0	glod5	0.022240399321466067	0.6566023067599162	0.266	0.332	1	2.0867153710443417e-5	0.6524632620834343	0.193	0.27	0.5062788833227782	0.022240399321466067	4.173387198278287e-5	glyoxalase domain containing 5 [Source:NCBI gene;Acc:553706]
0	pih1d1	2.09443348366515e-5	0.4308308008000772	0.047	0.102	0.5081514518068387	9.82050425344896e-4	0.10625970270203045	0.054	0.087	1	9.82050425344896e-4	4.1888231008141255e-5	PIH1 domain containing 1 [Source:NCBI gene;Acc:553260]
0	stra6l	4.149988460339e-5	0.14561846281930935	0.055	0.11	1	2.0944490196332773e-5	0.31999101196146196	0.039	0.08	0.5081552211434257	4.149988460339e-5	4.188854172099594e-5	STRA6-like [Source:ZFIN;Acc:ZDB-GENE-070410-116]
0	CU469577.1	2.1591676229514436e-5	1.0630690471181987	0.047	0.102	0.5238572486804792	1.3103539134982038e-4	0.5404959587656197	0.036	0.07	1	1.3103539134982038e-4	4.3182886258546505e-5	NULL
0	ctsz	0.03142631721038697	1.3176019744318843	0.37	0.374	1	2.308672516622783e-5	1.393276217797779	0.392	0.372	0.5601301259830196	0.03142631721038697	4.617291733557673e-5	cathepsin Z [Source:ZFIN;Acc:ZDB-GENE-041010-139]
0	ubox5	1.2255881225768257e-4	0.6071436925328273	0.031	0.073	1	2.3136758130135076e-5	0.288483540294572	0.034	0.073	0.5613440257533372	1.2255881225768257e-4	4.6272980950693396e-5	U-box domain containing 5 [Source:ZFIN;Acc:ZDB-GENE-110411-166]
0	pop5	2.9326643831864e-5	0.30655999839025405	0.057	0.114	0.7115230326486843	2.3713950697789286e-5	0.9015118539647484	0.053	0.098	0.5753478718297637	2.9326643831864e-5	4.7427339044120854e-5	POP5 homolog, ribonuclease P/MRP subunit [Source:NCBI gene;Acc:541421]
0	manea	2.4452854782119278e-5	0.3308256735159576	0.055	0.112	0.5932751627237779	4.0334164480097475e-4	0.12759923682951557	0.05	0.086	1	4.0334164480097475e-4	4.890511162213158e-5	mannosidase, endo-alpha [Source:ZFIN;Acc:ZDB-GENE-040912-87]
0	commd5	2.4550389025006098e-5	0.5808413546412852	0.082	0.146	0.5956415385246979	1.9134331872835067e-4	0.6782987330955206	0.064	0.107	1	1.9134331872835067e-4	4.9100175328410957e-5	COMM domain containing 5 [Source:ZFIN;Acc:ZDB-GENE-040801-71]
0	zgc:114104	2.4550398035631585e-5	0.6133764600996265	0.007	0.041	0.5956417571404935	0.006298609908663767	0.28459972135497313	0.021	0.039	1	0.006298609908663767	4.910019334921947e-5	zgc:114104 [Source:ZFIN;Acc:ZDB-GENE-050913-63]
0	pecr	2.4669544249095244e-5	0.3549680874381027	0.14	0.217	0.5985324825715488	0.009797507284929691	0.955092704793133	0.119	0.157	1	0.009797507284929691	4.933847991177702e-5	peroxisomal trans-2-enoyl-CoA reductase [Source:ZFIN;Acc:ZDB-GENE-050417-232]
0	vwa11	0.9427327133143169	0.588294274496834	0.132	0.138	1	2.4707424427584013e-5	1.2257317283073697	0.165	0.12	0.5994515314620433	0.9427327133143169	4.941423839834619e-5	von Willebrand factor A domain containing 11 [Source:ZFIN;Acc:ZDB-GENE-141211-58]
0	acads	0.0074088577116819656	0.1814796192811292	0.178	0.23	1	2.4818714114852736e-5	0.5142175987396465	0.12	0.183	0.602151641854557	0.0074088577116819656	4.9636812261135174e-5	acyl-CoA dehydrogenase short chain [Source:ZFIN;Acc:ZDB-GENE-040808-64]
0	grhpra	0.21664553177725818	0.49021712914410065	0.083	0.1	1	2.546971515829632e-5	1.1672840971253007	0.117	0.18	0.6179462291705854	0.21664553177725818	5.093878161020243e-5	glyoxylate reductase/hydroxypyruvate reductase a [Source:ZFIN;Acc:ZDB-GENE-040724-230]
0	rdh12l	2.5632324178161398e-5	0.14078609463626046	0.117	0.19	0.6218914492105518	2.7484069915592074e-5	0.3362317772263155	0.102	0.158	0.6668185042920949	2.7484069915592074e-5	5.126399134028007e-5	retinol dehydrogenase 12, like [Source:ZFIN;Acc:ZDB-GENE-040801-48]
0	si:dkey-22f5.9	8.970943651307919e-4	1.6470924157991864	0.007	0.03	1	2.575597382767412e-5	0.799708599850077	0.008	0.035	0.6248914370070294	8.970943651307919e-4	5.151128428516038e-5	si:dkey-22f5.9 [Source:ZFIN;Acc:ZDB-GENE-091204-260]
0	sos2	2.6081677312275804e-5	0.36875467444120735	0.018	0.059	0.6327936549504356	0.004342209450855732	0.8682752942213741	0.023	0.044	1	0.004342209450855732	5.2162674370660144e-5	son of sevenless homolog 2 (Drosophila) [Source:ZFIN;Acc:ZDB-GENE-090319-5]
0	frmd8	6.689299622547544e-5	0.33218738692207994	0.049	0.098	1	2.609114545799733e-5	0.4608510953993119	0.038	0.077	0.6330233711019312	6.689299622547544e-5	5.218161016812338e-5	FERM domain containing 8 [Source:NCBI gene;Acc:559410]
0	si:dkey-10o6.2	2.6378200174725293e-5	0.36757413648562887	0.073	0.133	0.6399878926391851	0.005050278812348912	0.45531760007368094	0.067	0.096	1	0.005050278812348912	5.275570454000614e-5	si:dkey-10o6.2 [Source:ZFIN;Acc:ZDB-GENE-070705-284]
0	gipc2	0.0014035472778682675	0.4071878171303813	0.276	0.357	1	2.6421134891181646e-5	0.2605399463173554	0.243	0.328	0.6410295747298491	0.0014035472778682675	5.284157170599438e-5	GIPC PDZ domain containing family, member 2 [Source:ZFIN;Acc:ZDB-GENE-040426-921]
0	ctns	2.6633824248603856e-5	0.21248532530752717	0.067	0.126	0.6461898439196267	2.9444132501931954e-5	1.1134681202069618	0.064	0.112	0.714373542761873	2.9444132501931954e-5	5.326693913661359e-5	cystinosin, lysosomal cystine transporter [Source:ZFIN;Acc:ZDB-GENE-050522-352]
0	tmem258	0.12251419638306396	0.3645858766021599	0.483	0.597	1	2.704432318323149e-5	0.3104177160580994	0.44	0.599	0.6561493690715624	0.12251419638306396	5.408791497104656e-5	transmembrane protein 258 [Source:NCBI gene;Acc:393742]
0	clrn3	0.9872357248678338	0.7419174156457402	0.21	0.228	1	2.791426909129632e-5	1.234773048792009	0.234	0.189	0.6772559966930314	0.9872357248678338	5.582775897617378e-5	clarin 3 [Source:ZFIN;Acc:ZDB-GENE-170623-3]
0	uba52	0.015468791394482786	0.12118394133570298	0.938	0.94	1	2.7946947566606505e-5	0.12226878046842593	0.953	0.949	0.678048841861007	0.015468791394482786	5.589311410133473e-5	ubiquitin A-52 residue ribosomal protein fusion product 1 [Source:ZFIN;Acc:ZDB-GENE-051023-7]
0	mpc1	0.6646230731774708	0.6017638768901339	0.37	0.443	1	2.7983562359520502e-5	0.4328648381333338	0.294	0.4	0.6789371899666864	0.6646230731774708	5.596634163927865e-5	mitochondrial pyruvate carrier 1 [Source:ZFIN;Acc:ZDB-GENE-040718-94]
0	dhrs9	0.6852681631124512	0.4530457903790166	0.308	0.32	1	2.823007502029619e-5	0.9847447612250978	0.337	0.299	0.6849180801424262	0.6852681631124512	5.645935310345673e-5	dehydrogenase/reductase (SDR family) member 9 [Source:ZFIN;Acc:ZDB-GENE-030131-1249]
0	cyp2aa1	2.900018623983048e-5	0.22590480540993307	0.152	0.233	0.703602518550767	1.1716903129480306e-4	0.32672120050815523	0.151	0.212	1	1.1716903129480306e-4	5.799953146885903e-5	cytochrome P450, family 2, subfamily AA, polypeptide 1 [Source:ZFIN;Acc:ZDB-GENE-070424-33]
0	krt8	0.010192833891315091	0.10851645955131506	0.638	0.672	1	2.92471242638728e-5	0.1532608510912281	0.683	0.708	0.7095937288900819	0.010192833891315091	5.849339313346795e-5	keratin 8 [Source:NCBI gene;Acc:797433]
0	cst14a.1	2.586422269500494e-4	0.23758854707870247	0.052	0.099	1	2.9285714787516667e-5	0.2755659191393427	0.079	0.13	0.7105300121747293	2.586422269500494e-4	5.857057192194274e-5	cystatin 14a, tandem duplicate 1 [Source:ZFIN;Acc:ZDB-GENE-141031-1]
0	actr6	0.004154401727516882	0.21751328221665034	0.086	0.128	1	3.1035905863336576e-5	0.29366744283313206	0.038	0.077	0.752993148056272	0.004154401727516882	6.207084849922041e-5	actin related protein 6 [Source:ZFIN;Acc:ZDB-GENE-030131-3543]
0	ndufaf2	3.121003582011898e-5	0.13763435876466024	0.139	0.215	0.7572178890677267	0.0623024693547403	1.2525379114807693	0.136	0.167	1	0.0623024693547403	6.24190975739021e-5	NADH:ubiquinone oxidoreductase complex assembly factor 2 [Source:ZFIN;Acc:ZDB-GENE-040808-28]
0	commd8	4.272268222302255e-5	1.191079731433577	0.113	0.184	1	3.1600960348626e-5	0.8358177042932207	0.101	0.158	0.766702499978364	4.272268222302255e-5	6.320092207655701e-5	COMM domain containing 8 [Source:ZFIN;Acc:ZDB-GENE-061103-124]
0	rmdn1	0.4674620111976792	0.6132746162913987	0.302	0.361	1	3.1670672662853356e-5	0.9442223257056437	0.384	0.376	0.7683938601461481	0.4674620111976792	6.334034229419977e-5	regulator of microtubule dynamics 1 [Source:ZFIN;Acc:ZDB-GENE-070928-17]
0	psph	2.666219453092883e-4	1.3111760075429755	0.132	0.202	1	3.1671836727273516e-5	1.1982112153955224	0.13	0.197	0.7684221026771101	2.666219453092883e-4	6.334267034930533e-5	phosphoserine phosphatase [Source:ZFIN;Acc:ZDB-GENE-050809-127]
0	slc5a6a	0.012353444781263694	1.2037752808803992	0.062	0.094	1	3.2079672854141275e-5	0.8958256489394496	0.033	0.071	0.7783170227871756	0.012353444781263694	6.415831660287215e-5	solute carrier family 5 member 6a [Source:ZFIN;Acc:ZDB-GENE-041001-177]
0	dhrs12	0.0024729042139211765	0.6268273269158265	0.256	0.351	1	3.208281445595818e-5	0.3964924278232266	0.253	0.351	0.7783932443304574	0.0024729042139211765	6.416459960493296e-5	dehydrogenase/reductase (SDR family) member 12 [Source:ZFIN;Acc:ZDB-GENE-060929-1134]
0	esd	0.003788552032139104	0.560536187484568	0.271	0.369	1	3.2597050211333246e-5	0.6012889737697733	0.249	0.347	0.7908696322273672	0.003788552032139104	6.519303785498406e-5	esterase D/formylglutathione hydrolase [Source:ZFIN;Acc:ZDB-GENE-050417-328]
0	CR339041.2	0.010978948667928728	0.2951000691626353	0.015	0.034	1	3.307584857050451e-5	0.9900942911551569	0.005	0.028	0.8024862380175805	0.010978948667928728	6.61506031292504e-5	NULL
0	pigc	0.0028958899475203122	0.8246682922922446	0.093	0.138	1	3.423048167120816e-5	0.46668949145048755	0.058	0.103	0.8304999463068523	0.0028958899475203122	6.845979161654086e-5	phosphatidylinositol glycan anchor biosynthesis, class C [Source:ZFIN;Acc:ZDB-GENE-030131-2714]
0	slc25a24	0.0015935786279849874	0.6800670225612088	0.24	0.336	1	3.4331206233507926e-5	0.2730300166738083	0.233	0.328	0.8329437256373693	0.0015935786279849874	6.866123383529436e-5	solute carrier family 25 member 24 [Source:NCBI gene;Acc:447867]
0	ttpa	3.52853209234034e-5	0.699552551035557	0.222	0.312	0.8560924562436132	7.351036935128086e-4	0.5200945213345475	0.22	0.284	1	7.351036935128086e-4	7.056939679293414e-5	tocopherol (alpha) transfer protein [Source:ZFIN;Acc:ZDB-GENE-030131-4631]
0	vps18	0.019620214845495976	1.418365754916283	0.052	0.079	1	3.8129905314608205e-5	0.5330850987411102	0.033	0.07	0.9251077627430243	0.019620214845495976	7.625835673953718e-5	VPS18 core subunit of CORVET and HOPS complexes [Source:NCBI gene;Acc:100005887]
0	cwf19l1	4.3911204762491556e-5	0.6212483612807955	0.029	0.074	1	3.834078278354977e-5	0.16285491136925945	0.022	0.054	0.9302240718944844	4.3911204762491556e-5	7.668009555147503e-5	CWF19 like cell cycle control factor 1 [Source:NCBI gene;Acc:387304]
0	nagpa	3.097220138621144e-4	0.1681251713724996	0.064	0.112	1	3.8351084846760625e-5	0.8281853048914565	0.038	0.077	0.9304740205521063	3.097220138621144e-4	7.670069888781232e-5	N-acetylglucosamine-1-phosphodiester alpha-N-acetylglucosaminidase [Source:ZFIN;Acc:ZDB-GENE-070928-4]
0	trappc6bl	3.908029613600768e-5	0.3285601120674624	0.069	0.128	0.9481661448518184	2.2293860864688137e-4	0.9241779288047334	0.058	0.099	1	2.2293860864688137e-4	7.815906500246932e-5	trafficking protein particle complex 6b-like [Source:ZFIN;Acc:ZDB-GENE-040426-1602]
0	march9	0.16586146289141182	0.33371489802724597	0.031	0.022	1	3.945363927312268e-5	0.89546300234404	0.044	0.021	0.9572241960445025	0.16586146289141182	7.890572195659346e-5	membrane-associated ring finger (C3HC4) 9 [Source:ZFIN;Acc:ZDB-GENE-081031-71]
0	lrp2b	4.015105973409037e-5	0.12693431021929225	0.069	0.127	0.9741450112685006	0.6026525764097754	0.6585282139998351	0.136	0.135	1	0.6026525764097754	8.0300507360583e-5	low density lipoprotein receptor-related protein 2b [Source:ZFIN;Acc:ZDB-GENE-111115-1]
0	mtch2	4.2985740675171575e-5	0.4507209708418362	0.232	0.329	1	4.0786967109674914e-5	0.49788671018121333	0.2	0.276	0.9895733960149328	4.2985740675171575e-5	8.157227064266388e-5	mitochondrial carrier homolog 2 [Source:ZFIN;Acc:ZDB-GENE-991008-9]
0	alg2	4.122395876288965e-5	0.6187458844856542	0.036	0.083	1	0.00888370985441883	0.3223912124203321	0.039	0.062	1	0.00888370985441883	8.244621811100322e-5	ALG2 alpha-1,3/1,6-mannosyltransferase [Source:ZFIN;Acc:ZDB-GENE-060502-2]
0	rps4x	0.0022433711274830234	0.11096751472361266	0.925	0.934	1	4.149269051030286e-5	0.12252469376555108	0.92	0.942	1	0.0022433711274830234	8.298365937724001e-5	ribosomal protein S4 X-linked [Source:NCBI gene;Acc:449547]
0	atp5fa1	4.206221689140838e-5	0.3908262484634366	0.664	0.744	1	1.2936113373265495e-4	0.3381293811849315	0.627	0.72	1	1.2936113373265495e-4	8.412266455272695e-5	ATP synthase F1 subunit alpha [Source:ZFIN;Acc:ZDB-GENE-060201-1]
0	SLC7A1 (1 of many)	0.012097276139586806	0.13556322362839346	0.018	0.038	1	4.3172083114527474e-5	0.18146997539406495	0.009	0.035	1	0.012097276139586806	8.634230240029454e-5	NA
0	atp5mc1	4.3892754428622004e-5	0.30496982912682835	0.698	0.71	1	1.4067097809295992e-4	0.3405766204115812	0.597	0.63	1	1.4067097809295992e-4	8.778358228335274e-5	ATP synthase membrane subunit c locus 1 [Source:ZFIN;Acc:ZDB-GENE-040426-1966]
0	txnl4b	0.0016654699354840244	0.7394668643651476	0.052	0.091	1	4.419902263898901e-5	0.6054869355975074	0.038	0.077	1	0.0016654699354840244	8.839609172437573e-5	thioredoxin-like 4B [Source:ZFIN;Acc:ZDB-GENE-051030-63]
0	cox6c	0.005075384673330704	0.2439756682213292	0.662	0.72	1	4.4408186612306614e-5	0.5016961134081432	0.625	0.69	1	0.005075384673330704	8.881440113757507e-5	cytochrome c oxidase subunit 6C [Source:ZFIN;Acc:ZDB-GENE-040724-95]
0	ndufa8	4.5518265765124866e-5	0.21253781246916814	0.354	0.493	1	3.651737078204599e-4	0.5030104123262186	0.343	0.46	1	3.651737078204599e-4	9.103445961773143e-5	NADH:ubiquinone oxidoreductase subunit A8 [Source:ZFIN;Acc:ZDB-GENE-040426-1688]
0	rps16	6.833525027633755e-5	0.15868824662336323	0.933	0.934	1	4.585767093495102e-5	0.14942537031423875	0.929	0.942	1	6.833525027633755e-5	9.17132389439184e-5	ribosomal protein S16 [Source:ZFIN;Acc:ZDB-GENE-050506-107]
0	hoxd10a	4.6183081758074135e-5	0.8952862804603874	0.135	0.087	1	3.7161968339648324e-4	1.5614304463687771	0.12	0.086	1	3.7161968339648324e-4	9.236403063910762e-5	homeobox D10a [Source:NCBI gene;Acc:30404]
0	asb5b	4.641683996167693e-5	1.4489090154772495	0.148	0.098	1	0.5434541578862794	1.6626825425461584	0.102	0.098	1	0.5434541578862794	9.283152540032179e-5	ankyrin repeat and SOCS box containing 5b [Source:ZFIN;Acc:ZDB-GENE-050417-271]
0	ndufb4	4.664370806263341e-5	0.15865821833885008	0.39	0.534	1	5.945143159266233e-5	0.42704551959083314	0.388	0.528	1	5.945143159266233e-5	9.328524048976505e-5	NADH:ubiquinone oxidoreductase subunit B4 [Source:ZFIN;Acc:ZDB-GENE-040426-1973]
0	slc26a6	0.004354585310824141	0.3740993607240757	0.055	0.089	1	4.753441167350441e-5	0.5236324293161032	0.029	0.064	1	0.004354585310824141	9.506656382671568e-5	solute carrier family 26 member 6 [Source:ZFIN;Acc:ZDB-GENE-081105-83]
0	rps29	1.4194965982828624e-4	0.10821700975660864	0.989	0.986	1	4.786846746573262e-5	0.10595233656495573	0.984	0.983	1	1.4194965982828624e-4	9.573464354128779e-5	ribosomal protein S29 [Source:ZFIN;Acc:ZDB-GENE-040622-5]
0	lpar6b	4.827569783471181e-5	0.24523184436923406	0.064	0.119	1	0.026185392241341615	0.7503474762192988	0.067	0.09	1	0.026185392241341615	9.654906512642213e-5	lysophosphatidic acid receptor 6b [Source:ZFIN;Acc:ZDB-GENE-110408-67]
0	ccdc127b	4.865777493950682e-5	1.0701640304984967	0.054	0.107	1	2.4683422341970605e-4	0.21117536053414554	0.044	0.078	1	2.4683422341970605e-4	9.731318229995152e-5	coiled-coil domain containing 127b [Source:ZFIN;Acc:ZDB-GENE-060503-656]
0	pycard	4.879203688145756e-5	0.49439079901572913	0.217	0.312	1	0.0017810519635986079	0.639510116601206	0.197	0.261	1	0.0017810519635986079	9.758169310005215e-5	PYD and CARD domain containing [Source:NCBI gene;Acc:57923]
0	tmlhe	4.971278515337192e-5	0.17851580812003442	0.096	0.159	1	0.011763492872566436	0.6827554531061852	0.087	0.118	1	0.011763492872566436	9.942309894573617e-5	trimethyllysine hydroxylase, epsilon [Source:ZFIN;Acc:ZDB-GENE-091204-144]
0	kmo	0.023303335493533472	1.2786059242882035	0.23	0.208	1	4.9800066838587485e-5	1.5928208947338853	0.227	0.183	1	0.023303335493533472	9.959765363051786e-5	kynurenine 3-monooxygenase [Source:NCBI gene;Acc:368242]
0	hacd2	5.0235596476532916e-5	0.15763939826304485	0.217	0.316	1	0.0018403075396965344	0.5095461722980725	0.214	0.282	1	0.0018403075396965344	1.0046866933791256e-4	3-hydroxyacyl-CoA dehydratase 2 [Source:ZFIN;Acc:ZDB-GENE-030131-6053]
0	serhl	0.001020137160056036	0.5688693497001132	0.095	0.146	1	5.041082451567481e-5	0.2352429547014645	0.056	0.1	1	0.001020137160056036	1.0081910778012133e-4	serine hydrolase like [Source:NCBI gene;Acc:322648]
0	pex12	7.486502180674979e-4	0.6698144110326858	0.033	0.069	1	5.144482745936501e-5	0.3038612566474379	0.024	0.057	1	7.486502180674979e-4	1.028870083484577e-4	peroxisomal biogenesis factor 12 [Source:ZFIN;Acc:ZDB-GENE-040426-929]
0	cox7a2l	5.260244419399422e-5	0.23319127021554764	0.31	0.423	1	1.6550758701063282e-4	0.5178595355462713	0.303	0.402	1	1.6550758701063282e-4	1.052021213708532e-4	cytochrome c oxidase subunit 7A2 like [Source:ZFIN;Acc:ZDB-GENE-030131-7691]
0	nnt	0.04105695930476119	0.7394477123669997	0.162	0.196	1	5.470634910896641e-5	0.3643060078183147	0.101	0.154	1	0.04105695930476119	1.0940970543329999e-4	nicotinamide nucleotide transhydrogenase [Source:ZFIN;Acc:ZDB-GENE-040426-2592]
0	si:dkeyp-67f1.1	1.357536438760593e-4	1.3734073107209297	0.049	0.098	1	5.575379327518353e-5	0.5180976183189832	0.042	0.081	1	1.357536438760593e-4	1.1150447806490249e-4	si:dkeyp-67f1.1 [Source:ZFIN;Acc:ZDB-GENE-131127-559]
0	tmem37	5.62540563629878e-5	0.9704132453247802	0.042	0.092	1	0.02152853068939149	0.1578094004115389	0.044	0.064	1	0.02152853068939149	1.1250494820711837e-4	transmembrane protein 37 [Source:ZFIN;Acc:ZDB-GENE-040426-2208]
0	BX510992.1	5.737358756806741e-5	0.75548031961304	0.09	0.154	1	0.01201011945241144	1.2064818010851344	0.05	0.075	1	0.01201011945241144	1.1474388340758441e-4	NULL
0	krt96	0.4983441966678205	0.14748537238670734	0.091	0.102	1	5.824987833312947e-5	1.1470933481446248	0.171	0.129	1	0.4983441966678205	1.1649636361793321e-4	keratin 96 [Source:ZFIN;Acc:ZDB-GENE-030131-221]
0	ruvbl2	1.2045530795040487e-4	0.36169513097990125	0.044	0.091	1	5.931299177453841e-5	0.6393874915623172	0.036	0.072	1	1.2045530795040487e-4	1.1862246551808354e-4	RuvB-like AAA ATPase 2 [Source:NCBI gene;Acc:317678]
0	rabggtb	0.003921349796258153	0.4918904230778094	0.106	0.152	1	5.968757071760948e-5	0.7618864782616854	0.071	0.118	1	0.003921349796258153	1.1937157882912087e-4	Rab geranylgeranyltransferase subunit beta [Source:ZFIN;Acc:ZDB-GENE-040426-2116]
0	gba	6.02517716989829e-5	0.5126427408562177	0.036	0.082	1	0.0022109133260177	0.8512157856460845	0.028	0.051	1	0.0022109133260177	1.2049991312197293e-4	glucosidase, beta, acid [Source:ZFIN;Acc:ZDB-GENE-100922-270]
0	rps27.2	0.005857873305377099	0.23425511497095197	0.716	0.805	1	6.122590119807325e-5	0.2057709475122529	0.748	0.841	1	0.005857873305377099	1.2244805378516907e-4	ribosomal protein S27, isoform 2 [Source:ZFIN;Acc:ZDB-GENE-040426-1735]
0	si:ch73-86n18.1	0.5665985223865957	0.3794069769217121	0.166	0.182	1	6.125512199272809e-5	0.34461594785334215	0.084	0.132	1	0.5665985223865957	1.2250649179548594e-4	si:ch73-86n18.1 [Source:ZFIN;Acc:ZDB-GENE-141216-19]
0	si:dkeyp-33c10.7	6.192694830317842e-5	0.8660449546907216	0.024	0.066	1	0.0012538236222133146	0.8242921478523124	0.014	0.034	1	0.0012538236222133146	1.238500616594308e-4	si:dkeyp-33c10.7 [Source:ZFIN;Acc:ZDB-GENE-070705-538]
0	atg4c	0.011005936839287862	0.6829795941284407	0.038	0.064	1	6.201676864807058e-5	1.1751431992937684	0.044	0.083	1	0.011005936839287862	1.240296912165476e-4	autophagy related 4C, cysteine peptidase [Source:ZFIN;Acc:ZDB-GENE-040625-84]
0	mmgt1	0.01828941807118857	0.8763370848301079	0.24	0.306	1	6.272777405415459e-5	0.622456083083614	0.197	0.273	1	0.01828941807118857	1.2545161333467146e-4	membrane magnesium transporter 1 [Source:NCBI gene;Acc:402891]
0	CABZ01079267.1	0.3817383851347404	0.5976126199838673	0.253	0.244	1	6.395423431292653e-5	0.8512305412145346	0.251	0.205	1	0.3817383851347404	1.279043784817665e-4	NULL
0	CR376779.1	6.398621718683967e-5	1.1253857683987785	0.018	0.056	1	0.006886320230924466	1.0091914546242222	0.019	0.038	1	0.006886320230924466	1.2796834013768948e-4	NULL
0	dbr1	6.418978233375315e-5	0.28997997638570094	0.024	0.066	1	1.3073037461344217e-4	0.9729033624815586	0.025	0.056	1	1.3073037461344217e-4	1.2837544433935027e-4	debranching RNA lariats 1 [Source:NCBI gene;Acc:323746]
0	cyc1	0.10847519414483138	0.6110515108679784	0.383	0.474	1	6.479961635770737e-5	0.3441328069774723	0.345	0.461	1	0.10847519414483138	1.2959503372513465e-4	cytochrome c-1 [Source:ZFIN;Acc:ZDB-GENE-031105-2]
0	chs1	0.06652104400027467	0.6077397417688873	0.264	0.242	1	6.561149153078432e-5	0.7734159520319771	0.275	0.229	1	0.06652104400027467	1.3121867819374785e-4	chitin synthase 1 [Source:ZFIN;Acc:ZDB-GENE-030131-1188]
0	vps33a	9.802002978311648e-5	0.3870842290231953	0.042	0.089	1	6.576822509154111e-5	0.44003571126777885	0.03	0.065	1	9.802002978311648e-5	1.315321247236506e-4	VPS33A core subunit of CORVET and HOPS complexes [Source:ZFIN;Acc:ZDB-GENE-040914-82]
0	rgrb	6.592106674583039e-5	1.207038043371677	0.336	0.3	1	0.009378833529147874	0.690460425339807	0.095	0.131	1	0.009378833529147874	1.3183778790462e-4	retinal G protein coupled receptor b [Source:ZFIN;Acc:ZDB-GENE-050522-447]
0	si:dkeyp-104h9.5	6.600387587268364e-5	0.5251842921650391	0.109	0.177	1	0.5737214280643528	1.0736815948232705	0.133	0.145	1	0.5737214280643528	1.320033952337372e-4	si:dkeyp-104h9.5 [Source:ZFIN;Acc:ZDB-GENE-081104-449]
0	alad	1.476684096797043e-4	0.5700899286916341	0.114	0.179	1	6.639530715391313e-5	0.7686220450311643	0.087	0.14	1	1.476684096797043e-4	1.3278620597101411e-4	aminolevulinate dehydratase [Source:ZFIN;Acc:ZDB-GENE-050417-123]
0	ivd	9.697740627925827e-4	0.6157887066015619	0.238	0.32	1	6.668930247154381e-5	0.5118403702693357	0.22	0.297	1	9.697740627925827e-4	1.3337415748002345e-4	isovaleryl-CoA dehydrogenase [Source:ZFIN;Acc:ZDB-GENE-030616-262]
0	erlin1	2.3274523417388544e-4	0.5053622349298033	0.197	0.285	1	6.949370830164116e-5	0.2059672659429832	0.165	0.234	1	2.3274523417388544e-4	1.3898258722778886e-4	ER lipid raft associated 1 [Source:NCBI gene;Acc:541490]
0	tmem161a	2.4065205584491406e-4	1.0910266943687055	0.049	0.096	1	7.361081208820233e-5	0.25389197733456603	0.038	0.075	1	2.4065205584491406e-4	1.472162056247485e-4	transmembrane protein 161A [Source:NCBI gene;Acc:492692]
0	pttg1ipa	0.0023296018301860065	1.2810653246289325	0.007	0.027	1	7.706663604109642e-5	0.19845930698700176	0.006	0.028	1	0.0023296018301860065	1.5412733281580223e-4	PTTG1 interacting protein a [Source:ZFIN;Acc:ZDB-GENE-030131-505]
0	slc6a4a	7.74604254520805e-5	0.3135751662185271	0.016	0.053	1	0.21688042087953158	0.6008483938846725	0.022	0.029	1	0.21688042087953158	1.5491485078664982e-4	solute carrier family 6 member 4a [Source:ZFIN;Acc:ZDB-GENE-060314-1]
0	rpp40	4.0919350786378095e-4	0.25374345616773386	0.023	0.057	1	7.821909642988795e-5	1.2106442521778238	0.017	0.046	1	4.0919350786378095e-4	1.564320746327297e-4	ribonuclease P/MRP 40 subunit [Source:ZFIN;Acc:ZDB-GENE-040625-161]
0	psen1	1.4546624168958e-4	0.21307887796215397	0.126	0.192	1	7.865038175092364e-5	0.5749749299977616	0.102	0.154	1	1.4546624168958e-4	1.5729457761929768e-4	presenilin 1 [Source:NCBI gene;Acc:30221]
0	si:dkey-56i24.1	8.173190664707426e-5	0.7918228500374456	0.047	0.096	1	1.0846464226738322e-4	0.4634029079317705	0.062	0.104	1	1.0846464226738322e-4	1.634571331895843e-4	si:dkey-56i24.1 [Source:ZFIN;Acc:ZDB-GENE-081105-8]
0	ndufb7	8.202549575720157e-5	0.29394291216229695	0.374	0.508	1	0.0011091649785263842	0.4478973815552667	0.391	0.505	1	0.0011091649785263842	1.6404426333244896e-4	NADH:ubiquinone oxidoreductase subunit B7 [Source:ZFIN;Acc:ZDB-GENE-040426-1886]
0	bloc1s4	1.982359020048712e-4	0.45259713741070007	0.067	0.118	1	8.212395306986073e-5	0.769690209058139	0.065	0.111	1	1.982359020048712e-4	1.6424116179605366e-4	biogenesis of lysosomal organelles complex-1, subunit 4, cappuccino [Source:ZFIN;Acc:ZDB-GENE-040801-215]
0	ftr82	0.10572582021891258	0.610437313809309	0.292	0.357	1	8.392737022282044e-5	0.19011953510015958	0.255	0.338	1	0.10572582021891258	1.6784769664216837e-4	finTRIM family, member 82 [Source:ZFIN;Acc:ZDB-GENE-030219-207]
0	hoga1	0.0071114345060567935	1.3712618000848917	0.248	0.225	1	8.607848307408929e-5	1.4682459481517212	0.243	0.204	1	0.0071114345060567935	1.721495566429304e-4	4-hydroxy-2-oxoglutarate aldolase 1 [Source:NCBI gene;Acc:405806]
0	si:ch211-262i1.3	8.64916133081847e-5	1.3905772912862282	0.209	0.155	1	2.649072120527251e-4	1.506164363368908	0.185	0.144	1	2.649072120527251e-4	1.7297574581719684e-4	si:ch211-262i1.3 [Source:ZFIN;Acc:ZDB-GENE-141222-7]
0	rcc1	8.780863073582235e-5	0.7705348861098988	0.057	0.11	1	4.6549860335160653e-4	1.2101939627841114	0.041	0.074	1	4.6549860335160653e-4	1.756095511160131e-4	regulator of chromosome condensation 1 [Source:ZFIN;Acc:ZDB-GENE-040426-2216]
0	osr2	0.9168865889626455	0.284600620839621	0.157	0.152	1	9.001687371396252e-5	0.8269965971544633	0.192	0.142	1	0.9168865889626455	1.8002564439037198e-4	odd-skipped related transciption factor 2 [Source:NCBI gene;Acc:550389]
0	sdr16c5b	0.128417582387645	0.6448444345800983	0.387	0.432	1	9.055287868753397e-5	0.9550961786859518	0.397	0.406	1	0.128417582387645	1.810975575512293e-4	short chain dehydrogenase/reductase family 16C, member 5b [Source:ZFIN;Acc:ZDB-GENE-040426-2861]
0	dhrs7b	0.012580709740097224	1.063327310348238	0.088	0.127	1	9.062256773657309e-5	0.7437660001724424	0.049	0.089	1	0.012580709740097224	1.8123692302336313e-4	dehydrogenase/reductase (SDR family) member 7B [Source:NCBI gene;Acc:550454]
0	si:ch211-196f2.3	0.032344279116074064	1.039254657902588	0.268	0.247	1	9.22772339094989e-5	0.919119678030188	0.249	0.203	1	0.032344279116074064	1.845459527310998e-4	si:ch211-196f2.3 [Source:ZFIN;Acc:ZDB-GENE-160728-62]
0	apeh	9.331908636552289e-5	0.6212793545018003	0.038	0.083	1	9.438276229334182e-5	0.31600066552195827	0.026	0.059	1	9.438276229334182e-5	1.8662946427916574e-4	acylaminoacyl-peptide hydrolase [Source:ZFIN;Acc:ZDB-GENE-030131-9870]
0	CABZ01064670.1	0.012509920588270142	0.24437855061098546	0.02	0.04	1	9.412229729156623e-5	0.8097124473607211	0.016	0.044	1	0.012509920588270142	1.882357355762851e-4	NULL
0	mrpl10	0.0053785281475023155	0.19598348738438087	0.07	0.108	1	9.417887787844444e-5	0.21159153863015367	0.039	0.076	1	0.0053785281475023155	1.8834888609585055e-4	mitochondrial ribosomal protein L10 [Source:NCBI gene;Acc:541330]
0	cdca7b	0.0694663118205643	0.6024090753673079	0.17	0.204	1	9.580792680584453e-5	0.40637595868671683	0.1	0.152	1	0.0694663118205643	1.916066744528504e-4	cell division cycle associated 7b [Source:ZFIN;Acc:ZDB-GENE-030131-607]
0	tbcc	0.005826771046308689	1.3457322866336994	0.038	0.067	1	9.72790327228882e-5	0.566163529273668	0.033	0.068	1	0.005826771046308689	1.9454860223556877e-4	tubulin folding cofactor C [Source:ZFIN;Acc:ZDB-GENE-041008-103]
0	si:dkey-79f11.7	9.767623752900256e-5	0.7882948089461781	0.016	0.052	1	0.010289920792436518	1.052124066315491	0.021	0.038	1	0.010289920792436518	1.9534293441062726e-4	si:dkey-79f11.7 [Source:ZFIN;Acc:ZDB-GENE-090313-338]
0	clic5b	0.9772021940572332	0.5680966257662758	0.281	0.308	1	9.802436000639433e-5	0.8876314707259442	0.319	0.292	1	0.9772021940572332	1.9603911123763413e-4	chloride intracellular channel 5b [Source:ZFIN;Acc:ZDB-GENE-040426-2542]
0	nipa1	0.03457878799492444	0.8797952798186954	0.096	0.129	1	9.819974555632867e-5	1.053869913392166	0.045	0.084	1	0.03457878799492444	1.9638984792263002e-4	NIPA magnesium transporter 1 [Source:ZFIN;Acc:ZDB-GENE-041010-164]
0	si:ch73-18b11.2	9.95924253721709e-5	0.5670309161720213	0.082	0.139	1	0.01675707098123933	1.335707739402008	0.103	0.135	1	0.01675707098123933	1.9917493209315032e-4	si:ch73-18b11.2 [Source:ZFIN;Acc:ZDB-GENE-070912-333]
0	gmppaa	0.0011239686842093402	0.5032066729436799	0.082	0.129	1	1.0006624536470331e-4	0.2824091710053156	0.05	0.091	1	0.0011239686842093402	2.001224774759451e-4	GDP-mannose pyrophosphorylase Aa [Source:NCBI gene;Acc:431743]
0	scoca	1.0164670032965733e-4	0.7199795627765506	0.077	0.133	1	0.025212075457218368	0.622744048070174	0.079	0.105	1	0.025212075457218368	2.0328306860762675e-4	short coiled-coil protein a [Source:NCBI gene;Acc:562638]
0	MCUR1	1.0196097498032466e-4	1.1602469788881944	0.039	0.086	1	0.0017866892285148873	0.4069270279675594	0.038	0.065	1	0.0017866892285148873	2.0391155392023046e-4	zgc:165532 [Source:ZFIN;Acc:ZDB-GENE-050417-213]
0	enoph1	0.001104918295735147	0.25040092047332907	0.064	0.106	1	1.029925948218851e-4	0.5573411673827087	0.057	0.098	1	0.001104918295735147	2.0597458216918218e-4	enolase-phosphatase 1 [Source:NCBI gene;Acc:431773]
0	mettl27	1.1443063406965475e-4	0.8059243754788055	0.033	0.076	1	1.037944985028132e-4	0.9380910900806416	0.025	0.057	1	1.1443063406965475e-4	2.075782237077071e-4	methyltransferase like 27 [Source:ZFIN;Acc:ZDB-GENE-060421-5918]
0	narf	1.0497121279271157e-4	0.42517831736068956	0.072	0.129	1	0.001379879831493361	0.2702880422391054	0.067	0.102	1	0.001379879831493361	2.09931406629908e-4	nuclear prelamin A recognition factor [Source:NCBI gene;Acc:436614]
0	ost4	0.011368117020757266	0.45616807372760615	0.419	0.53	1	1.0605975439140856e-4	0.4098050310034512	0.367	0.492	1	0.011368117020757266	2.121082601113154e-4	oligosaccharyltransferase complex subunit 4 (non-catalytic) [Source:ZFIN;Acc:ZDB-GENE-110307-1]
0	dhrs7	1.1122952152872876e-4	0.6246742663091935	0.07	0.126	1	2.095113935674387e-4	0.35996655465248484	0.065	0.107	1	2.095113935674387e-4	2.2244667105099814e-4	dehydrogenase/reductase (SDR family) member 7 [Source:ZFIN;Acc:ZDB-GENE-060825-21]
0	dennd3a	0.061418046675801564	0.3130418409288973	0.055	0.077	1	1.13043719660461e-4	0.7244423348045004	0.038	0.073	1	0.061418046675801564	2.2607466043836732e-4	DENN/MADD domain containing 3a [Source:ZFIN;Acc:ZDB-GENE-091230-6]
0	dhtkd1	0.0022861473273013	0.5453427025931643	0.077	0.121	1	1.142200710968374e-4	0.7220938102924048	0.057	0.099	1	0.0022861473273013	2.2842709596903333e-4	dehydrogenase E1 and transketolase domain containing 1 [Source:NCBI gene;Acc:494076]
0	ndufa6	0.09216909413022953	0.31192274719291024	0.44	0.533	1	1.1571307224283823e-4	0.39040624647031863	0.385	0.508	1	0.09216909413022953	2.3141275497058855e-4	NADH:ubiquinone oxidoreductase subunit A6 [Source:ZFIN;Acc:ZDB-GENE-040426-1124]
0	gmppab	1.1823628378515572e-4	0.6046077925537059	0.044	0.09	1	5.784170145156127e-4	0.21919590036756187	0.028	0.055	1	5.784170145156127e-4	2.364585877515083e-4	GDP-mannose pyrophosphorylase Ab [Source:NCBI gene;Acc:393469]
0	twf1b	0.0011397639559355326	0.3176929531691426	0.22	0.296	1	1.2068966271476808e-4	0.2051171912399672	0.169	0.232	1	0.0011397639559355326	2.413647594348501e-4	twinfilin actin-binding protein 1b [Source:ZFIN;Acc:ZDB-GENE-040711-3]
0	CU571315.1	1.2121574251055286e-4	0.7403194691243806	0.06	0.113	1	0.057547501651004744	1.8839569869689434	0.054	0.072	1	0.057547501651004744	2.4241679176487336e-4	NULL
0	zgc:162962	0.0025003415231441934	0.5334793683734045	0.015	0.039	1	1.2238334604322746e-4	0.27380898859971126	0.01	0.035	1	0.0025003415231441934	2.4475171440306625e-4	zgc:162962 [Source:ZFIN;Acc:ZDB-GENE-070424-76]
0	tmem256	0.023514892686483928	0.9983560318295186	0.23	0.289	1	1.2488523229290644e-4	0.8884981658755773	0.192	0.265	1	0.023514892686483928	2.497548682645682e-4	transmembrane protein 256 [Source:NCBI gene;Acc:550283]
0	tcea3	0.0027044670092108932	0.43513761188749367	0.1	0.147	1	1.2593458581070983e-4	0.6833886917511924	0.091	0.142	1	0.0027044670092108932	2.5185331210151625e-4	transcription elongation factor A (SII), 3 [Source:ZFIN;Acc:ZDB-GENE-040426-1860]
0	zgc:77486.1	1.2676700262040193e-4	0.2917352319024751	0.225	0.31	1	0.14827926941803615	0.6258791716617536	0.233	0.268	1	0.14827926941803615	2.5351793536785037e-4	NA
0	gstt2	1.3238166992444642e-4	0.18094127567925655	0.109	0.174	1	0.006493405479879342	0.3348404569692387	0.094	0.13	1	0.006493405479879342	2.6474581494236076e-4	glutathione S-transferase theta 2 [Source:NCBI gene;Acc:393493]
0	olah	0.0018150837304032913	0.9990432053671476	0.083	0.129	1	1.3809529843183165e-4	0.1498449441279246	0.063	0.105	1	0.0018150837304032913	2.7617152655221434e-4	oleoyl-ACP hydrolase [Source:ZFIN;Acc:ZDB-GENE-060312-17]
0	ncln	1.4066534110385693e-4	0.4608592738732402	0.163	0.24	1	1.4173022812151117e-4	0.5586463599547578	0.127	0.183	1	1.4173022812151117e-4	2.813108954695261e-4	nicalin [Source:NCBI gene;Acc:336844]
0	zgc:64189	1.434868244544362e-4	1.6624786053770428	0.011	0.043	1	1.6828656669274055e-4	0.12483624848547858	0.011	0.036	1	1.6828656669274055e-4	2.869530604400806e-4	zgc:64189 [Source:ZFIN;Acc:ZDB-GENE-040426-1397]
0	atp5l	1.4556257365706834e-4	0.34568368071190525	0.692	0.767	1	0.006496149445442495	0.3533865099441087	0.636	0.739	1	0.006496149445442495	2.911039588512873e-4	ATP synthase, H+ transporting, mitochondrial F0 complex, subunit g [Source:ZFIN;Acc:ZDB-GENE-030131-5177]
0	tmem53	1.5149023482532263e-4	0.4364086561566025	0.041	0.085	1	0.010581183057908079	0.49370586511325154	0.04	0.062	1	0.010581183057908079	3.029575203593979e-4	transmembrane protein 53 [Source:NCBI gene;Acc:436910]
0	rabgap1l2	1.532549517873888e-4	0.21297513193677586	0.109	0.172	1	0.008252225207246807	0.6158194580651126	0.095	0.129	1	0.008252225207246807	3.0648641649453056e-4	RAB GTPase activating protein 1-like 2 [Source:ZFIN;Acc:ZDB-GENE-070912-414]
0	fermt1	0.0313893168650725	0.6165392998141042	0.135	0.173	1	1.5396396120470265e-4	0.3580997385193818	0.104	0.155	1	0.0313893168650725	3.0790421750805574e-4	fermitin family member 1 [Source:ZFIN;Acc:ZDB-GENE-030131-3264]
0	calm2a	0.40512303412742584	0.5950185579434093	0.463	0.589	1	1.5479748735977437e-4	0.8650696347771549	0.492	0.578	1	0.40512303412742584	3.095710124574561e-4	calmodulin 2a (phosphorylase kinase, delta) [Source:ZFIN;Acc:ZDB-GENE-030804-3]
0	nln	5.98657484619934e-4	0.5246578924726029	0.002	0.022	1	1.5520374687270965e-4	0.10785709906562602	0.006	0.027	1	5.98657484619934e-4	3.103834055423758e-4	neurolysin (metallopeptidase M3 family) [Source:ZFIN;Acc:ZDB-GENE-041010-216]
0	eps8l3b	0.29653309012044266	0.6280861802698371	0.326	0.349	1	1.5678714528227894e-4	0.9698232327062316	0.342	0.322	1	0.29653309012044266	3.135497083556323e-4	EPS8-like 3b [Source:ZFIN;Acc:ZDB-GENE-040426-1335]
0	mapk12a	1.569115007219044e-4	0.4366510983991789	0.158	0.234	1	4.147733099334186e-4	0.8758012958000843	0.138	0.196	1	4.147733099334186e-4	3.137983802247498e-4	mitogen-activated protein kinase 12a [Source:NCBI gene;Acc:30681]
0	mrps26	3.389275790637423e-4	0.9131523598738207	0.199	0.285	1	1.579978471606034e-4	0.7450290424923264	0.179	0.246	1	3.389275790637423e-4	3.1597073100149946e-4	mitochondrial ribosomal protein S26 [Source:ZFIN;Acc:ZDB-GENE-040718-115]
0	acp2	1.6278610898699504e-4	0.5664217608912647	0.09	0.148	1	5.419243671325891e-4	0.5857810417689269	0.08	0.121	1	5.419243671325891e-4	3.255457186567112e-4	acid phosphatase 2, lysosomal [Source:ZFIN;Acc:ZDB-GENE-050306-40]
0	BX927395.1	0.2130552560113056	0.60086684627748	0.011	0.007	1	1.6413601666904513e-4	2.382686656143158	0.018	0.006	1	0.2130552560113056	3.282450927061224e-4	NULL
0	snrnp40	1.6857906090237033e-4	0.3785581505968425	0.108	0.17	1	4.986640836300167e-4	0.12876041238674585	0.083	0.124	1	4.986640836300167e-4	3.3712970290496587e-4	small nuclear ribonucleoprotein 40 (U5) [Source:ZFIN;Acc:ZDB-GENE-040426-978]
0	pigm	0.06371249579551962	0.8735555506645145	0.041	0.06	1	1.73701369232516e-4	1.142500041182469	0.017	0.044	1	0.06371249579551962	3.473725662993588e-4	phosphatidylinositol glycan anchor biosynthesis, class M [Source:NCBI gene;Acc:393361]
0	neu1	1.737373048578694e-4	0.9855292361640178	0.06	0.111	1	5.458691472321411e-4	1.034198181944146	0.055	0.091	1	5.458691472321411e-4	3.474444250646399e-4	neuraminidase 1 [Source:ZFIN;Acc:ZDB-GENE-060503-592]
0	slc25a16	0.0076654021759083105	0.37288423489542044	0.135	0.182	1	1.751683781292127e-4	0.5310464876076644	0.094	0.144	1	0.0076654021759083105	3.5030607229772894e-4	solute carrier family 25 member 16 [Source:ZFIN;Acc:ZDB-GENE-030131-3299]
0	cox4i1	0.035899289873896824	0.2435483812388166	0.684	0.771	1	1.7592409044576488e-4	0.31867627526469366	0.685	0.776	1	0.035899289873896824	3.518172316059306e-4	cytochrome c oxidase subunit 4I1 [Source:ZFIN;Acc:ZDB-GENE-030131-5175]
0	rccd1	1.800968636785632e-4	0.7760020066210744	0.02	0.055	1	2.2703888098662148e-4	0.212685467044194	0.014	0.038	1	2.2703888098662148e-4	3.601612924768197e-4	RCC1 domain containing 1 [Source:ZFIN;Acc:ZDB-GENE-030131-3552]
0	tigarb	5.948284624513014e-4	0.5253242401469453	0.028	0.063	1	1.8118990295539335e-4	0.789118557028416	0.028	0.058	1	5.948284624513014e-4	3.6234697612985353e-4	TP53 induced glycolysis regulatory phosphatase b [Source:NCBI gene;Acc:393160]
0	sec61a1	0.005524598375960187	0.5699264893172238	0.385	0.523	1	1.814152115794487e-4	0.6258163005752162	0.378	0.519	1	0.005524598375960187	3.627975116799047e-4	SEC61 translocon alpha 1 subunit [Source:NCBI gene;Acc:192298]
0	cox5b2	1.8225865928227285e-4	0.7634287317945514	0.01	0.04	1	0.01217032369269549	0.24282156272847644	0.017	0.033	1	0.01217032369269549	3.644841003456624e-4	cytochrome c oxidase subunit 5B2 [Source:ZFIN;Acc:ZDB-GENE-060825-71]
0	gale	1.86466891406648e-4	0.35933791104284685	0.163	0.236	1	0.020091360213142104	0.7815696906047449	0.135	0.172	1	0.020091360213142104	3.7289901291170496e-4	UDP-galactose-4-epimerase [Source:ZFIN;Acc:ZDB-GENE-060421-6479]
0	btr12	0.6477012823278278	0.6729221711166682	0.116	0.126	1	1.875538546424111e-4	0.12310027044724503	0.065	0.107	1	0.6477012823278278	3.7507253283643085e-4	bloodthirsty-related gene family, member 12 [Source:ZFIN;Acc:ZDB-GENE-060929-548]
0	cx28.9	0.222590502268713	1.063993185130093	0.235	0.221	1	1.8984703365550773e-4	1.1481280509038068	0.228	0.187	1	0.222590502268713	3.796580254148275e-4	connexin 28.9 [Source:ZFIN;Acc:ZDB-GENE-041114-200]
0	nr1h4	1.9060211691894572e-4	1.3025975815732718	0.238	0.197	1	6.161892560077195e-4	1.4172187032878651	0.203	0.172	1	6.161892560077195e-4	3.811679046709172e-4	nuclear receptor subfamily 1, group H, member 4 [Source:ZFIN;Acc:ZDB-GENE-040718-313]
0	slc25a4	1.9272396555751164e-4	0.6704124816611081	0.008	0.037	1	0.0060347962950942765	0.3857599894473269	0.015	0.032	1	0.0060347962950942765	3.854107885881233e-4	solute carrier family 25 member 4 [Source:ZFIN;Acc:ZDB-GENE-030131-5275]
0	akr1a1a	1.9334995693241086e-4	1.7870087111463961	0.158	0.112	1	0.9934395343852253	1.023913324548847	0.124	0.128	1	0.9934395343852253	3.8666252965897593e-4	aldo-keto reductase family 1, member A1a (aldehyde reductase) [Source:NCBI gene;Acc:445326]
0	rnpep	0.0010271806972892662	0.8170758953632915	0.028	0.061	1	1.9614076873828714e-4	1.7085131475272033	0.018	0.046	1	0.0010271806972892662	3.92243066275413e-4	arginyl aminopeptidase (aminopeptidase B) [Source:ZFIN;Acc:ZDB-GENE-040718-241]
0	ahcyl1	0.029382664850603254	0.5392616339555119	0.131	0.167	1	1.9658834869339985e-4	0.5907326208888737	0.097	0.146	1	0.029382664850603254	3.93138050407958e-4	adenosylhomocysteinase-like 1 [Source:ZFIN;Acc:ZDB-GENE-021206-7]
0	bloc1s3	0.003198272234188252	1.0441250095400205	0.082	0.125	1	2.0016357849314797e-4	1.3109283495375519	0.049	0.087	1	0.003198272234188252	4.002870915281407e-4	biogenesis of lysosomal organelles complex-1, subunit 3 [Source:ZFIN;Acc:ZDB-GENE-050913-10]
0	asah1b	2.0071510757718288e-4	1.0185228266826005	0.235	0.326	1	0.031839104069520646	0.9404755797500144	0.239	0.29	1	0.031839104069520646	4.0138992859995647e-4	N-acylsphingosine amidohydrolase (acid ceramidase) 1b [Source:ZFIN;Acc:ZDB-GENE-040426-1512]
0	snx30	2.7496317334230343e-4	0.6270922782124178	0.023	0.058	1	2.0116623180216234e-4	0.3017907929370187	0.021	0.049	1	2.7496317334230343e-4	4.022919957515073e-4	sorting nexin family member 30 [Source:NCBI gene;Acc:550496]
0	si:dkey-191j3.2	2.030578054662656e-4	0.5529019078322115	0.007	0.034	1	0.02900681284341464	0.15435501450226763	0.01	0.021	1	0.02900681284341464	4.060743784601704e-4	si:dkey-191j3.2 [Source:ZFIN;Acc:ZDB-GENE-081103-55]
0	atp5meb	2.0716344275030079e-4	0.4354022896798533	0.626	0.69	1	0.5216715649485945	0.2759997735887527	0.537	0.669	1	0.5216715649485945	4.1428396880858955e-4	ATP synthase membrane subunit eb [Source:NCBI gene;Acc:767750]
0	hnf4a	2.0845333684692098e-4	0.5328655019347222	0.148	0.221	1	0.009197121216129667	0.43149774215958714	0.153	0.195	1	0.009197121216129667	4.16863220900199e-4	hepatocyte nuclear factor 4, alpha [Source:ZFIN;Acc:ZDB-GENE-030131-1077]
0	ldhd	2.1166625824987057e-4	0.7459667815783053	0.101	0.162	1	0.005802159887510948	0.6556113952740765	0.081	0.114	1	0.005802159887510948	4.232877138948595e-4	lactate dehydrogenase D [Source:ZFIN;Acc:ZDB-GENE-030131-6140]
0	sts	0.0556833556182499	1.1607433676587589	0.158	0.139	1	2.1202201446068102e-4	1.2958841279010842	0.151	0.116	1	0.0556833556182499	4.2399907558674595e-4	steroid sulfatase (microsomal), isozyme S [Source:ZFIN;Acc:ZDB-GENE-030717-5]
0	FO704772.2	4.669107114842022e-4	0.5387084240849149	0.393	0.543	1	2.189941539620948e-4	0.479001598781696	0.421	0.581	1	4.669107114842022e-4	4.3794034948471997e-4	NULL
0	CU627988.1	0.0010059459564808252	0.9757979189641297	0.002	0.021	1	2.2357390160649234e-4	0.7571931771467302	0.003	0.022	1	0.0010059459564808252	4.4709781792350527e-4	transcription initiation factor TFIID subunit 4-like [Source:NCBI gene;Acc:101885225]
0	tor1	2.3023159228287038e-4	0.7791954022224532	0.163	0.239	1	0.0022594234750423	0.6986764011141726	0.146	0.194	1	0.0022594234750423	4.6041017797965566e-4	torsin family 1 [Source:ZFIN;Acc:ZDB-GENE-080917-50]
0	faua	0.005143908459755974	0.11730526228421123	0.925	0.95	1	2.307507767949551e-4	0.11266058367235843	0.942	0.957	1	0.005143908459755974	4.6144830766891876e-4	FAU ubiquitin like and ribosomal protein S30 fusion a [Source:ZFIN;Acc:ZDB-GENE-040426-1700]
0	ccdc51	2.3395457085266083e-4	0.4801877416761444	0.042	0.086	1	0.005289992870215427	1.6217361538942132	0.032	0.055	1	0.005289992870215427	4.6785440696409873e-4	coiled-coil domain containing 51 [Source:ZFIN;Acc:ZDB-GENE-060825-200]
0	pycr3	0.00612003767463987	1.605235679733084	0.031	0.059	1	2.428299139208545e-4	0.45999145352473025	0.031	0.062	1	0.00612003767463987	4.8560086147461434e-4	pyrroline-5-carboxylate reductase 3 [Source:NCBI gene;Acc:560682]
0	zgc:110130	2.462052827135572e-4	0.6138771003615799	0.038	0.079	1	0.0029249507222430878	0.19552345287721318	0.046	0.074	1	0.0029249507222430878	4.923499483858788e-4	NA
0	fdx1	0.001233803454986934	0.18948301867997486	0.33	0.437	1	2.516287917143046e-4	0.2618145685158174	0.286	0.378	1	0.001233803454986934	5.031942663797895e-4	ferredoxin 1 [Source:ZFIN;Acc:ZDB-GENE-071015-2]
0	chmp4c	0.010764494774021069	0.32596660809273903	0.162	0.211	1	2.519202922669965e-4	0.2747020853598465	0.131	0.185	1	0.010764494774021069	5.037771207003372e-4	charged multivesicular body protein 4C [Source:ZFIN;Acc:ZDB-GENE-050417-389]
0	zgc:56095	0.04944411851788435	0.8446353612891817	0.289	0.353	1	2.521841338470517e-4	0.7228424528000272	0.225	0.298	1	0.04944411851788435	5.04304670856739e-4	zgc:56095 [Source:ZFIN;Acc:ZDB-GENE-040426-1948]
0	tysnd1	0.0345095136394106	1.4520671658375397	0.052	0.078	1	2.547072650850286e-4	0.15422479801049693	0.028	0.057	1	0.0345095136394106	5.093496543791704e-4	trypsin domain containing 1 [Source:ZFIN;Acc:ZDB-GENE-030131-8525]
0	rack1	0.001115381311562707	0.1351240798127593	0.858	0.899	1	2.5517447994348805e-4	0.15531879809074312	0.88	0.914	1	0.001115381311562707	5.102838458717616e-4	receptor for activated C kinase 1 [Source:NCBI gene;Acc:30722]
0	si:ch1073-443f11.2	0.019000862545229015	1.1546989955997824	0.326	0.322	1	2.611033735460015e-4	1.0752733566915729	0.318	0.288	1	0.019000862545229015	5.221385721203255e-4	NA
0	mad2l1	3.335317555004105e-4	0.147228505024382	0.044	0.088	1	2.6397533994821146e-4	0.15895799945284095	0.028	0.058	1	3.335317555004105e-4	5.278809969163221e-4	MAD2 mitotic arrest deficient-like 1 (yeast) [Source:ZFIN;Acc:ZDB-GENE-030515-3]
0	vrk2	2.64018053758886e-4	1.0039474467808591	0.038	0.079	1	0.4310775678844457	0.6205860223858166	0.053	0.06	1	0.4310775678844457	5.279664019850613e-4	VRK serine/threonine kinase 2 [Source:ZFIN;Acc:ZDB-GENE-040426-1046]
0	pgm2	2.704751526443375e-4	0.5782577153560413	0.039	0.082	1	0.058170990726197386	1.4529882011592181	0.033	0.048	1	0.058170990726197386	5.408771484804769e-4	phosphoglucomutase 2 [Source:ZFIN;Acc:ZDB-GENE-040426-2218]
0	uqcrc2a	2.7244616538944533e-4	0.3943066510337242	0.282	0.382	1	0.1419323779741566	0.724111594896538	0.306	0.365	1	0.1419323779741566	5.448181038658553e-4	ubiquinol-cytochrome c reductase core protein 2a [Source:ZFIN;Acc:ZDB-GENE-040718-405]
0	si:dkeyp-72e1.6	0.4339819639159423	0.8873697435937359	0.315	0.334	1	2.82060924097733e-4	1.0596159593128651	0.345	0.321	1	0.4339819639159423	5.640422898305629e-4	si:dkeyp-72e1.6 [Source:ZFIN;Acc:ZDB-GENE-120215-228]
0	glrx	2.9126348612178415e-4	0.1924690177256967	0.364	0.514	1	0.06569156726008817	0.4788126787094653	0.396	0.516	1	0.06569156726008817	5.824421378252208e-4	glutaredoxin (thioltransferase) [Source:ZFIN;Acc:ZDB-GENE-041010-11]
0	fuca1.1	0.06397826802333954	1.793669283930186	0.23	0.218	1	2.9269535694242596e-4	1.5825784655508264	0.218	0.183	1	0.06397826802333954	5.853050433128766e-4	alpha-L-fucosidase 1, tandem duplicate 1 [Source:ZFIN;Acc:ZDB-GENE-030131-7434]
0	hnmt	2.931777913559627e-4	0.10209271651285734	0.101	0.16	1	0.0027093582649544614	0.8094090407576418	0.102	0.142	1	0.0027093582649544614	5.862696294945814e-4	histamine N-methyltransferase [Source:NCBI gene;Acc:445242]
0	tbc1d24	4.8425995155896114e-4	0.14771214268615473	0.01	0.037	1	2.950647770237378e-4	1.144707779609182	0.01	0.033	1	4.8425995155896114e-4	5.90042490824836e-4	TBC1 domain family, member 24 [Source:ZFIN;Acc:ZDB-GENE-050809-65]
0	fmo5	2.9595280485690794e-4	0.581205640411175	0.215	0.297	1	0.004934447893031259	0.5920650242157512	0.208	0.263	1	0.004934447893031259	5.918180216511137e-4	flavin containing dimethylaniline monoxygenase 5 [Source:ZFIN;Acc:ZDB-GENE-030131-6606]
0	RNF14 (1 of many).1	2.99767433052718e-4	0.2959382857355717	0.119	0.181	1	0.023857979211729857	0.7245932782321529	0.046	0.066	1	0.023857979211729857	5.994450055915169e-4	NA
0	gadd45bb	3.0163411508084807e-4	1.312641232050889	0.349	0.335	1	0.4706914627892942	1.002006937318987	0.298	0.325	1	0.4706914627892942	6.03177247022316e-4	growth arrest and DNA-damage-inducible, beta b [Source:ZFIN;Acc:ZDB-GENE-050223-1]
0	zgc:162396	3.023625029691302e-4	1.302525363959048	0.344	0.32	1	0.08712458190207771	1.376914506067635	0.26	0.259	1	0.08712458190207771	6.046335828550589e-4	zgc:162396 [Source:ZFIN;Acc:ZDB-GENE-030131-1190]
0	nde1	3.071037756260004e-4	0.7852541936669852	0.031	0.069	1	0.0016231986448610653	0.3209286856465381	0.025	0.049	1	0.0016231986448610653	6.141132385229974e-4	nudE neurodevelopment protein 1 [Source:ZFIN;Acc:ZDB-GENE-050913-61]
0	ier2b	0.0010949125184634239	0.7966189872068867	0.463	0.482	1	3.1272408819282187e-4	0.6990802164283529	0.464	0.487	1	0.0010949125184634239	6.253503800303081e-4	immediate early response 2b [Source:ZFIN;Acc:ZDB-GENE-030131-8244]
0	cebpa	0.07273033763927696	0.4300177813427578	0.292	0.366	1	3.2647261103635835e-4	0.37951040691517823	0.235	0.31	1	0.07273033763927696	6.528386377069599e-4	CCAAT enhancer binding protein alpha [Source:ZFIN;Acc:ZDB-GENE-020111-2]
0	im:7140055	3.295083639738011e-4	0.10699620585294056	0.011	0.041	1	0.0033245884714827394	0.3833642676115687	0.015	0.033	1	0.0033245884714827394	6.58908152185673e-4	im:7140055 [Source:ZFIN;Acc:ZDB-GENE-041111-101]
0	gcnt3	0.0024574815327041344	0.7623708702447325	0.008	0.029	1	3.3018378884025604e-4	0.18784379915454075	0.008	0.029	1	0.0024574815327041344	6.602585563460993e-4	glucosaminyl (N-acetyl) transferase 3, mucin type [Source:ZFIN;Acc:ZDB-GENE-110411-253]
0	got2a	3.3179732518587914e-4	0.14113201753927407	0.191	0.268	1	0.031758888107894345	0.542476953834868	0.185	0.224	1	0.031758888107894345	6.634845609067583e-4	glutamic-oxaloacetic transaminase 2a, mitochondrial [Source:ZFIN;Acc:ZDB-GENE-040426-2703]
0	rps14	0.0011113579021212218	0.10563881005714837	0.964	0.966	1	3.3915145499938197e-4	0.11004701152337137	0.969	0.973	1	0.0011113579021212218	6.781878862893358e-4	ribosomal protein S14 [Source:ZFIN;Acc:ZDB-GENE-030131-8631]
0	cant1a	6.440165938885075e-4	0.6101210760957727	0.082	0.132	1	3.438400202554237e-4	0.7677644181367005	0.07	0.111	1	6.440165938885075e-4	6.875618145513184e-4	calcium activated nucleotidase 1a [Source:ZFIN;Acc:ZDB-GENE-040426-2441]
0	si:ch211-196g2.4	0.26860913949863935	0.13900600961810738	0.131	0.15	1	3.652640949218624e-4	0.11213956831794025	0.11	0.158	1	0.26860913949863935	7.303947719846856e-4	si:ch211-196g2.4 [Source:ZFIN;Acc:ZDB-GENE-081104-160]
0	rps27l	3.664103416032438e-4	0.4606736594313765	0.344	0.461	1	0.013682874567780385	0.5733724863617619	0.357	0.451	1	0.013682874567780385	7.32686426668054e-4	ribosomal protein S27 like [Source:ZFIN;Acc:ZDB-GENE-060331-65]
0	slc25a11	0.0019209427393189658	0.4871923428701608	0.206	0.272	1	3.6752669142559133e-4	0.42592628680931943	0.177	0.234	1	0.0019209427393189658	7.349183069822724e-4	solute carrier family 25 member 11 [Source:ZFIN;Acc:ZDB-GENE-040625-79]
0	pex10	3.7020886699986965e-4	0.46487856407571826	0.041	0.083	1	0.02796906819591028	1.3887785985532535	0.045	0.065	1	0.02796906819591028	7.402806793945342e-4	peroxisomal biogenesis factor 10 [Source:ZFIN;Acc:ZDB-GENE-041010-71]
0	si:dkey-183c6.9	0.23158649672562606	1.1173938721933734	0.083	0.072	1	3.7455160497359784e-4	1.8629852899852222	0.1	0.069	1	0.23158649672562606	7.489629210424075e-4	si:dkey-183c6.9 [Source:ZFIN;Acc:ZDB-GENE-160728-24]
0	sptlc3	3.754357591485916e-4	0.6565825858035641	0.207	0.285	1	5.967973713832913e-4	0.5703941021337308	0.182	0.243	1	5.967973713832913e-4	7.507305662879357e-4	serine palmitoyltransferase, long chain base subunit 3 [Source:ZFIN;Acc:ZDB-GENE-041210-281]
0	si:ch211-213a13.2	0.017984840736798315	0.8799686452711821	0.002	0.012	1	3.817278586172834e-4	1.7188908733542445	0.071	0.045	1	0.017984840736798315	7.633100010765221e-4	si:ch211-213a13.2 [Source:ZFIN;Acc:ZDB-GENE-050208-551]
0	cdx1a	0.001423889446405876	1.5195777699353656	0.21	0.168	1	3.8640529256141654e-4	1.3517400912044373	0.198	0.159	1	0.001423889446405876	7.726612760727137e-4	caudal type homeobox 1a [Source:ZFIN;Acc:ZDB-GENE-050510-1]
0	mtfmt	0.00704146410661357	1.1948095829744405	0.054	0.087	1	3.8658446642520026e-4	0.4700411575986667	0.029	0.058	1	0.00704146410661357	7.730194853007189e-4	mitochondrial methionyl-tRNA formyltransferase [Source:ZFIN;Acc:ZDB-GENE-060929-120]
0	slc25a3b	3.896844877844392e-4	0.44018730444413956	0.636	0.722	1	0.00222297772436764	0.3927228196091721	0.632	0.743	1	0.00222297772436764	7.792171215688588e-4	solute carrier family 25 member 3b [Source:ZFIN;Acc:ZDB-GENE-040426-1916]
0	zgc:154093	0.07119477940232617	0.516782630514879	0.124	0.152	1	3.9769866081976863e-4	0.35782721565891595	0.103	0.149	1	0.07119477940232617	7.952391574147192e-4	zgc:154093 [Source:ZFIN;Acc:ZDB-GENE-061103-517]
0	acp6	4.1467686551427505e-4	0.36501725993880196	0.049	0.093	1	0.010285095805815053	1.1628259357621995	0.046	0.07	1	0.010285095805815053	8.291817741257574e-4	acid phosphatase 6, lysophosphatidic [Source:ZFIN;Acc:ZDB-GENE-050208-290]
0	zgc:110782	4.95753746064977e-4	0.13296878712588	0.038	0.077	1	4.220381758769098e-4	0.560775198793444	0.024	0.051	1	4.95753746064977e-4	8.438982355319226e-4	zgc:110782 [Source:ZFIN;Acc:ZDB-GENE-050320-51]
0	igsf5a	4.3252771054271314e-4	0.573936477693421	0.111	0.17	1	0.02060042706214428	0.32487148192502424	0.095	0.124	1	0.02060042706214428	8.648683408650388e-4	immunoglobulin superfamily, member 5a [Source:ZFIN;Acc:ZDB-GENE-091204-182]
0	znrd1	4.330169088582897e-4	0.4724638235304619	0.021	0.055	1	0.0017837043091026722	0.20750104348102383	0.019	0.041	1	0.0017837043091026722	8.658463140732226e-4	zinc ribbon domain containing 1 [Source:ZFIN;Acc:ZDB-GENE-050320-131]
0	pdlim2	0.0019750451646976205	0.3283426380812333	0.206	0.278	1	4.358318908965453e-4	0.13035443025818771	0.205	0.267	1	0.0019750451646976205	8.714738323559681e-4	PDZ and LIM domain 2 (mystique) [Source:ZFIN;Acc:ZDB-GENE-070308-4]
0	mgst3a	4.3846286413934193e-4	0.5146641552279752	0.561	0.611	1	0.024457567022323483	0.5220447741373841	0.51	0.602	1	0.024457567022323483	8.767334785954545e-4	microsomal glutathione S-transferase 3a [Source:ZFIN;Acc:ZDB-GENE-040426-2767]
0	CR318673.1	4.446802192481886e-4	1.0773085365025366	0.031	0.068	1	0.002957775615215642	0.5197662327197445	0.023	0.045	1	0.002957775615215642	8.891626979989867e-4	NULL
0	mafa	4.582669959593058e-4	0.8447023616023386	0.131	0.192	1	9.568612047217317e-4	0.6857617626387944	0.134	0.185	1	9.568612047217317e-4	9.163239832790263e-4	v-maf avian musculoaponeurotic fibrosarcoma oncogene homolog a (paralog a) [Source:ZFIN;Acc:ZDB-GENE-010605-2]
0	ggh	7.778550605300598e-4	0.6623343862855917	0.184	0.257	1	4.6565922096461054e-4	0.8005187223523779	0.158	0.217	1	7.778550605300598e-4	9.311016034191521e-4	gamma-glutamyl hydrolase (conjugase, folylpolygammaglutamyl hydrolase) [Source:ZFIN;Acc:ZDB-GENE-040426-2615]
0	decr1	0.005605590457125772	0.6354645079497065	0.232	0.303	1	4.7480777523991723e-4	0.7594532536866185	0.139	0.193	1	0.005605590457125772	9.493901080564064e-4	2,4-dienoyl CoA reductase 1, mitochondrial [Source:ZFIN;Acc:ZDB-GENE-040718-142]
0	gstz1	0.015152338578330619	0.7427750973832414	0.272	0.35	1	4.832414140993604e-4	0.8705530040303153	0.255	0.336	1	0.015152338578330619	9.662493059344198e-4	glutathione S-transferase zeta 1 [Source:ZFIN;Acc:ZDB-GENE-040718-184]
0	lhfpl2a	4.981898459295544e-4	0.5111561375330169	0.142	0.206	1	0.0019230393504918437	0.9071781957837839	0.124	0.17	1	0.0019230393504918437	9.961314987365214e-4	LHFPL tetraspan subfamily member 2a [Source:NCBI gene;Acc:402962]
0	badb	0.0011137227499007972	0.5840031725530674	0.188	0.257	1	5.052691967451413e-4	0.5445023046877522	0.167	0.228	1	0.0011137227499007972	0.0010102830965291033	BCL2 associated agonist of cell death b [Source:ZFIN;Acc:ZDB-GENE-000616-1]
0	tmem243a	0.012829697630886674	0.5798666750660955	0.005	0.019	1	5.092021054663265e-4	0.2117063393816121	0.001	0.016	1	0.012829697630886674	0.0010181449241484415	transmembrane protein 243, mitochondrial a [Source:ZFIN;Acc:ZDB-GENE-050417-264]
0	grm8a	0.009803028128374492	0.42089684119356496	0.023	0.046	1	5.289406593058397e-4	0.6047868796174773	0.017	0.042	1	0.009803028128374492	0.001057601540390613	glutamate receptor, metabotropic 8a [Source:ZFIN;Acc:ZDB-GENE-110421-2]
0	psmd5	5.484730104742921e-4	0.27075312310426813	0.034	0.072	1	0.016044052360811075	1.190850629802065	0.032	0.051	1	0.016044052360811075	0.0010966451983053652	proteasome 26S subunit, non-ATPase 5 [Source:ZFIN;Acc:ZDB-GENE-050417-28]
0	plk1	5.535342463744218e-4	0.31488315293492963	0.016	0.047	1	0.22779989909358048	0.1855370637219229	0.023	0.03	1	0.22779989909358048	0.0011067620925869343	polo-like kinase 1 (Drosophila) [Source:ZFIN;Acc:ZDB-GENE-021115-7]
0	mansc1	0.009242099115475955	1.0903161420799028	0.175	0.144	1	5.591655514763544e-4	1.5831335309240677	0.149	0.114	1	0.009242099115475955	0.0011180184368387513	MANSC domain containing 1 [Source:ZFIN;Acc:ZDB-GENE-070209-77]
0	CR381686.5	0.8924125352917318	1.0145091815342573	0.223	0.237	1	5.630682199082549e-4	1.2152982159779808	0.249	0.209	1	0.8924125352917318	0.0011258193939962392	NA
0	CU693484.1	5.687280433912947e-4	1.3021413367592203	0.003	0.025	1	0.0037864783432412386	0.8810191614075338	0.003	0.016	1	0.0037864783432412386	0.0011371326351952494	NULL
0	rbks	5.785521871135694e-4	0.41959627251906184	0.124	0.181	1	0.020526302087917562	0.7225155133409673	0.118	0.151	1	0.020526302087917562	0.0011567696515939253	ribokinase [Source:ZFIN;Acc:ZDB-GENE-040625-112]
0	agtrap	5.832741279255574e-4	1.0568800432854795	0.07	0.119	1	0.02302315602293611	1.3665474077512172	0.067	0.092	1	0.02302315602293611	0.0011662080471428078	angiotensin II receptor-associated protein [Source:ZFIN;Acc:ZDB-GENE-050309-11]
0	stap2b	0.0011266634607346522	0.33216287523868115	0.132	0.189	1	5.890068936880049e-4	0.2536446193136972	0.114	0.16	1	0.0011266634607346522	0.0011776668582551978	signal transducing adaptor family member 2b [Source:ZFIN;Acc:ZDB-GENE-040426-2540]
0	sap130a	8.479375763983063e-4	0.6835091095989312	0.02	0.05	1	5.961220615513116e-4	0.3859216934312806	0.021	0.046	1	8.479375763983063e-4	0.0011918887615903551	Sin3A-associated protein a [Source:ZFIN;Acc:ZDB-GENE-070615-5]
0	aagab	0.0049547432183442985	0.5042235926976306	0.072	0.11	1	5.968819182042968e-4	0.26727719399839023	0.046	0.079	1	0.0049547432183442985	0.001193407568384315	alpha and gamma adaptin binding protein [Source:ZFIN;Acc:ZDB-GENE-040718-120]
0	jmjd6	0.0018804384748095334	0.8019116874223324	0.029	0.06	1	6.006971501131089e-4	0.25383115491568375	0.022	0.047	1	0.0018804384748095334	0.001201033463160064	jumonji domain containing 6, arginine demethylase and lysine hydroxylase [Source:NCBI gene;Acc:266962]
0	inavab	0.013482356162274714	0.6426953089100658	0.178	0.229	1	6.131393141704676e-4	0.47559802428769404	0.131	0.181	1	0.013482356162274714	0.0012259026885223538	innate immunity activator b [Source:ZFIN;Acc:ZDB-GENE-061103-190]
0	elmod2	6.212616046127026e-4	0.8201947294658836	0.072	0.12	1	0.005525414007513654	0.9236398422194925	0.06	0.088	1	0.005525414007513654	0.0012421372432440392	ELMO/CED-12 domain containing 2 [Source:ZFIN;Acc:ZDB-GENE-060824-2]
0	pebp1	6.274810810576474e-4	0.18783777390847511	0.052	0.096	1	0.002439841983614195	0.25273600419008435	0.085	0.121	1	0.002439841983614195	0.0012545684296082092	phosphatidylethanolamine binding protein 1 [Source:ZFIN;Acc:ZDB-GENE-040426-2621]
0	cog6	6.304057834775453e-4	0.24234912270325948	0.034	0.071	1	0.00258564854539247	0.2842390171644391	0.029	0.052	1	0.00258564854539247	0.001260414155503249	component of oligomeric golgi complex 6 [Source:ZFIN;Acc:ZDB-GENE-040426-909]
0	bco2a	6.436796353294427e-4	0.5077058291045056	0.065	0.112	1	0.0027118965735492442	0.33776020576883026	0.063	0.094	1	0.0027118965735492442	0.0012869449471859477	beta-carotene oxygenase 2a [Source:ZFIN;Acc:ZDB-GENE-030131-8039]
0	CR293511.2	0.010146802116894688	0.45215623823178186	0.101	0.143	1	6.448760837307915e-4	0.7385021195062262	0.087	0.129	1	0.010146802116894688	0.0012893363022982152	NULL
0	xdh	0.001762098177483427	1.0972881844187552	0.204	0.164	1	6.472854789460972e-4	1.1837789215947634	0.178	0.141	1	0.001762098177483427	0.0012941519794009405	xanthine dehydrogenase [Source:ZFIN;Acc:ZDB-GENE-070719-9]
0	CABZ01083943.1	9.792355049162867e-4	0.5549044035445858	0.018	0.047	1	6.532384628021747e-4	0.1331345224903151	0.015	0.037	1	9.792355049162867e-4	0.0013060502051150651	NULL
0	si:ch211-160j14.2	0.001358428609372173	0.283407872073024	0.011	0.036	1	6.549391938274184e-4	0.6228337985720844	0.008	0.027	1	0.001358428609372173	0.001309449442307226	si:ch211-160j14.2 [Source:ZFIN;Acc:ZDB-GENE-091118-113]
0	crata	7.303839785902189e-4	1.1525585122639026	0.144	0.209	1	6.67986115391997e-4	0.644381815899338	0.119	0.168	1	7.303839785902189e-4	0.0013355260253336376	carnitine O-acetyltransferase a [Source:ZFIN;Acc:ZDB-GENE-040927-17]
0	tbpl1	6.750211758512328e-4	0.1484788877056893	0.038	0.075	1	0.011444629405285693	0.5293927134732188	0.034	0.055	1	0.011444629405285693	0.0013495866981146183	TBP-like 1 [Source:NCBI gene;Acc:403035]
0	mad2l2	0.004096321260555369	0.14684265246609884	0.039	0.07	1	6.843975238464058e-4	0.3553212783722648	0.024	0.05	1	0.004096321260555369	0.001368326647722165	mitotic arrest deficient 2 like 2 [Source:NCBI gene;Acc:550258]
0	rabl3	6.873332892865754e-4	0.19228114783598738	0.095	0.146	1	9.617249825234845e-4	0.8788765054750654	0.079	0.12	1	9.617249825234845e-4	0.00137419415152259	RAB, member of RAS oncogene family-like 3 [Source:NCBI gene;Acc:403048]
0	zgc:153935	0.14274626276995914	1.8867635969857508	0.01	0.018	1	6.883412696996364e-4	0.19358134396588778	0.013	0.034	1	0.14274626276995914	0.0013762087256957017	zgc:153935 [Source:ZFIN;Acc:ZDB-GENE-061103-148]
0	uqcr10	0.10844680900238626	0.32444044775583647	0.455	0.558	1	6.886994188186654e-4	0.2027449311412477	0.413	0.545	1	0.10844680900238626	0.0013769245307478503	ubiquinol-cytochrome c reductase, complex III subunit X [Source:ZFIN;Acc:ZDB-GENE-170406-3]
0	mon1a	7.070461492190355e-4	0.28912343656086215	0.036	0.073	1	7.051916441091649e-4	0.2232240934785601	0.023	0.049	1	7.070461492190355e-4	0.001409885992963409	MON1 secretory trafficking family member A [Source:ZFIN;Acc:ZDB-GENE-070615-6]
0	slc31a2	7.086034151160534e-4	1.5913998142572656	0.046	0.087	1	0.02149615243347687	1.4380663598233803	0.056	0.08	1	0.02149615243347687	0.0014167047114321926	solute carrier family 31 member 2 [Source:ZFIN;Acc:ZDB-GENE-030925-25]
0	crym	7.204746332543563e-4	0.6263582474616567	0.114	0.171	1	0.001034064201311046	0.45318852560325773	0.065	0.102	1	0.001034064201311046	0.0014404301828115495	crystallin, mu [Source:ZFIN;Acc:ZDB-GENE-070112-1782]
0	rxrgb	7.42026758537997e-4	0.40357974895947235	0.104	0.158	1	0.0022853909919627836	0.4934446069055256	0.078	0.114	1	0.0022853909919627836	0.0014835029133656074	retinoid X receptor, gamma b [Source:NCBI gene;Acc:436617]
0	usp40	7.748552928815769e-4	0.6287831301034368	0.038	0.075	1	0.0013539249680423128	0.34711835295377025	0.03	0.056	1	0.0013539249680423128	0.001549110185038247	ubiquitin specific peptidase 40 [Source:ZFIN;Acc:ZDB-GENE-060518-5]
0	HTRA3	0.0016996064070815807	0.6203275909284667	0.01	0.033	1	8.210939530847365e-4	0.6808223000938947	0.01	0.03	1	0.0016996064070815807	0.0016415137108896811	HtrA serine peptidase 3b [Source:NCBI gene;Acc:573378]
0	hoxc3a	0.03369043866347657	0.2896151836577509	0.256	0.308	1	8.339712136642692e-4	0.25719443240099693	0.252	0.33	1	0.03369043866347657	0.0016672469193433175	homeobox C3a [Source:NCBI gene;Acc:30421]
0	si:ch211-175m2.5	0.01709796617720866	1.198546623653003	0.086	0.122	1	8.430191375736951e-4	0.1869313465286151	0.067	0.104	1	0.01709796617720866	0.0016853275938810747	si:ch211-175m2.5 [Source:ZFIN;Acc:ZDB-GENE-130530-947]
0	pnp5a	0.6204987407592566	0.7047149020191614	0.212	0.217	1	8.540239238449322e-4	0.5580781784594236	0.161	0.22	1	0.6204987407592566	0.0017073184908273644	purine nucleoside phosphorylase 5a [Source:ZFIN;Acc:ZDB-GENE-040426-2553]
0	sh3gl3b	8.650744577322157e-4	0.602005669833815	0.175	0.248	1	0.0010632624956543714	0.3005381482712217	0.163	0.218	1	0.0010632624956543714	0.0017294005616470107	SH3-domain GRB2-like 3b [Source:ZFIN;Acc:ZDB-GENE-040121-4]
0	pde6gb	0.007333128299783132	1.3764927586892695	0.01	0.028	1	8.686193122632064e-4	0.22330127044279813	0.003	0.019	1	0.007333128299783132	0.001736484125016776	phosphodiesterase 6G, cGMP-specific, rod, gamma, paralog b [Source:ZFIN;Acc:ZDB-GENE-030904-1]
0	AMDHD1	0.005918978290274379	1.5654154319894804	0.055	0.034	1	8.709499229403388e-4	2.3590980551275393	0.031	0.015	1	0.005918978290274379	0.0017411412921124088	si:ch73-71d17.1 [Source:NCBI gene;Acc:402826]
0	LO017850.1	0.007744414504706024	1.9485089997841194	0.01	0.028	1	8.826892242893825e-4	0.38934329597811335	0.005	0.021	1	0.007744414504706024	0.001764599308312088	NA
0	hpse	9.39046527734575e-4	0.5586472270645113	0.067	0.111	1	0.0035592891479694724	0.7991470305201744	0.069	0.1	1	0.0035592891479694724	0.0018772112470878993	heparanase [Source:ZFIN;Acc:ZDB-GENE-041111-200]
0	acot8	9.772254936292763e-4	0.6680526730853935	0.054	0.096	1	0.0018002494339921624	0.5271272130084061	0.053	0.084	1	0.0018002494339921624	0.0019534960175931534	acyl-CoA thioesterase 8 [Source:ZFIN;Acc:ZDB-GENE-041010-174]
0	aldh4a1	0.0010010018878610042	0.534528493472239	0.157	0.225	1	0.0232144808841441	0.48912580384999527	0.15	0.187	1	0.0232144808841441	0.0020010017709425074	aldehyde dehydrogenase 4 family, member A1 [Source:NCBI gene;Acc:394133]
0	si:ch211-201h21.5	0.3532781068116156	0.8858669437896158	0.276	0.266	1	0.0010029868856138101	1.2391720604980423	0.25	0.212	1	0.3532781068116156	0.002004967788534908	si:ch211-201h21.5 [Source:ZFIN;Acc:ZDB-GENE-030131-9599]
0	sod2	0.012195525135422366	0.42505815546683073	0.316	0.405	1	0.0010327797193224364	0.3957825994934744	0.291	0.375	1	0.012195525135422366	0.0020644928046962296	superoxide dismutase 2, mitochondrial [Source:ZFIN;Acc:ZDB-GENE-030131-7742]
0	pbk	0.0032318344341197677	0.18415258013391833	0.021	0.047	1	0.001038494485401907	0.6844291107154334	0.01	0.03	1	0.0032318344341197677	0.0020759105000076046	PDZ binding kinase [Source:NCBI gene;Acc:360218]
0	si:dkey-122a22.2	0.001046117794863571	1.3102963844281965	0.021	0.051	1	0.001755099983855581	0.484869937848015	0.014	0.033	1	0.001755099983855581	0.0020911412272864114	si:dkey-122a22.2 [Source:ZFIN;Acc:ZDB-GENE-110411-93]
0	im:7147486	0.001066572329046075	0.615838156343437	0.023	0.053	1	0.002690859885815659	0.49163745815548854	0.024	0.046	1	0.002690859885815659	0.0021320070815590625	im:7147486 [Source:ZFIN;Acc:ZDB-GENE-050208-286]
0	chchd4b	0.0010705517636607673	0.5650836589402513	0.069	0.113	1	0.002911020298803803	0.40006237233990527	0.05	0.08	1	0.002911020298803803	0.0021399574462428565	coiled-coil-helix-coiled-coil-helix domain containing 4b [Source:ZFIN;Acc:ZDB-GENE-041010-149]
0	ptpn3	0.0010922640132805194	0.17277358772663431	0.166	0.236	1	0.0033280886223024907	0.2440277921563634	0.165	0.222	1	0.0033280886223024907	0.0021833349858863312	protein tyrosine phosphatase non-receptor type 3 [Source:ZFIN;Acc:ZDB-GENE-030131-2934]
0	slc2a5	0.0010951994870999492	0.49254228580603154	0.021	0.052	1	0.0037884916486824413	0.19334647426468177	0.017	0.036	1	0.0037884916486824413	0.0021891995122833535	solute carrier family 2 member 5 [Source:ZFIN;Acc:ZDB-GENE-060222-2]
0	cubn	0.0011215352303449988	0.5678634110552436	0.059	0.103	1	0.05337597245222686	0.6627607797517359	0.086	0.111	1	0.05337597245222686	0.0022418126194170924	cubilin (intrinsic factor-cobalamin receptor) [Source:ZFIN;Acc:ZDB-GENE-060228-6]
0	hoxc11a	0.0011363875146619255	0.534318018030906	0.08	0.049	1	0.48738529437295386	0.4608202456049102	0.056	0.05	1	0.48738529437295386	0.0022714836527403712	homeobox C11a [Source:NCBI gene;Acc:30403]
0	wfs1b	0.0011395479628213527	0.5217224902426159	0.007	0.029	1	0.010970196868806611	1.5591000052943782	0.01	0.024	1	0.010970196868806611	0.002277797356083135	Wolfram syndrome 1b (wolframin) [Source:ZFIN;Acc:ZDB-GENE-050809-19]
0	hsd17b12a	0.0011431480712837886	0.43652121145047684	0.114	0.171	1	0.002339029784554647	0.43919545586407605	0.089	0.126	1	0.002339029784554647	0.0022849893550546986	hydroxysteroid (17-beta) dehydrogenase 12a [Source:NCBI gene;Acc:327417]
0	atp5if1b	0.0011566510800229892	0.20961152388945647	0.454	0.594	1	0.001476159189984274	0.2887433864231925	0.443	0.571	1	0.001476159189984274	0.0023119643183250596	ATP synthase inhibitory factor subunit 1b [Source:NCBI gene;Acc:558368]
0	aamdc	0.0011588754518377087	0.49034689310582913	0.197	0.266	1	0.002095958469797311	0.8504040774772819	0.201	0.261	1	0.002095958469797311	0.0023164079113625453	adipogenesis associated, Mth938 domain containing [Source:NCBI gene;Acc:553802]
0	spinb	0.08582112948964939	0.21071665116354588	0.02	0.032	1	0.0011594287892229065	0.4370612290274316	0.013	0.033	1	0.08582112948964939	0.002317513303328534	spindlin b [Source:ZFIN;Acc:ZDB-GENE-050417-414]
0	lig4	0.0011594509551547962	0.920563364100004	0.016	0.044	1	0.006688777740715661	0.6608207002497544	0.017	0.035	1	0.006688777740715661	0.002317557583792184	ligase IV, DNA, ATP-dependent [Source:ZFIN;Acc:ZDB-GENE-070820-10]
0	glula	0.001160475139559658	0.9228560971852809	0.086	0.137	1	0.8155209207817555	1.3904377250591327	0.13	0.14	1	0.8155209207817555	0.0023196035765697814	glutamate-ammonia ligase (glutamine synthase) a [Source:ZFIN;Acc:ZDB-GENE-030131-688]
0	pycr1a	0.08129603581369314	1.1138478296011058	0.018	0.031	1	0.001164537682851613	0.24900965859434	0.038	0.067	1	0.08129603581369314	0.002327719217688445	pyrroline-5-carboxylate reductase 1a [Source:ZFIN;Acc:ZDB-GENE-040426-1675]
0	lman2lb	0.0011671722820299666	0.5207779298100954	0.111	0.165	1	0.003524566875133143	0.6119260927290431	0.083	0.118	1	0.003524566875133143	0.0023329822729239937	lectin, mannose-binding 2-like b [Source:ZFIN;Acc:ZDB-GENE-060929-256]
0	ppt1	0.2001588432698298	0.7356868623225294	0.423	0.543	1	0.001172069919071787	0.5767121415721381	0.388	0.513	1	0.2001588432698298	0.0023427660902483813	palmitoyl-protein thioesterase 1 (ceroid-lipofuscinosis, neuronal 1, infantile) [Source:ZFIN;Acc:ZDB-GENE-040426-2653]
0	mtrf1l	0.0012029090123754568	0.20641683930452892	0.023	0.053	1	0.009494237261404317	1.4852509082082532	0.019	0.037	1	0.009494237261404317	0.002404371034658859	mitochondrial translational release factor 1-like [Source:ZFIN;Acc:ZDB-GENE-030131-8198]
0	pm20d1.2	0.001205835482047031	0.375286408103064	0.16	0.22	1	0.043363886620595364	0.3488984151747849	0.134	0.163	1	0.043363886620595364	0.002410216924884298	peptidase M20 domain containing 1, tandem duplicate 2 [Source:NCBI gene;Acc:768158]
0	tyw3	0.154314303323679	0.46215312269116104	0.029	0.042	1	0.0012068806034301119	0.7936308507752656	0.018	0.041	1	0.154314303323679	0.002412304646069287	tRNA-yW synthesizing protein 3 homolog (S. cerevisiae) [Source:NCBI gene;Acc:436884]
0	marveld3	0.07921933907046227	1.4294707591194111	0.062	0.083	1	0.0012084924957714354	0.12886461271185912	0.039	0.068	1	0.07921933907046227	0.002415524537430536	MARVEL domain containing 3 [Source:ZFIN;Acc:ZDB-GENE-040426-1641]
0	glmp	0.09269451180850526	1.2803847729263935	0.121	0.149	1	0.0012354210541289054	1.0514816826578322	0.095	0.136	1	0.09269451180850526	0.0024693158430768264	glycosylated lysosomal membrane protein [Source:NCBI gene;Acc:447841]
0	xrcc6	0.008055806666276094	0.3288628295591911	0.104	0.147	1	0.0012617570731185996	0.6011208432986046	0.075	0.112	1	0.008055806666276094	0.0025219221153256356	X-ray repair complementing defective repair in Chinese hamster cells 6 [Source:ZFIN;Acc:ZDB-GENE-030131-6420]
0	nepro	0.0286157719035506	1.6121866947328978	0.039	0.025	1	0.0012837694886515636	2.257717550606225	0.046	0.027	1	0.0286157719035506	0.0025658909132031354	nucleolus and neural progenitor protein [Source:NCBI gene;Acc:550343]
0	zgc:101569	0.0013060704604011496	0.5004467971727875	0.15	0.208	1	0.08529690519830324	1.188007959422491	0.196	0.234	1	0.08529690519830324	0.002610435100754766	zgc:101569 [Source:ZFIN;Acc:ZDB-GENE-041010-72]
0	dusp12	0.060190535556805064	2.177052849984144	0.031	0.048	1	0.0013160357397578	0.4187891483222481	0.021	0.044	1	0.060190535556805064	0.0026303395294472805	dual specificity phosphatase 12 [Source:ZFIN;Acc:ZDB-GENE-050626-91]
0	si:rp71-1g18.13	0.01573710204876363	0.35346691815952536	0.016	0.035	1	0.001323300550031572	0.10292337373558524	0.013	0.032	1	0.01573710204876363	0.0026448499757174312	si:rp71-1g18.13 [Source:ZFIN;Acc:ZDB-GENE-040724-111]
0	fuom	0.0013323305236212489	0.9291481271302708	0.083	0.131	1	0.01275647299654115	1.3309082158208783	0.088	0.121	1	0.01275647299654115	0.0026628859426183244	fucose mutarotase [Source:NCBI gene;Acc:447896]
0	nadsyn1	0.0013337980308311952	0.2741950115275569	0.046	0.084	1	0.07609078523203205	1.4125835053299247	0.038	0.053	1	0.07609078523203205	0.0026658170444753427	NAD synthetase 1 [Source:ZFIN;Acc:ZDB-GENE-070615-22]
0	rps6	0.001951411113262257	0.145814434418452	0.861	0.887	1	0.0013749990462666895	0.1263407720781098	0.853	0.898	1	0.001951411113262257	0.002748107470156146	ribosomal protein S6 [Source:ZFIN;Acc:ZDB-GENE-040801-8]
0	sdhaf1	0.0013806539605613797	0.5277514800807368	0.044	0.082	1	0.12489736830072368	1.1011815986759523	0.04	0.053	1	0.12489736830072368	0.0027594017157639454	succinate dehydrogenase complex assembly factor 1 [Source:ZFIN;Acc:ZDB-GENE-050809-56]
0	CU694197.1	0.001389085968177353	0.5461254988426946	0.295	0.386	1	0.0038114260128350986	0.7575482388245535	0.287	0.373	1	0.0038114260128350986	0.002776242376527719	NULL
0	cyp2k19	0.11225155130428867	0.9197699703616692	0.258	0.262	1	0.0013908912356571147	1.0365926419387177	0.253	0.231	1	0.11225155130428867	0.0027798478928848028	cytochrome P450, family 2, subfamily k, polypeptide 19 [Source:ZFIN;Acc:ZDB-GENE-091211-1]
0	snx5	0.0037874071436417582	0.8676689046633559	0.157	0.217	1	0.0013949572481629726	0.21369270088919912	0.128	0.174	1	0.0037874071436417582	0.0027879685906017438	sorting nexin 5 [Source:ZFIN;Acc:ZDB-GENE-040426-2857]
0	lamb2l	0.026909183190181506	0.5875101900754578	0.114	0.151	1	0.0014032302440576115	0.11986317732606011	0.1	0.14	1	0.026909183190181506	0.0028044914329973863	laminin, beta 2-like [Source:ZFIN;Acc:ZDB-GENE-030131-4205]
0	BX927244.1	0.35223112759156977	0.7971027230687433	0.011	0.008	1	0.0014406749431101558	0.42623381180569897	0.014	0.034	1	0.35223112759156977	0.0028792743419286063	NULL
0	rtcb	0.0074809593111079395	0.70720626483938	0.163	0.218	1	0.001498997154091145	0.5396185912067253	0.12	0.166	1	0.0074809593111079395	0.0029957473157143175	RNA 2',3'-cyclic phosphate and 5'-OH ligase [Source:NCBI gene;Acc:406376]
0	btr25	0.001503048312441597	1.4232119604322975	0.054	0.094	1	0.08388346431798469	1.0695653364985995	0.06	0.078	1	0.08388346431798469	0.003003837470653661	bloodthirsty-related gene family, member 25 [Source:ZFIN;Acc:ZDB-GENE-070705-377]
0	m1ap	0.004692327754901627	0.3474516553058642	0.02	0.043	1	0.001513434572585082	0.23511966188923772	0.009	0.027	1	0.004692327754901627	0.003024578660964668	meiosis 1 associated protein [Source:ZFIN;Acc:ZDB-GENE-070410-19]
0	dnajc28	0.0015884279131428434	0.2108573052754128	0.033	0.065	1	0.011620210897628913	0.9375646341222583	0.023	0.041	1	0.011620210897628913	0.0031743327230504357	DnaJ (Hsp40) homolog, subfamily C, member 28 [Source:ZFIN;Acc:ZDB-GENE-050417-130]
0	trappc6b	0.00160176219387934	0.4499752175756462	0.117	0.17	1	0.004867081871306229	0.9718872180143734	0.094	0.13	1	0.004867081871306229	0.00320095874563294	trafficking protein particle complex 6b [Source:NCBI gene;Acc:450008]
0	acadl	0.06422988476992865	0.6192624016830308	0.29	0.353	1	0.0016243604641398802	0.6487178607588984	0.231	0.298	1	0.06422988476992865	0.003246082381362301	acyl-CoA dehydrogenase long chain [Source:ZFIN;Acc:ZDB-GENE-040426-771]
0	ewsr1b.1	0.5282204349255388	1.4960849846763864	0.008	0.011	1	0.0016347502226783074	1.445282287575171	0.03	0.055	1	0.5282204349255388	0.003266828037066067	NA
0	hnf4g	0.0016450174162267687	0.46716902785801173	0.223	0.29	1	0.035039750680939646	0.8624358634611481	0.218	0.26	1	0.035039750680939646	0.003287328750153849	hepatocyte nuclear factor 4, gamma [Source:ZFIN;Acc:ZDB-GENE-060929-100]
0	cmbl	0.10189214288464263	0.6993892775394427	0.254	0.321	1	0.0016566428601559363	0.6254472341726618	0.24	0.323	1	0.10189214288464263	0.0033105412547457663	carboxymethylenebutenolidase homolog (Pseudomonas) [Source:ZFIN;Acc:ZDB-GENE-071004-21]
0	dgat1b	0.0046345779894542026	0.42299827421281266	0.132	0.182	1	0.0016627273305549971	0.26422984195453436	0.095	0.135	1	0.0046345779894542026	0.00332268999893422	diacylglycerol O-acyltransferase 1b [Source:ZFIN;Acc:ZDB-GENE-040718-158]
0	nmnat1	0.0016720517038551364	0.775817793176282	0.049	0.087	1	0.010669005279336022	0.8971157110411725	0.034	0.056	1	0.010669005279336022	0.0033413076508099085	nicotinamide nucleotide adenylyltransferase 1 [Source:ZFIN;Acc:ZDB-GENE-050417-101]
0	atp6v1g1	0.0016734393725362081	0.7632721223291007	0.326	0.431	1	0.051905409107210074	1.0226648942564682	0.318	0.393	1	0.051905409107210074	0.0033440783457388628	ATPase H+ transporting V1 subunit G1 [Source:ZFIN;Acc:ZDB-GENE-030131-6965]
0	si:dkey-76k16.6	0.0017089255020981996	1.7832464202538723	0.227	0.193	1	0.03046054880860704	1.6774512545199078	0.164	0.144	1	0.03046054880860704	0.003414930577824678	si:dkey-76k16.6 [Source:ZFIN;Acc:ZDB-GENE-090312-171]
0	hoxd13a	0.826262522393763	1.6738822434123466	0.057	0.06	1	0.0017226811165959317	1.1281457002002204	0.033	0.06	1	0.826262522393763	0.0034423946029623884	homeobox D13a [Source:NCBI gene;Acc:30407]
0	nup54	0.00172976384765138	0.7532447093730497	0.021	0.049	1	0.003923351330844467	0.7890628859518163	0.015	0.033	1	0.003923351330844467	0.0034565356123341198	nucleoporin 54 [Source:ZFIN;Acc:ZDB-GENE-040426-2263]
0	zgc:162816	0.16816726234253393	1.0755395191637804	0.183	0.178	1	0.0017431486436467521	1.3018818825843337	0.166	0.135	1	0.16816726234253393	0.003483258720099657	zgc:162816 [Source:ZFIN;Acc:ZDB-GENE-070410-94]
0	dusp23b	0.0017906008866725007	0.18522426495594546	0.082	0.128	1	0.002919457569015176	0.5186212501115941	0.081	0.117	1	0.002919457569015176	0.0035779955218096476	dual specificity phosphatase 23b [Source:ZFIN;Acc:ZDB-GENE-040718-163]
0	ptgis	0.001791325642394556	0.3787266908279885	0.057	0.033	1	0.01220258237303704	0.5632517392491083	0.058	0.04	1	0.01220258237303704	0.003579442437232012	prostaglandin I2 (prostacyclin) synthase [Source:NCBI gene;Acc:559148]
0	dio1	0.0018019340016998757	1.0171538348974845	0.312	0.277	1	0.002695143058327367	1.043788349665318	0.247	0.218	1	0.002695143058327367	0.0036006210372532686	iodothyronine deiodinase 1 [Source:ZFIN;Acc:ZDB-GENE-030328-41]
0	dhfr	0.0018026069350370996	0.3147834705878283	0.188	0.255	1	0.021044555219998075	0.5139173892336252	0.175	0.217	1	0.021044555219998075	0.003601964478311954	dihydrofolate reductase [Source:ZFIN;Acc:ZDB-GENE-010406-5]
0	cd44a	0.0018233002242240728	0.8449796463018703	0.228	0.185	1	0.006252657589814687	1.046592718612247	0.192	0.157	1	0.006252657589814687	0.0036432760247404918	CD44 molecule (Indian blood group) a [Source:ZFIN;Acc:ZDB-GENE-110429-1]
0	SH3TC1	0.0018303565179718872	0.3690146767388156	0.049	0.085	1	0.004255677499900114	0.624993746047986	0.055	0.083	1	0.004255677499900114	0.0036573628309608933	SH3 domain and tetratricopeptide repeats 1 [Source:NCBI gene;Acc:100535608]
0	ctsba	0.003248870266926571	0.42411545778198834	0.284	0.391	1	0.0018489564796151815	0.6184646882840169	0.274	0.368	1	0.003248870266926571	0.003694494319166852	cathepsin Ba [Source:ZFIN;Acc:ZDB-GENE-040426-2650]
0	CR847994.1	0.001858011626591645	0.24364952409568286	0.005	0.025	1	0.0219714004715961	0.18589303854433492	0.007	0.017	1	0.0219714004715961	0.0037125710459787404	NULL
0	tmem220	0.0018625645885177343	0.324824014347453	0.129	0.181	1	0.03432053253324361	0.5150522189343589	0.108	0.137	1	0.03432053253324361	0.0037216600301890686	transmembrane protein 220 [Source:ZFIN;Acc:ZDB-GENE-131121-194]
0	zgc:153631	0.001894209108929956	0.6214883364755375	0.052	0.089	1	0.0089708552433045	0.3796345206239904	0.025	0.044	1	0.0089708552433045	0.0037848301897115593	zgc:153631 [Source:ZFIN;Acc:ZDB-GENE-060825-208]
0	thop1	0.03178884849943468	0.6571187553020595	0.189	0.243	1	0.0019022882551612372	0.603493100375645	0.147	0.198	1	0.03178884849943468	0.0038009578097167496	thimet oligopeptidase 1 [Source:ZFIN;Acc:ZDB-GENE-040718-47]
0	SLC9B2	0.001909166577666325	0.7607877163861261	0.07	0.113	1	0.024929252799083014	0.9543058849925741	0.045	0.065	1	0.024929252799083014	0.003814688238311373	si:dkey-162b23.4 [Source:ZFIN;Acc:ZDB-GENE-110411-203]
0	rpl26.1	0.001978107932358305	0.6736488719747308	0.396	0.532	1	0.0019712141011432797	0.7727237944208992	0.364	0.482	1	0.001978107932358305	0.003938542517254013	NA
0	selenou1a	0.002000727749636061	0.6871092331777224	0.261	0.346	1	0.06530226637315098	0.8164416640238353	0.263	0.315	1	0.06530226637315098	0.003997452587743957	Danio rerio selenoprotein U 1a (selenou1a), transcript variant 2, mRNA. [Source:RefSeq mRNA;Acc:NM_001354552]
0	selenou1a	0.002000727749636061	0.6871092331777224	0.261	0.346	1	0.06530226637315098	0.8164416640238353	0.263	0.315	1	0.06530226637315098	0.003997452587743957	selenoprotein U 1a [Source:NCBI gene;Acc:323739]
0	si:dkey-193c22.1	0.006198747928209726	0.4661365805014186	0.051	0.084	1	0.002005951301765969	0.40826356417689524	0.033	0.059	1	0.006198747928209726	0.004007878762906881	si:dkey-193c22.1 [Source:ZFIN;Acc:ZDB-GENE-030131-7957]
0	slc5a9	0.002007540034718594	1.1749761177035531	0.111	0.16	1	0.004900236550426322	0.6114324173229839	0.091	0.125	1	0.004900236550426322	0.004011049852446189	solute carrier family 5 member 9 [Source:NCBI gene;Acc:564815]
0	asrgl1	0.0020230064939902085	0.6303757816611593	0.104	0.156	1	0.3249146657368015	1.126447774476893	0.106	0.12	1	0.3249146657368015	0.004041920432705691	asparaginase and isoaspartyl peptidase 1 [Source:NCBI gene;Acc:541402]
0	dus4l	0.011895736783396282	1.1849130717163159	0.033	0.058	1	0.002023291939298657	0.44712712617131967	0.021	0.042	1	0.011895736783396282	0.0040424901683256825	dihydrouridine synthase 4-like (S. cerevisiae) [Source:ZFIN;Acc:ZDB-GENE-040801-233]
0	CR391986.1	0.007438111053289265	1.1846004246328103	0.016	0.038	1	0.00203069887283029	0.2053175594320784	0.013	0.031	1	0.007438111053289265	0.004057274007748467	glutamate rich 1 [Source:NCBI gene;Acc:100002532]
0	ccdc90b	0.3550036318349644	0.20576593692456413	0.096	0.111	1	0.002041565300717052	0.9726777198321148	0.061	0.094	1	0.3550036318349644	0.004078962612557012	coiled-coil domain containing 90B [Source:ZFIN;Acc:ZDB-GENE-040724-162]
0	mpc2	0.4387978648884407	0.6595716309530778	0.351	0.421	1	0.0020561440650035245	0.8775967496930064	0.291	0.379	1	0.4387978648884407	0.004108060401590998	mitochondrial pyruvate carrier 2 [Source:ZFIN;Acc:ZDB-GENE-030131-330]
0	ints10	0.002065173343834126	1.4408240181633225	0.013	0.037	1	0.026169508556657204	1.5456747640995108	0.009	0.02	1	0.026169508556657204	0.004126081746728168	integrator complex subunit 10 [Source:NCBI gene;Acc:323368]
0	mdh1aa	0.4905766244012178	0.18561070557214565	0.519	0.582	1	0.002076028207258467	0.43553040480638483	0.515	0.554	1	0.4905766244012178	0.0041477465213996005	malate dehydrogenase 1Aa, NAD (soluble) [Source:ZFIN;Acc:ZDB-GENE-040204-1]
0	zgc:101765	0.003398191031456514	1.1702583974973342	0.026	0.054	1	0.00210038561882207	1.2473591891387716	0.019	0.041	1	0.003398191031456514	0.004196359617896385	zgc:101765 [Source:ZFIN;Acc:ZDB-GENE-041010-156]
0	lysmd1	0.002110043140344426	0.2761548229204198	0.015	0.04	1	0.0031708631561052727	0.24708418668764587	0.015	0.033	1	0.0031708631561052727	0.004215633998634738	LysM, putative peptidoglycan-binding, domain containing 1 [Source:ZFIN;Acc:ZDB-GENE-060929-1094]
0	prr15la	0.7885433655720797	0.3164373436754234	0.232	0.229	1	0.0021421914763407974	1.0191483274895379	0.242	0.206	1	0.7885433655720797	0.0042797939683602865	proline rich 15 like a [Source:NCBI gene;Acc:445084]
0	upp1	0.0021662820109315385	0.21152792140357946	0.09	0.135	1	0.3385858629549435	1.114542751928123	0.093	0.104	1	0.3385858629549435	0.004327871244112191	uridine phosphorylase 1 [Source:ZFIN;Acc:ZDB-GENE-050306-2]
0	sult1st3	0.5309778485044756	0.5165711814586476	0.191	0.184	1	0.0021823490303326887	0.6583431949836243	0.165	0.129	1	0.5309778485044756	0.004359935413375185	sulfotransferase family 1, cytosolic sulfotransferase 3 [Source:NCBI gene;Acc:368270]
0	si:dkey-78p8.1	0.0021995688613838773	1.521176510860979	0.007	0.027	1	0.014385168438167112	0.35027650911505503	0.013	0.026	1	0.014385168438167112	0.004394299619591787	si:dkey-78p8.1 [Source:ZFIN;Acc:ZDB-GENE-081107-73]
0	tmed1a	0.024646642930460535	0.7443727273873397	0.148	0.19	1	0.0022053817755731155	0.5110219487161238	0.117	0.161	1	0.024646642930460535	0.0044058998423702	transmembrane p24 trafficking protein 1a [Source:ZFIN;Acc:ZDB-GENE-040801-229]
0	nlrx1	0.005381747815304918	0.24688998357361758	0.033	0.06	1	0.002223688221074131	0.8554367087564403	0.03	0.055	1	0.005381747815304918	0.004442431652843717	NLR family member X1 [Source:ZFIN;Acc:ZDB-GENE-071119-3]
0	rfxank	0.1788423618257607	0.6560523042950823	0.029	0.041	1	0.002253933340014108	0.5833987317664207	0.019	0.041	1	0.1788423618257607	0.004502786464526989	regulatory factor X-associated ankyrin-containing protein [Source:ZFIN;Acc:ZDB-GENE-050208-596]
0	tbcela	0.039459779954320096	0.5010718782192329	0.191	0.24	1	0.0022923864843449157	0.7618800677725195	0.151	0.204	1	0.039459779954320096	0.004579517932896223	tubulin folding cofactor E-like a [Source:ZFIN;Acc:ZDB-GENE-040426-1719]
0	zgc:77112	0.720544822488796	1.0949052178966157	0.057	0.054	1	0.0023169125326213146	0.24954470648674842	0.025	0.048	1	0.720544822488796	0.004628456981558811	zgc:77112 [Source:ZFIN;Acc:ZDB-GENE-040426-2219]
0	zgc:165555	0.0023412231403511273	0.38908146700278223	0.002	0.018	1	0.054544671396298705	0.5680146819760354	0.006	0.013	1	0.054544671396298705	0.00467696495490934	zgc:165555 [Source:ZFIN;Acc:ZDB-GENE-070620-17]
0	si:ch211-261n11.7	0.004118059934743563	0.5428172775144384	0.016	0.04	1	0.002363134929782686	0.45901789807570026	0.017	0.038	1	0.004118059934743563	0.004720685452869014	si:ch211-261n11.7 [Source:ZFIN;Acc:ZDB-GENE-081105-144]
0	hacl1	0.042420924114865276	0.4541044765931619	0.134	0.174	1	0.0023743137767794297	0.8570145975214789	0.077	0.113	1	0.042420924114865276	0.004742990187648256	2-hydroxyacyl-CoA lyase 1 [Source:ZFIN;Acc:ZDB-GENE-040426-2058]
0	ptgr2	0.015636736312362808	2.006780918978242	0.047	0.074	1	0.002374593000175174	0.5229435781379976	0.023	0.045	1	0.015636736312362808	0.004743547308433865	prostaglandin reductase 2 [Source:ZFIN;Acc:ZDB-GENE-050506-71]
0	hadhb	0.0984992813152202	0.6804974043020698	0.318	0.409	1	0.0023779437213198107	0.6745496587006787	0.271	0.355	1	0.0984992813152202	0.0047502328262978575	hydroxyacyl-CoA dehydrogenase trifunctional multienzyme complex subunit beta [Source:ZFIN;Acc:ZDB-GENE-030131-8550]
0	erbb3a	0.002399535218837579	0.3167784226491426	0.119	0.169	1	0.012572194114136606	0.15822653422877364	0.12	0.153	1	0.012572194114136606	0.004793312668408717	erb-b2 receptor tyrosine kinase 3a [Source:ZFIN;Acc:ZDB-GENE-030916-3]
0	PLBD2	0.002424643572217316	1.26823049984467	0.163	0.224	1	0.0026874640025459015	0.9960584233038012	0.131	0.177	1	0.0026874640025459015	0.004843408247982338	zgc:158619 [Source:ZFIN;Acc:ZDB-GENE-070209-116]
0	fuca2	0.11478905552334118	1.444479089161601	0.23	0.277	1	0.0024779313829827953	1.139331655977395	0.19	0.255	1	0.11478905552334118	0.004949722622026819	alpha-L-fucosidase 2 [Source:ZFIN;Acc:ZDB-GENE-040822-39]
0	tuba8l2	0.6797888459988781	0.5924026323051912	0.416	0.501	1	0.0025014114310570224	0.6777975448028246	0.481	0.52	1	0.6797888459988781	0.004996565802966621	tubulin, alpha 8 like 2 [Source:ZFIN;Acc:ZDB-GENE-040426-1646]
0	ACOT12	0.4854347610587485	0.2597522662954499	0.14	0.15	1	0.0025120358189781875	0.8032040450088617	0.173	0.136	1	0.4854347610587485	0.005017761314000548	acyl-CoA thioesterase 12 [Source:NCBI gene;Acc:100536873]
0	itga6l	0.6698250337549427	0.8960388513040267	0.194	0.2	1	0.0025224888295857276	1.1553339464604648	0.194	0.166	1	0.6698250337549427	0.005038614709276073	integrin, alpha 6, like [Source:ZFIN;Acc:ZDB-GENE-040914-57]
0	jkamp	0.0025723275769440105	0.81743023349950406	0.073	0.116	1	0.017164829172793796	0.46823942738171986	0.062	0.086	1	0.017164829172793796	0.005138038284724913	jnk1/mapk8 associated membrane protein [Source:ZFIN;Acc:ZDB-GENE-040718-382]
0	slc30a10	0.25944367084049885	0.8057108757690123	0.14	0.127	1	0.002623451908168426	0.9708839500709991	0.131	0.1	1	0.25944367084049885	0.005240021316422379	solute carrier family 30 member 10 [Source:ZFIN;Acc:ZDB-GENE-060608-2]
0	elovl8b	0.009399859575885882	0.7903450855629257	0.111	0.151	1	0.002633135211815887	0.2879325636809673	0.079	0.115	1	0.009399859575885882	0.005259337022588069	ELOVL fatty acid elongase 8b [Source:ZFIN;Acc:ZDB-GENE-050522-453]
0	pofut1	0.008761690321767041	0.25371748456419674	0.038	0.065	1	0.002667322828915663	0.7131018881895175	0.028	0.051	1	0.008761690321767041	0.005327531046757674	protein O-fucosyltransferase 1 [Source:ZFIN;Acc:ZDB-GENE-040303-2]
0	ezra	0.030562767558186158	0.6617556008075838	0.39	0.399	1	0.0027345379296447717	0.5206130812582752	0.407	0.407	1	0.030562767558186158	0.005461598161600877	ezrin a [Source:ZFIN;Acc:ZDB-GENE-050522-18]
0	stra6	0.9455869048366691	0.4152934391755445	0.184	0.186	1	0.0027523771638786046	0.36239171539989634	0.189	0.153	1	0.9455869048366691	0.005497178747704968	stimulated by retinoic acid 6 [Source:NCBI gene;Acc:724007]
0	aida	0.005252855140027755	1.0846759878127026	0.082	0.122	1	0.0028354780878816163	0.38507233817089936	0.063	0.095	1	0.005252855140027755	0.005662916239776377	axin interactor, dorsalization associated [Source:NCBI gene;Acc:393763]
0	ap5s1	0.004092655587209393	0.3916574430949691	0.085	0.126	1	0.002850564664604368	0.6217682684392276	0.072	0.105	1	0.004092655587209393	0.005693003610301647	adaptor related protein complex 5 subunit sigma 1 [Source:ZFIN;Acc:ZDB-GENE-090313-184]
0	TMEM236	0.002879008779699745	2.1334828823290133	0.034	0.017	1	0.3072847462537282	0.7877669927345012	0.023	0.018	1	0.3072847462537282	0.0057497288678459	NA
0	ildr1b	0.01719771031398026	0.6114318011002648	0.132	0.175	1	0.002894574486991539	0.3651152567988176	0.109	0.149	1	0.01719771031398026	0.005780770412522335	immunoglobulin-like domain containing receptor 1b [Source:ZFIN;Acc:ZDB-GENE-040912-72]
0	abcc12	0.04002733768165289	1.1643762467182976	0.23	0.216	1	0.0029063257666096425	1.2441041640022363	0.195	0.167	1	0.04002733768165289	0.005804204803757625	ATP-binding cassette, sub-family C (CFTR/MRP), member 12 [Source:ZFIN;Acc:ZDB-GENE-050517-25]
0	comta	0.002930975246984079	0.7056773879752652	0.178	0.244	1	0.09023864230435386	0.7336515015101142	0.163	0.196	1	0.09023864230435386	0.0058533598780697235	catechol-O-methyltransferase a [Source:NCBI gene;Acc:561372]
0	lgi1a	0.01921710768246738	0.8001443943410438	0.002	0.012	1	0.0029389278434681556	0.5628464040888055	0.001	0.012	1	0.01921710768246738	0.0058692183900672015	leucine-rich, glioma inactivated 1a [Source:ZFIN;Acc:ZDB-GENE-030131-1731]
0	manba	0.00294745086801834	0.41448835324835054	0.034	0.065	1	0.0037617051727151856	0.601992487455826	0.036	0.06	1	0.0037617051727151856	0.0058862142694172965	mannosidase, beta A, lysosomal [Source:ZFIN;Acc:ZDB-GENE-040426-721]
0	si:ch73-139j3.4	0.09040747606280526	0.7897019237147944	0.096	0.121	1	0.0029814099216374105	0.14022234923594734	0.061	0.092	1	0.09040747606280526	0.005953931038153984	si:ch73-139j3.4 [Source:ZFIN;Acc:ZDB-GENE-140106-202]
0	gchfr	0.0030297477306907338	0.2552062991593017	0.232	0.302	1	0.39566871803613624	1.0887895245700079	0.237	0.27	1	0.39566871803613624	0.006050316090069845	GTP cyclohydrolase I feedback regulator [Source:NCBI gene;Acc:393735]
0	zdhhc6	0.0069649926519258715	0.7783712685528275	0.162	0.216	1	0.003040286346695974	1.1950593401974108	0.122	0.168	1	0.0069649926519258715	0.006071329352322044	zinc finger DHHC-type containing 6 [Source:ZFIN;Acc:ZDB-GENE-030131-3189]
0	CU462878.2	0.013775644414245823	0.37233506763568336	0.01	0.026	1	0.0030492701101712603	1.2662612492990482	0.007	0.022	1	0.013775644414245823	0.006089242172137735	keratinocyte associated protein 3 [Source:NCBI gene;Acc:100538219]
0	pigv	0.1119518960664609	1.7445500658706479	0.02	0.031	1	0.003060410116884768	0.8033902329043769	0.011	0.029	1	0.1119518960664609	0.006111454123686007	phosphatidylinositol glycan anchor biosynthesis, class V [Source:ZFIN;Acc:ZDB-GENE-121116-1]
0	sult1st4	0.03084830498984566	1.2335585758349707	0.098	0.075	1	0.003169131502527068	1.7028737121419888	0.075	0.051	1	0.03084830498984566	0.006328219610573829	sulfotransferase family 1, cytosolic sulfotransferase 4 [Source:ZFIN;Acc:ZDB-GENE-040426-2054]
0	ctsc	0.0031820484377284007	1.093408579644322	0.116	0.166	1	0.1067186569493355	1.3156423398089132	0.126	0.15	1	0.1067186569493355	0.006353971443196753	cathepsin C [Source:ZFIN;Acc:ZDB-GENE-030619-9]
0	nipal3	0.018244322420277365	1.2419843554966126	0.124	0.167	1	0.0031882648140516582	0.41705874459568415	0.107	0.144	1	0.018244322420277365	0.006366364595578794	NIPA like domain containing 3 [Source:ZFIN;Acc:ZDB-GENE-040718-379]
0	etfdh	0.028388747373884263	0.959948681059608	0.215	0.275	1	0.00320292808122028	0.6756229815654127	0.22	0.283	1	0.028388747373884263	0.006395597414147088	electron transfer flavoprotein dehydrogenase [Source:ZFIN;Acc:ZDB-GENE-040912-168]
0	tmem45b	0.4178523799945488	0.6453009766980204	0.339	0.378	1	0.003237635560887121	0.927682034511133	0.356	0.356	1	0.4178523799945488	0.006464788837749122	transmembrane protein 45B [Source:NCBI gene;Acc:402977]
0	mfsd8	0.00325118384267812	0.525707734473658	0.119	0.17	1	0.7346383253077928	1.5189985628767249	0.128	0.138	1	0.7346383253077928	0.00649179748897735	major facilitator superfamily domain containing 8 [Source:NCBI gene;Acc:564342]
0	ndufa12	0.003303592290167513	0.25865124917910975	0.396	0.511	1	0.016687942187209995	0.3938694189009454	0.378	0.468	1	0.016687942187209995	0.006596270858315373	NADH:ubiquinone oxidoreductase subunit A12 [Source:ZFIN;Acc:ZDB-GENE-050828-1]
0	bin2a	0.15309462930990458	0.6662044795027358	0.289	0.285	1	0.0033329523969290826	0.9098032210034375	0.271	0.246	1	0.15309462930990458	0.0066547962221779715	bridging integrator 2a [Source:ZFIN;Acc:ZDB-GENE-041114-126]
0	mitd1	0.008636026155167469	0.8442131164970887	0.042	0.072	1	0.0033371884794555057	1.1751953847369552	0.021	0.041	1	0.008636026155167469	0.0066632401319636	MIT, microtubule interacting and transport, domain containing 1 [Source:ZFIN;Acc:ZDB-GENE-040426-923]
0	erfl1	0.0033400105068763087	0.19988751574482766	0.024	0.011	1	0.48898922586293597	0.29918581949497813	0.014	0.011	1	0.48898922586293597	0.006668865343566576	Ets2 repressor factor like 1 [Source:ZFIN;Acc:ZDB-GENE-090529-3]
0	eno1b	0.016490575630421708	0.40620989387163853	0.078	0.055	1	0.00335490024788638	0.1412109059653437	0.029	0.051	1	0.016490575630421708	0.006698545140099495	enolase 1b, (alpha) [Source:ZFIN;Acc:ZDB-GENE-040426-1651]
0	ftcd	0.02306540308842586	0.34425545051322803	0.142	0.114	1	0.0034226373501102763	1.4667283052183877	0.089	0.065	1	0.02306540308842586	0.006833560253790181	formimidoyltransferase cyclodeaminase [Source:ZFIN;Acc:ZDB-GENE-030131-9643]
0	sccpdha	0.7202211090209711	0.3434446492741625	0.155	0.161	1	0.0034631564947298853	0.8950438083702721	0.135	0.104	1	0.7202211090209711	0.006914319536552783	NA
0	slc38a6	0.006543988317614502	1.4412986681455866	0.051	0.083	1	0.003501841598640488	0.8320660281930885	0.044	0.071	1	0.006543988317614502	0.006991420302699008	solute carrier family 38 member 6 [Source:NCBI gene;Acc:336741]
0	kcnk5a	0.003512085100072702	0.4795546926423899	0.116	0.164	1	0.039270406463099025	0.18019416665532306	0.118	0.148	1	0.039270406463099025	0.007011835458395252	potassium channel, subfamily K, member 5a [Source:ZFIN;Acc:ZDB-GENE-051113-112]
0	amdhd2	0.003544096564789779	0.8694080456406663	0.197	0.259	1	0.9589271669769224	1.2649602098079469	0.203	0.216	1	0.9589271669769224	0.007075632509119002	amidohydrolase domain containing 2 [Source:NCBI gene;Acc:402981]
0	si:ch211-212k18.15	0.5073003169073601	1.9996104354516322	0.023	0.028	1	0.003554755521259422	0.536679907231338	0.041	0.067	1	0.5073003169073601	0.007096874755702921	si:ch211-212k18.15 [Source:ZFIN;Acc:ZDB-GENE-160728-58]
0	zgc:158417	0.003555000652529451	0.637738634678402	0.086	0.13	1	0.051633170862539546	1.1842991107571783	0.076	0.099	1	0.051633170862539546	0.0070973632754194205	zgc:158417 [Source:ZFIN;Acc:ZDB-GENE-061201-36]
0	adat3	0.0035687872665671632	0.7191387599142285	0.018	0.043	1	0.010216730406745521	1.5733995624512644	0.014	0.029	1	0.010216730406745521	0.007124838290580313	adenosine deaminase tRNA specific 3 [Source:NCBI gene;Acc:368634]
0	sult1st6	0.003594206495711833	0.6995196245840085	0.341	0.313	1	0.01054416056610017	0.8628053324700702	0.273	0.249	1	0.01054416056610017	0.0071754946710898505	sulfotransferase family 1, cytosolic sulfotransferase 6 [Source:ZFIN;Acc:ZDB-GENE-040718-343]
0	sh3bp5b	0.012605422323585368	0.40177116055250917	0.091	0.127	1	0.0036542066561973396	1.143324808875288	0.068	0.1	1	0.012605422323585368	0.007295060086108482	SH3-domain binding protein 5b (BTK-associated) [Source:ZFIN;Acc:ZDB-GENE-040426-2813]
0	otulinb	0.003690115546733515	0.14051505311008938	0.095	0.14	1	0.011338116437156138	0.454612033567948	0.077	0.105	1	0.011338116437156138	0.0073666141407187835	OTU deubiquitinase with linear linkage specificity b [Source:ZFIN;Acc:ZDB-GENE-070912-627]
0	tmem9	0.010330586824139136	1.1162906836330495	0.077	0.113	1	0.0037120249689240755	0.793947506353808	0.05	0.079	1	0.010330586824139136	0.007410270808478237	transmembrane protein 9 [Source:ZFIN;Acc:ZDB-GENE-030131-6083]
0	si:ch211-107o10.3	0.0037341206785961437	0.5701135336577594	0.442	0.452	1	0.012816579240951073	0.4901351826276592	0.415	0.436	1	0.012816579240951073	0.0074542976999499655	si:ch211-107o10.3 [Source:ZFIN;Acc:ZDB-GENE-030131-4716]
0	mecr	0.015889222224813718	0.9145582417137761	0.065	0.097	1	0.003777013047859644	0.8270287279818551	0.053	0.082	1	0.015889222224813718	0.0075397602681555875	mitochondrial trans-2-enoyl-CoA reductase [Source:NCBI gene;Acc:550550]
0	hsdl2	0.20594724161489636	0.6245972091261732	0.367	0.458	1	0.003799473255680228	0.6284121239072393	0.308	0.409	1	0.20594724161489636	0.00758451051433983	hydroxysteroid dehydrogenase like 2 [Source:NCBI gene;Acc:322347]
0	dmgdh	0.0038080198048259235	0.1742213400070618	0.034	0.064	1	0.2791441978823118	0.9069412658649938	0.044	0.053	1	0.2791441978823118	0.0076015385948178995	dimethylglycine dehydrogenase [Source:ZFIN;Acc:ZDB-GENE-080227-8]
0	plpp2b	0.0038543919909613837	0.32531732761069154	0.181	0.251	1	0.06176707670515213	0.5797319708382178	0.186	0.227	1	0.06176707670515213	0.007693927644302781	phospholipid phosphatase 2b [Source:ZFIN;Acc:ZDB-GENE-030131-7425]
0	msrb1b.1	0.025759758003966092	0.7306721404218788	0.051	0.076	1	0.00389597435322638	0.8954965854991839	0.025	0.047	1	0.025759758003966092	0.007776770090291765	NA
0	sult3st1	0.003933995447214446	0.479356681300366	0.145	0.2	1	0.012024047570842356	0.31154887777487783	0.143	0.183	1	0.012024047570842356	0.007852514574250192	sulfotransferase family 3, cytosolic sulfotransferase 1 [Source:ZFIN;Acc:ZDB-GENE-061207-52]
0	BX323080.1	0.38442963620537557	1.0582793578178964	0.034	0.042	1	0.003944664560109845	0.20271160855642023	0.011	0.028	1	0.38442963620537557	0.007873768741727903	NULL
0	ccdc120	0.0040020466983907285	0.5405401574834579	0.023	0.049	1	0.006293022316325191	0.9400437828423773	0.024	0.044	1	0.006293022316325191	0.00798807701900536	coiled-coil domain containing 120 [Source:ZFIN;Acc:ZDB-GENE-061027-93]
0	si:ch73-308m11.1	0.004003316073249362	0.7657208522206886	0.162	0.219	1	0.16574883327273596	0.6444404623286262	0.151	0.176	1	0.16574883327273596	0.007990605606916385	NA
0	mhc1laa	0.004008363119880669	0.7281590554595097	0.011	0.033	1	0.04838710328351025	0.6526610852809149	0.015	0.026	1	0.04838710328351025	0.00800065926486052	major histocompatibility complex class I LAA [Source:ZFIN;Acc:ZDB-GENE-050417-464]
0	si:dkey-286j15.3	0.141243516482805	0.7183576466957726	0.382	0.413	1	0.0040089608391786725	0.9939645186322426	0.322	0.314	1	0.141243516482805	0.008001849911347277	si:dkey-286j15.3 [Source:ZFIN;Acc:ZDB-GENE-060503-635]
0	wdr3	0.08449242616561237	0.8328248860513652	0.191	0.231	1	0.004019864238147197	1.0582595077151786	0.162	0.213	1	0.08449242616561237	0.00802356916780126	WD repeat domain 3 [Source:ZFIN;Acc:ZDB-GENE-030131-9830]
0	tspan37	0.015299248015858649	1.3198825072114964	0.088	0.124	1	0.004132683418220418	1.5088244724185866	0.07	0.103	1	0.015299248015858649	0.0082482877642056	tetraspanin 37 [Source:ZFIN;Acc:ZDB-GENE-070912-550]
0	ttk	0.004198680039899992	0.30318635997624277	0.011	0.032	1	0.012687463703251415	0.5579122422238632	0.01	0.024	1	0.012687463703251415	0.008379731165722527	ttk protein kinase [Source:NCBI gene;Acc:317763]
0	slc9a3r1a	0.13472215951600947	0.421315771317845	0.33	0.398	1	0.004211042153041426	0.9478609725563927	0.373	0.379	1	0.13472215951600947	0.00840435143006816	SLC9A3 regulator 1a [Source:ZFIN;Acc:ZDB-GENE-031006-7]
0	acsbg2	0.00429727623223145	0.18456452077014607	0.186	0.25	1	0.15923947968296498	0.5632717906465469	0.217	0.254	1	0.15923947968296498	0.008576085881446796	acyl-CoA synthetase bubblegum family member 2 [Source:ZFIN;Acc:ZDB-GENE-030131-7099]
0	ugt1a7	0.20424874232196588	0.3728122437806123	0.403	0.405	1	0.0043172409633234834	0.4560882194435585	0.343	0.316	1	0.20424874232196588	0.008615843357111571	NA
0	slc25a46	0.004339864935253563	0.3139804353735296	0.051	0.084	1	0.007048046320458981	0.23949178281003203	0.037	0.059	1	0.007048046320458981	0.008660895442850883	solute carrier family 25 member 46 [Source:NCBI gene;Acc:436831]
0	CR749775.1	0.09439154893045255	0.3245477890806616	0.042	0.059	1	0.00440936056506139	0.508690511762965	0.04	0.065	1	0.09439154893045255	0.00879927866953006	NULL
0	znf1133	0.00445991370718376	0.5209032491379508	0.013	0.035	1	0.0336644767361074	0.3261509935881177	0.014	0.026	1	0.0336644767361074	0.008899936584091994	zinc finger protein 1133 [Source:ZFIN;Acc:ZDB-GENE-110913-178]
0	slc13a5a	0.35326501992402926	0.5810854014554905	0.132	0.15	1	0.004464508897865698	0.8080667086441244	0.08	0.115	1	0.35326501992402926	0.008909085956032273	solute carrier family 13 member 5a [Source:ZFIN;Acc:ZDB-GENE-030131-4628]
0	ucp3	0.004475205544640485	0.6628647508346108	0.031	0.06	1	0.023071212780398264	0.4847279808096947	0.053	0.075	1	0.023071212780398264	0.008930383624614185	uncoupling protein 3 [Source:ZFIN;Acc:ZDB-GENE-040426-1317]
0	rpl5a	0.004477760065838761	0.14100993248535643	0.757	0.833	1	0.015482927136790794	0.1163335039109028	0.773	0.867	1	0.015482927136790794	0.008935469796470303	ribosomal protein L5a [Source:ZFIN;Acc:ZDB-GENE-030131-5161]
0	upb1	0.14918693224642848	1.0883069194681685	0.24	0.225	1	0.004480871557643296	1.3427255016086532	0.234	0.207	1	0.14918693224642848	0.0089416649053705	ureidopropionase, beta [Source:ZFIN;Acc:ZDB-GENE-030131-1380]
0	med24	0.004506977049245829	0.13605354247701396	0.015	0.037	1	0.008483905501064383	0.3173198289471868	0.009	0.023	1	0.008483905501064383	0.008993641256369228	mediator complex subunit 24 [Source:NCBI gene;Acc:323621]
0	serpinc1	0.004520602680409932	0.1776841552258599	0.016	0.039	1	0.0054897309762558496	0.4346805884310765	0.007	0.021	1	0.0054897309762558496	0.00902076951222573	serpin peptidase inhibitor, clade C (antithrombin), member 1 [Source:ZFIN;Acc:ZDB-GENE-030131-264]
0	anpepa	0.9701708326131298	0.711533463288078	0.256	0.279	1	0.0045211484869972455	0.9097351642179923	0.278	0.253	1	0.9701708326131298	0.009021856190353016	alanyl (membrane) aminopeptidase a [Source:ZFIN;Acc:ZDB-GENE-030131-4781]
0	bdh1	0.0045246295139050275	0.2779884260426355	0.08	0.123	1	0.1975879998668699	0.368282668252248	0.097	0.113	1	0.1975879998668699	0.009028786755571958	3-hydroxybutyrate dehydrogenase, type 1 [Source:ZFIN;Acc:ZDB-GENE-070410-130]
0	tsnax	0.04020062706542934	0.3725735774076604	0.01	0.022	1	0.004529082131449922	0.2536241808845876	0.006	0.019	1	0.04020062706542934	0.009037651677946424	translin-associated factor X [Source:ZFIN;Acc:ZDB-GENE-050913-80]
0	NAT16 (1 of many)	0.5320183711100036	1.5266946638723042	0.093	0.103	1	0.004566678131662369	1.2033989026552339	0.061	0.091	1	0.5320183711100036	0.009112501714166533	NA
0	wu:fj29h11	0.0045797790717542535	0.34428245456737017	0.052	0.086	1	0.3372015951246237	0.1447668653033416	0.054	0.063	1	0.3372015951246237	0.009138583767162433	wu:fj29h11 [Source:ZFIN;Acc:ZDB-GENE-030131-7558]
0	zgc:101715	0.01482712557642879	0.6272318978895561	0.047	0.075	1	0.004599598939345088	0.715510114627202	0.022	0.042	1	0.01482712557642879	0.009178041568287354	zgc:101715 [Source:ZFIN;Acc:ZDB-GENE-040912-59]
0	galr1b	0.004605582756611166	0.4291601144340689	0.033	0.062	1	0.8078291180530082	1.382755312978135	0.062	0.06	1	0.8078291180530082	0.009189954120694335	galanin receptor 1b [Source:ZFIN;Acc:ZDB-GENE-140624-1]
0	snx10a	0.009480716903248722	0.7940088581951237	0.016	0.037	1	0.004700678080152499	0.7729161103392661	0.013	0.029	1	0.009480716903248722	0.009379259785891773	sorting nexin 10a [Source:NCBI gene;Acc:403027]
0	pigq	0.004771117073280512	0.21146330395005108	0.015	0.037	1	0.041726547287910115	0.2981897210211306	0.017	0.029	1	0.041726547287910115	0.009519470588434078	phosphatidylinositol glycan anchor biosynthesis, class Q [Source:ZFIN;Acc:ZDB-GENE-030131-9793]
0	si:dkey-11o1.2	0.00480353290321954	0.7566748646873487	0.01	0.029	1	0.9897239658808277	0.4391941818496896	0.019	0.02	1	0.9897239658808277	0.009583991878086768	si:dkey-11o1.2 [Source:ZFIN;Acc:ZDB-GENE-100921-76]
0	si:ch211-207k7.4	0.00765123018139268	1.008500487789123	0.042	0.073	1	0.004811195670982811	0.5577231727936542	0.017	0.035	1	0.00765123018139268	0.009599243738181143	si:ch211-207k7.4 [Source:NCBI gene;Acc:100150029]
0	pars2	0.004911408025734381	1.6589617091240028	0.007	0.025	1	0.07372561385184521	1.4977271300501585	0.009	0.017	1	0.07372561385184521	0.009798694122673519	prolyl-tRNA synthetase 2, mitochondrial [Source:ZFIN;Acc:ZDB-GENE-030131-4219]
0	cxcl18a.1	0.057159090402250645	1.3966794454890161	0.026	0.016	1	0.004949828608002639	1.3489527240911334	0.038	0.022	1	0.057159090402250645	0.009875156412756676	chemokine (C-X-C motif) ligand 18a, duplicate 1 [Source:ZFIN;Acc:ZDB-GENE-090303-1]
0	CABZ01083442.1	0.2400054072320636	1.0621085024704777	0.225	0.217	1	0.005011435343221121	1.2066868451515023	0.216	0.189	1	0.2400054072320636	0.009997756202242957	si:cabz01083442.1 [Source:NCBI gene;Acc:101883419]
0	hhla2b.2	0.005038682355026708	0.18747056397019457	0.126	0.172	1	0.14192234801241926	0.7816174969384599	0.118	0.137	1	0.14192234801241926	0.010051976390178559	HERV-H LTR-associating 2b, tandem duplicate 2 [Source:ZFIN;Acc:ZDB-GENE-131121-425]
0	si:ch211-274f20.2	0.01856331958346217	0.2869505784292192	0.121	0.16	1	0.005054415896108654	0.6457410206887966	0.088	0.123	1	0.01856331958346217	0.010083284672166477	si:ch211-274f20.2 [Source:ZFIN;Acc:ZDB-GENE-091204-91]
0	FO704771.1	0.13106996417507324	0.8789241141671669	0.02	0.03	1	0.005128651880047442	0.353315539477304	0.016	0.034	1	0.13106996417507324	0.010231000689988168	NULL
0	dcun1d2a	0.005200022175036643	0.8488420778040089	0.016	0.039	1	0.012163466116422186	0.7763662520176524	0.016	0.031	1	0.012163466116422186	0.010373004119452417	DCN1, defective in cullin neddylation 1, domain containing 2a [Source:ZFIN;Acc:ZDB-GENE-020416-2]
0	zmp:0000001228	0.00531693807119486	0.5938323923374504	0.005	0.021	1	0.01597497405526277	1.063090212873214	0.008	0.02	1	0.01597497405526277	0.010605606311936801	zmp:0000001228 [Source:ZFIN;Acc:ZDB-GENE-140106-188]
0	FP236735.1	0.005340611830664651	0.3182739563295236	0.129	0.178	1	0.014112918506475112	0.38679140100257436	0.11	0.143	1	0.014112918506475112	0.010652701526603468	claudin 34a [Source:NCBI gene;Acc:568833]
0	naif1	0.005477740335424101	1.2743936416208346	0.002	0.016	1	0.041458521095938845	0.49785148281258174	0.003	0.011	1	0.041458521095938845	0.010925475031665867	nuclear apoptosis inducing factor 1 [Source:ZFIN;Acc:ZDB-GENE-081104-236]
0	asz1	0.005477740352223106	0.43355913522811473	0.002	0.016	1	0.006142250804971564	0.17680783434445324	0.001	0.011	1	0.006142250804971564	0.010925475065079841	ankyrin repeat, SAM and basic leucine zipper domain containing 1 [Source:ZFIN;Acc:ZDB-GENE-040426-988]
0	egr2b	0.005506862592067223	0.8627140256648058	0.077	0.051	1	0.626650154535858	0.9952076345129135	0.075	0.072	1	0.626650154535858	0.010983399648526538	early growth response 2b [Source:NCBI gene;Acc:30190]
0	zgc:113295	0.005588614451752165	1.0134768893172241	0.011	0.032	1	0.42529042394445066	0.296278184222607	0.014	0.017	1	0.42529042394445066	0.011145996292014002	zgc:113295 [Source:ZFIN;Acc:ZDB-GENE-050320-122]
0	hspb15	0.13571568529070432	0.8312374798178297	0.011	0.02	1	0.00560092142635215	1.0661311854223419	0.009	0.024	1	0.13571568529070432	0.011170472531880134	heat shock protein, alpha-crystallin-related, b15 [Source:ZFIN;Acc:ZDB-GENE-080214-5]
0	stoml1	0.005703175243896637	0.6475455306678395	0.033	0.061	1	0.7571088868191287	0.4551378194509299	0.044	0.046	1	0.7571088868191287	0.011373824279930679	stomatin (EPB72)-like 1 [Source:ZFIN;Acc:ZDB-GENE-070209-241]
0	zgc:162297	0.005719596203996271	0.6916255943447878	0.041	0.072	1	0.12329142694415826	1.3574902861461595	0.052	0.067	1	0.12329142694415826	0.011406478627255778	zgc:162297 [Source:ZFIN;Acc:ZDB-GENE-070410-62]
0	eefsec	0.08753037273786983	1.4738693056525713	0.067	0.089	1	0.005720554747295049	0.8010302837597925	0.047	0.073	1	0.08753037273786983	0.011408384747973297	eukaryotic elongation factor, selenocysteine-tRNA-specific [Source:ZFIN;Acc:ZDB-GENE-051120-72]
0	aldh9a1b	0.5241525579715419	1.1940003703473714	0.191	0.214	1	0.005726742061453309	1.0406165821281066	0.128	0.173	1	0.5241525579715419	0.011420688548268196	aldehyde dehydrogenase 9 family, member A1b [Source:NCBI gene;Acc:399481]
0	ier2a	0.005740448960256788	0.873760878755018	0.431	0.462	1	0.17645523763517668	0.8446511935099112	0.414	0.471	1	0.17645523763517668	0.01144794516624826	immediate early response 2a [Source:NCBI gene;Acc:797137]
0	zgc:110789	0.8792387315494825	1.2335089800003045	0.1	0.105	1	0.00593400596410797	1.840779363873982	0.114	0.088	1	0.8792387315494825	0.011832799501433866	zgc:110789 [Source:ZFIN;Acc:ZDB-GENE-050306-38]
0	cyp46a1.2	0.15375558774859052	0.82507683738736	0.093	0.115	1	0.005961268161344889	0.1219684964262906	0.058	0.086	1	0.15375558774859052	0.011886999604598315	cytochrome P450, family 46, subfamily A, polypeptide 1, tandem duplicate 2 [Source:ZFIN;Acc:ZDB-GENE-040426-1184]
0	mtmr1b	0.22820531592565588	0.3235266445911238	0.049	0.061	1	0.00604414484627266	0.6711683111013107	0.031	0.053	1	0.22820531592565588	0.012051758005622599	myotubularin related protein 1b [Source:ZFIN;Acc:ZDB-GENE-050327-48]
0	cryl1	0.006062247534028321	0.569967402718451	0.21	0.268	1	0.030380397827235724	0.85032231329845	0.187	0.231	1	0.030380397827235724	0.012087744222892808	crystallin, lambda 1 [Source:ZFIN;Acc:ZDB-GENE-060810-7]
0	PXMP4	0.00606490646988062	0.7292346529931817	0.091	0.134	1	0.18457071537430705	1.1013671912139142	0.072	0.087	1	0.18457071537430705	0.012093029849272845	NA
0	CU499336.2	0.006085935667585272	1.5538851279829462	0.148	0.118	1	0.8438263354643931	1.203284394960159	0.109	0.113	1	0.8438263354643931	0.012134832722220554	NULL
0	CU468917.1	0.05189108114425235	0.9088826369311342	0.083	0.112	1	0.006105619671826349	0.19082867469092024	0.1	0.134	1	0.05189108114425235	0.012173960752075714	NULL
0	si:ch73-234b20.5	0.7466452554625077	0.7112544761808128	0.357	0.419	1	0.006121787396593511	0.9811990523997154	0.391	0.409	1	0.7466452554625077	0.012206098512257927	si:ch73-234b20.5 [Source:ZFIN;Acc:ZDB-GENE-041008-183]
0	si:dkey-188i13.10	0.006219882421102909	1.7331898308717029	0.29	0.259	1	0.012849673876933686	1.4773682000940924	0.248	0.228	1	0.012849673876933686	0.012401077904873476	si:dkey-188i13.10 [Source:ZFIN;Acc:ZDB-GENE-090313-208]
0	CU302253.1	0.21182049268971223	0.24438870323016787	0.233	0.27	1	0.006223657967319625	0.7889206700688605	0.275	0.251	1	0.21182049268971223	0.012408582016145066	cadherin related family member 2 [Source:NCBI gene;Acc:100536704]
0	si:ch1073-228b5.2	0.006233381936437497	0.2651705514864342	0.041	0.071	1	0.02608925167568603	0.19699159532359012	0.028	0.044	1	0.02608925167568603	0.012427908822509487	si:ch1073-228b5.2 [Source:ZFIN;Acc:ZDB-GENE-121214-335]
0	capga	0.006249890814944732	0.8999503590609677	0.096	0.067	1	0.05628462171723044	0.5479917705792579	0.044	0.061	1	0.05628462171723044	0.012460720494690738	capping protein (actin filament), gelsolin-like a [Source:ZFIN;Acc:ZDB-GENE-060531-6]
0	uqcrfs1	0.9158866656062863	0.6082742570350026	0.421	0.5	1	0.006322468952914342	0.4505751523759707	0.364	0.465	1	0.9158866656062863	0.01260496429216812	ubiquinol-cytochrome c reductase, Rieske iron-sulfur polypeptide 1 [Source:ZFIN;Acc:ZDB-GENE-040426-2060]
0	klc4	0.006442255094028523	0.6262072751656739	0.271	0.354	1	0.06008548297764619	0.6878348200770724	0.265	0.324	1	0.06008548297764619	0.012843007537360509	kinesin light chain 4 [Source:ZFIN;Acc:ZDB-GENE-050417-350]
0	slc25a10	0.0064486642587271705	0.2915419063489375	0.24	0.311	1	0.08475261800829366	0.7036395423269686	0.193	0.226	1	0.08475261800829366	0.012855743246732563	solute carrier family 25 member 10 [Source:ZFIN;Acc:ZDB-GENE-040426-1095]
0	trim35-25	0.006535036399511401	0.7238135141776665	0.026	0.051	1	0.4073477430274836	0.5573728321102154	0.039	0.046	1	0.4073477430274836	0.013027366098279859	tripartite motif containing 35-25 [Source:ZFIN;Acc:ZDB-GENE-060503-484]
0	mpv17l2	0.9656943434515538	1.773225335995651	0.162	0.169	1	0.006556604013943242	1.3575592226565762	0.102	0.139	1	0.9656943434515538	0.013070218971690828	MPV17 mitochondrial membrane protein-like 2 [Source:NCBI gene;Acc:436840]
0	eci2	0.006591508137935686	0.32935144531992777	0.269	0.351	1	0.37651392233487896	0.9856477980523388	0.247	0.282	1	0.37651392233487896	0.013139568296338906	enoyl-CoA delta isomerase 2 [Source:ZFIN;Acc:ZDB-GENE-040718-392]
0	pbld	0.031951552067466034	0.983330688917744	0.276	0.253	1	0.00665004154913472	1.0784127105465284	0.231	0.203	1	0.031951552067466034	0.013255860045664227	phenazine biosynthesis like protein domain containing [Source:ZFIN;Acc:ZDB-GENE-050522-217]
0	gdpd1	0.8517018761029388	0.4504399474999883	0.214	0.22	1	0.00669454336343836	0.6510209754387983	0.182	0.156	1	0.8517018761029388	0.013344269816031765	glycerophosphodiester phosphodiesterase domain containing 1 [Source:ZFIN;Acc:ZDB-GENE-040822-22]
0	snx2	0.006839629645826019	1.0833831150582367	0.134	0.183	1	0.014131817047800435	1.0958512917071592	0.122	0.158	1	0.014131817047800435	0.013632478757959973	sorting nexin 2 [Source:ZFIN;Acc:ZDB-GENE-051120-45]
0	rab20	0.006907321125735369	1.0942367500234909	0.153	0.206	1	0.46305302366860396	1.5034187958134806	0.154	0.171	1	0.46305302366860396	0.013766931166336715	RAB20, member RAS oncogene family [Source:ZFIN;Acc:ZDB-GENE-030131-9143]
0	CU672227.1	0.016184574860087016	1.7416868157817347	0.016	0.035	1	0.006923656764048089	0.40539982595848123	0.015	0.031	1	0.016184574860087016	0.013799376505109835	NULL
0	prep	0.007030160058577816	0.7174983414715621	0.008	0.026	1	0.4410065823020127	0.8649994923527196	0.013	0.016	1	0.4410065823020127	0.014010896966706406	prolyl endopeptidase [Source:ZFIN;Acc:ZDB-GENE-050522-14]
0	ugt5b1	0.0070660172877229635	0.455887083538308	0.042	0.073	1	0.04839223959822882	1.025013216412293	0.028	0.042	1	0.04839223959822882	0.014082105975135524	UDP glucuronosyltransferase 5 family, polypeptide B1 [Source:ZFIN;Acc:ZDB-GENE-100406-3]
0	zgc:163080	0.007101575588737389	0.36444062136871613	0.346	0.446	1	0.24880056903091755	0.6755043165399897	0.32	0.387	1	0.24880056903091755	0.01415271880163223	zgc:163080 [Source:ZFIN;Acc:ZDB-GENE-070410-137]
0	dpys	0.007116851785788633	0.7394241718424525	0.183	0.145	1	0.11099100794615188	1.0446775620610529	0.123	0.106	1	0.11099100794615188	0.01418305399223639	dihydropyrimidinase [Source:ZFIN;Acc:ZDB-GENE-070508-1]
0	cax2	0.00714599679812192	1.879787180073122	0.008	0.026	1	0.017606558362376106	1.517494054829526	0.01	0.023	1	0.017606558362376106	0.014240928326005074	cation/H+ exchanger protein 2 [Source:ZFIN;Acc:ZDB-GENE-100825-2]
0	hsd17b4	0.007220066611209216	0.5793384882180643	0.207	0.268	1	0.05873225940025715	0.8662734842205053	0.188	0.226	1	0.05873225940025715	0.01438800386054814	hydroxysteroid (17-beta) dehydrogenase 4 [Source:ZFIN;Acc:ZDB-GENE-040421-1]
0	eci1	0.1479979037798043	0.8622300000448939	0.284	0.346	1	0.007516493573060842	0.9001688047238042	0.219	0.28	1	0.1479979037798043	0.014976489470487814	enoyl-CoA delta isomerase 1 [Source:ZFIN;Acc:ZDB-GENE-030131-6033]
0	lxn	0.037492942815163945	0.2493845302657236	0.378	0.483	1	0.007541809987020669	0.11983748101320257	0.436	0.563	1	0.037492942815163945	0.01502674107616102	latexin [Source:ZFIN;Acc:ZDB-GENE-041212-18]
0	dnajc16l	0.007716667788307961	0.4719850524874989	0.028	0.053	1	0.060399402174702514	0.706191684732465	0.023	0.035	1	0.060399402174702514	0.015373788614860818	DnaJ (Hsp40) homolog, subfamily C, member 16 like [Source:ZFIN;Acc:ZDB-GENE-130530-696]
0	zgc:123295	0.007757172890013571	1.5054214062214473	0.064	0.041	1	0.06021439566803227	1.2287117676069856	0.033	0.023	1	0.06021439566803227	0.015454172048781582	zgc:123295 [Source:ZFIN;Acc:ZDB-GENE-051127-11]
0	kdm8	0.007783842238708531	0.774678981723941	0.007	0.023	1	0.16323634450836225	1.2795249719305613	0.01	0.017	1	0.16323634450836225	0.015507096277419967	lysine (K)-specific demethylase 8 [Source:NCBI gene;Acc:436936]
0	ciz1a	0.011610840721110946	1.0984950594966874	0.013	0.031	1	0.007827763156148968	0.5918948598098384	0.019	0.037	1	0.011610840721110946	0.015594252436269176	cdkn1a interacting zinc finger protein 1a [Source:ZFIN;Acc:ZDB-GENE-100922-222]
0	pipox	0.6828248544410067	0.9831956761878868	0.228	0.248	1	0.007877580941200286	1.0889323338158332	0.247	0.22	1	0.6828248544410067	0.015693105600915417	pipecolic acid oxidase [Source:ZFIN;Acc:ZDB-GENE-110627-2]
0	akr7a3	0.23568162099983386	1.2582903744196026	0.232	0.268	1	0.00791599316261284	1.016703837313428	0.171	0.22	1	0.23568162099983386	0.015769323377475154	aldo-keto reductase family 7, member A3 (aflatoxin aldehyde reductase) [Source:ZFIN;Acc:ZDB-GENE-040718-62]
0	ap5b1	0.007953624118508341	0.6614705604845836	0.01	0.028	1	0.03411304073202828	0.6350935161421836	0.013	0.024	1	0.03411304073202828	0.01584398810039817	adaptor related protein complex 5 subunit beta 1 [Source:ZFIN;Acc:ZDB-GENE-131121-204]
0	BX324156.1	0.007959950893578819	0.40470220540803137	0.011	0.03	1	0.1231189761049924	0.15852661408752056	0.011	0.019	1	0.1231189761049924	0.015856540968929453	NULL
0	hsd17b8	0.007968741481328132	1.1023349111565506	0.131	0.178	1	0.016739765137181794	1.2691283190632223	0.106	0.14	1	0.016739765137181794	0.01587398212186003	hydroxysteroid (17-beta) dehydrogenase 8 [Source:ZFIN;Acc:ZDB-GENE-010110-1]
0	acadvl	0.008023721516938144	0.6204342325360319	0.284	0.406	1	0.5884106415802126	0.9528122507262714	0.31	0.377	1	0.5884106415802126	0.015983062926894918	acyl-CoA dehydrogenase very long chain [Source:ZFIN;Acc:ZDB-GENE-030131-899]
0	ncapg2	0.0144923852054805	1.2737062203055078	0.003	0.016	1	0.008042694379831124	1.2862198873426687	0.002	0.012	1	0.0144923852054805	0.01602070382677488	non-SMC condensin II complex, subunit G2 [Source:ZFIN;Acc:ZDB-GENE-070410-100]
0	ndufb10	0.013794911733960013	0.3142386914448876	0.398	0.509	1	0.00809883565187315	0.44318214815404067	0.38	0.485	1	0.013794911733960013	0.016132080164830254	NADH:ubiquinone oxidoreductase subunit B10 [Source:ZFIN;Acc:ZDB-GENE-040426-1691]
0	zgc:152830	0.7971309627965413	0.7585020544868764	0.284	0.312	1	0.00812180050543126	1.1351826626166133	0.286	0.265	1	0.7971309627965413	0.01617763736741249	zgc:152830 [Source:ZFIN;Acc:ZDB-GENE-090312-55]
0	hykk.2	0.008230440425501612	0.6541432146023141	0.036	0.064	1	0.04537599499244088	0.12539963591735415	0.037	0.053	1	0.04537599499244088	0.016393140701405486	hydroxylysine kinase, tandem duplicate 2 [Source:NCBI gene;Acc:559560]
0	si:dkey-236e20.3	0.008377051672582285	0.7547176363791761	0.08	0.12	1	0.04511838551047988	0.3832214549093711	0.116	0.142	1	0.04511838551047988	0.016683928350439463	NA
0	myorg	0.021360210774616913	0.6732534962105232	0.08	0.112	1	0.00846362790831676	0.40529457773129396	0.075	0.104	1	0.021360210774616913	0.01685562281926309	myogenesis regulating glycosidase (putative) [Source:ZFIN;Acc:ZDB-GENE-091113-62]
0	cldnk	0.008478609784429844	0.8810021969603845	0.023	0.046	1	0.5430499967045361	0.7629028281246701	0.034	0.039	1	0.5430499967045361	0.016885332744983054	claudin k [Source:ZFIN;Acc:ZDB-GENE-040801-201]
0	slc22a13a	0.43801124556837334	1.8932801825476946	0.057	0.051	1	0.008492993857112548	1.1146220347121196	0.041	0.065	1	0.43801124556837334	0.01691385676956815	solute carrier family 22 member 13a [Source:ZFIN;Acc:ZDB-GENE-070912-473]
0	FQ377903.1	0.03609159318680618	0.7615647786049413	0.008	0.02	1	0.008493774349478901	0.8906353903087059	0.005	0.016	1	0.03609159318680618	0.016915404496257943	uncharacterized LOC103911589 [Source:NCBI gene;Acc:103911589]
0	gbp4	0.008549290291579924	0.1895588008994844	0.011	0.03	1	0.7463789648874897	0.1370256668559886	0.015	0.014	1	0.7463789648874897	0.017025490218670142	guanylate binding protein 4 [Source:ZFIN;Acc:ZDB-GENE-060531-46]
0	ddx59	0.22569446957602995	1.2378097770310283	0.029	0.039	1	0.008564910063917401	1.0003724432412087	0.013	0.028	1	0.22569446957602995	0.017056462443431817	DEAD (Asp-Glu-Ala-Asp) box polypeptide 59 [Source:ZFIN;Acc:ZDB-GENE-050208-665]
0	naprt	0.010322270536936292	0.6894708448457909	0.171	0.226	1	0.008565421599429657	0.5385261946205346	0.141	0.183	1	0.010322270536936292	0.017057476751683336	nicotinate phosphoribosyltransferase [Source:NCBI gene;Acc:393864]
0	ccl19b	0.24421879451572548	0.899300642734163	0.207	0.235	1	0.008747250059323855	0.5980455463467694	0.156	0.197	1	0.24421879451572548	0.017417985735047374	chemokine (C-C motif) ligand 19b [Source:ZFIN;Acc:ZDB-GENE-091204-19]
0	si:ch73-263o4.4	0.03280170557099327	1.1862761791989174	0.116	0.153	1	0.008842851654324515	0.33389010347003056	0.072	0.102	1	0.03280170557099327	0.01760750728326865	si:ch73-263o4.4 [Source:ZFIN;Acc:ZDB-GENE-110914-210]
0	cth	0.008860027202444573	1.0659248283067464	0.323	0.321	1	0.03807125876734771	0.9661331942572087	0.284	0.279	1	0.03807125876734771	0.017641554322861082	cystathionase (cystathionine gamma-lyase) [Source:ZFIN;Acc:ZDB-GENE-030131-774]
0	bfb	0.6538930204422264	1.2343169965773138	0.093	0.088	1	0.00888114220281463	0.6953691006355602	0.055	0.081	1	0.6538930204422264	0.017683409718802643	complement component bfb [Source:ZFIN;Acc:ZDB-GENE-990415-34]
0	slc47a2.1	0.4580417372175877	1.6633179524796113	0.046	0.053	1	0.008905943756548476	0.9077378787504866	0.034	0.056	1	0.4580417372175877	0.017732571678902145	solute carrier family 47 member 2.1 [Source:NCBI gene;Acc:560024]
0	lyplal1	0.008940412716810849	0.7992914295960842	0.031	0.057	1	0.01761280848091241	0.6294507449394868	0.034	0.054	1	0.01761280848091241	0.01780089445407479	lysophospholipase like 1 [Source:ZFIN;Acc:ZDB-GENE-050306-32]
0	ech1	0.008942858595388811	0.490570491422487	0.223	0.295	1	0.08077508525658593	0.8827968017829941	0.218	0.259	1	0.08077508525658593	0.0178057424709205	enoyl CoA hydratase 1, peroxisomal [Source:ZFIN;Acc:ZDB-GENE-041010-170]
0	pfkfb1	0.008961481651237453	0.30605634741400367	0.132	0.178	1	0.06829796848673252	1.269632399611874	0.116	0.142	1	0.06829796848673252	0.017842655149089438	6-phosphofructo-2-kinase/fructose-2,6-biphosphatase 1 [Source:ZFIN;Acc:ZDB-GENE-030131-5664]
0	si:ch211-181p13.2	0.009049967296026171	0.7163890286312431	0.038	0.065	1	0.01297797908838597	0.7693413155629489	0.036	0.056	1	0.01297797908838597	0.018018032683993206	si:ch211-181p13.2 [Source:ZFIN;Acc:ZDB-GENE-030131-9054]
0	selenot1a	0.00920719620788048	0.6178419115644771	0.316	0.437	1	0.08985333080553543	0.8520142721354755	0.328	0.42	1	0.08985333080553543	0.018329619953750542	selenoprotein T, 1a [Source:NCBI gene;Acc:352919]
0	zgc:86609	0.009222464324243522	0.6116483651011728	0.121	0.167	1	0.027130152673717767	1.0440644845228184	0.078	0.104	1	0.027130152673717767	0.018359874800275098	zgc:86609 [Source:ZFIN;Acc:ZDB-GENE-050102-7]
0	cidec	0.2511310708935654	0.7843607212894941	0.162	0.151	1	0.009255866167905831	1.1232179409938006	0.166	0.14	1	0.2511310708935654	0.018426061277293473	cell death inducing DFFA like effector c [Source:ZFIN;Acc:ZDB-GENE-030131-4591]
0	si:dkeyp-86h10.3	0.12401536643789715	1.5234937570806935	0.047	0.036	1	0.009363439675778244	0.5726173683613371	0.036	0.022	1	0.12401536643789715	0.01863920534899454	si:dkeyp-86h10.3 [Source:ZFIN;Acc:ZDB-GENE-100922-65]
0	si:ch1073-340i21.3	0.009367253351303598	0.7607435828381561	0.036	0.063	1	0.12334084001414636	0.7241654493812391	0.034	0.046	1	0.12334084001414636	0.018646761267259684	si:ch1073-340i21.3 [Source:ZFIN;Acc:ZDB-GENE-030131-199]
0	zbtb40	0.009375557310120483	1.0294148487578338	0.005	0.02	1	0.08789040059640649	1.186067414194265	0.009	0.017	1	0.08789040059640649	0.018663213545365622	zinc finger and BTB domain containing 40 [Source:ZFIN;Acc:ZDB-GENE-030131-1704]
0	hcar1-3	0.00944382280020044	0.13341114884044103	0.034	0.06	1	0.7280291089333326	0.6450655190600614	0.03	0.028	1	0.7280291089333326	0.018798459811319303	hydroxycarboxylic acid receptor 1-3 [Source:ZFIN;Acc:ZDB-GENE-081107-48]
0	si:ch211-106h4.4	0.00964452301680584	1.1588609451889482	0.073	0.05	1	0.09773506779406885	0.6504348895103864	0.073	0.06	1	0.09773506779406885	0.01919602920938998	si:ch211-106h4.4 [Source:ZFIN;Acc:ZDB-GENE-070705-14]
0	neil3	0.009722128491276301	1.8431059518535777	0.005	0.02	1	0.010893441843699227	0.2778491690558482	0.003	0.014	1	0.010893441843699227	0.019349737200151713	nei-like DNA glycosylase 3 [Source:ZFIN;Acc:ZDB-GENE-041114-18]
0	zgc:152791	0.4015343971563572	0.27807766558707137	0.026	0.021	1	0.00976550066482036	1.7468415844500624	0.042	0.027	1	0.4015343971563572	0.019435636326406113	zgc:152791 [Source:ZFIN;Acc:ZDB-GENE-060901-4]
0	fndc4b	0.024170112258770096	1.168495683006761	0.051	0.077	1	0.009804377547517082	0.9358947622555203	0.049	0.074	1	0.024170112258770096	0.019512629275939913	fibronectin type III domain containing 4b [Source:ZFIN;Acc:ZDB-GENE-120711-3]
0	hephl1a	0.009815411159930988	0.6635138221488486	0.02	0.041	1	0.09058340550191396	1.049087376354895	0.026	0.038	1	0.09058340550191396	0.019534480023623478	hephaestin-like 1a [Source:ZFIN;Acc:ZDB-GENE-070801-4]
0	pcbd1	0.04439362086036471	0.6218451022265359	0.232	0.288	1	0.009844519639219609	0.7740445846112085	0.198	0.25	1	0.04439362086036471	0.01959212471151224	pterin-4 alpha-carbinolamine dehydratase/dimerization cofactor of hepatocyte nuclear factor 1 alpha [Source:ZFIN;Acc:ZDB-GENE-040426-1787]
0	si:ch73-44m9.2	0.36242533907381436	0.16238547341122533	0.008	0.012	1	0.009909969634856774	1.1752831155260903	0.006	0.017	1	0.36242533907381436	0.01972173177154976	si:ch73-44m9.2 [Source:ZFIN;Acc:ZDB-GENE-081031-72]
0	mgat3b	0.009971480546842949	0.390484228839008	0.005	0.02	1	0.030023616243879326	0.23907804795882637	0.007	0.016	1	0.030023616243879326	0.019843530669389826	beta-1,4-mannosyl-glycoprotein 4-beta-N-acetylglucosaminyltransferase b [Source:ZFIN;Acc:ZDB-GENE-130820-2]
0	kif2c	0.009980661142292846	1.035145230877859	0.008	0.025	1	0.1482298021909821	0.8826931635082422	0.011	0.018	1	0.1482298021909821	0.019861708687748413	kinesin family member 2C [Source:ZFIN;Acc:ZDB-GENE-070912-298]
0	zgc:162613	0.06311570342386212	0.6962638974968467	0.082	0.108	1	0.010020723508156726	0.5939864253763485	0.053	0.077	1	0.06311570342386212	0.019941032116686522	zgc:162613 [Source:ZFIN;Acc:ZDB-GENE-070410-89]
0	arsa	0.5811643635109323	3.131291620101873	0.01	0.012	1	0.010055123347963706	0.43007282639637445	0.006	0.017	1	0.5811643635109323	0.020009141190384657	arylsulfatase A [Source:ZFIN;Acc:ZDB-GENE-050320-118]
0	hnf1ba	0.0101956345777961	0.6274667478000935	0.117	0.16	1	0.01781578880054079	0.6804995062897785	0.103	0.135	1	0.01781578880054079	0.020287318191148252	HNF1 homeobox Ba [Source:NCBI gene;Acc:792391]
0	pomk	0.012444026491781631	0.1739390633669533	0.024	0.046	1	0.01030162069145464	0.40350046675591766	0.018	0.035	1	0.012444026491781631	0.020497117994038666	protein O-mannose kinase [Source:NCBI gene;Acc:492773]
0	man2b1	0.010548194103673353	1.4295387919247955	0.119	0.164	1	0.5451787005661697	1.7101190496760883	0.136	0.152	1	0.5451787005661697	0.02098512380849794	mannosidase, alpha, class 2B, member 1 [Source:ZFIN;Acc:ZDB-GENE-050327-52]
0	si:dkey-7i4.7	0.010565895675839307	1.4037787118703564	0.003	0.017	1	0.1414234353757356	0.785994709560196	0.009	0.016	1	0.1414234353757356	0.021020153200245893	si:dkey-7i4.7 [Source:ZFIN;Acc:ZDB-GENE-131119-71]
0	etv7	0.010631338519981975	0.4977417689559065	0.003	0.017	1	0.05969541741660735	1.6127571317797251	0.006	0.013	1	0.05969541741660735	0.0211496516812375	ETS variant transcription factor 7 [Source:ZFIN;Acc:ZDB-GENE-070209-53]
0	zgc:153352	0.010686279400956821	0.5272036666359554	0.005	0.019	1	0.19825329437053346	0.5574551213796024	0.007	0.012	1	0.19825329437053346	0.021258362234478332	zgc:153352 [Source:NCBI gene;Acc:767733]
0	slc35e3	0.01070325355532341	1.4585388486730233	0.005	0.019	1	0.04820750641067471	0.730830401630894	0.003	0.01	1	0.04820750641067471	0.021291947473977276	solute carrier family 35 member E3 [Source:NCBI gene;Acc:563675]
0	cndp2	0.18037870352560623	0.6232097209284501	0.372	0.366	1	0.010907034378087406	0.755576299588631	0.352	0.331	1	0.18037870352560623	0.021695105357250027	carnosine dipeptidase 2 [Source:ZFIN;Acc:ZDB-GENE-030131-5499]
0	npl	0.011133652412557569	1.1507033220768583	0.124	0.169	1	0.09436343125430537	0.9695922968499471	0.147	0.174	1	0.09436343125430537	0.022143346609071492	N-acetylneuraminate pyruvate lyase (dihydrodipicolinate synthase) [Source:NCBI gene;Acc:100148292]
0	gstt1b	0.39661374813307576	0.7216932241648794	0.383	0.468	1	0.011199405545377246	1.02959310793517	0.393	0.45	1	0.39661374813307576	0.022273384406184663	glutathione S-transferase theta 1b [Source:ZFIN;Acc:ZDB-GENE-040426-1491]
0	si:dkey-16n15.6	0.03844004631427057	0.36835930206999645	0.047	0.071	1	0.011273017863746309	0.3388620755226093	0.046	0.069	1	0.03844004631427057	0.022418954795736273	si:dkey-16n15.6 [Source:ZFIN;Acc:ZDB-GENE-110411-70]
0	mpzl2b	0.027689715704043355	0.943613289955565	0.186	0.239	1	0.011282179795582855	0.495857793406842	0.161	0.203	1	0.027689715704043355	0.022437072010225843	myelin protein zero-like 2b [Source:ZFIN;Acc:ZDB-GENE-030131-8774]
0	faah	0.8825854306020383	1.0034628839558057	0.069	0.068	1	0.011334513603360904	0.4118599545390689	0.039	0.061	1	0.8825854306020383	0.022540556008097037	fatty acid amide hydrolase [Source:ZFIN;Acc:ZDB-GENE-070619-3]
0	si:ch211-266g18.9	0.011481040967824142	1.5029713070598048	0.008	0.024	1	0.09616951554635488	0.7122908931325336	0.017	0.027	1	0.09616951554635488	0.02283026763394342	si:ch211-266g18.9 [Source:ZFIN;Acc:ZDB-GENE-131127-382]
0	psmf1	0.0920678284954824	1.1870786773477984	0.096	0.122	1	0.011514156161302355	0.3607376050917446	0.072	0.101	1	0.0920678284954824	0.02289573653049785	proteasome inhibitor subunit 1 [Source:ZFIN;Acc:ZDB-GENE-040718-282]
0	BX511128.2	0.5208162625336188	1.443341878557896	0.033	0.038	1	0.011560280279950827	0.46884239670766803	0.018	0.035	1	0.5208162625336188	0.022986920479750636	NULL
0	myo6a	0.011576233416202564	0.450993196257023	0.222	0.284	1	0.012387044951262366	0.5903142328354825	0.189	0.237	1	0.012387044951262366	0.023018457652298718	myosin VIa [Source:ZFIN;Acc:ZDB-GENE-040819-2]
0	fam222bb	0.06306439621961989	0.30552151512597003	0.028	0.044	1	0.011628230942179683	0.52948352068488	0.016	0.032	1	0.06306439621961989	0.02312124612951471	family with sequence similarity 222 member Bb [Source:ZFIN;Acc:ZDB-GENE-110419-4]
0	crygm3	0.011674425426703753	0.6311989389807473	0.077	0.054	1	0.6197469250533858	1.8887790602059318	0.023	0.021	1	0.6197469250533858	0.023212558644363834	crystallin, gamma M3 [Source:ZFIN;Acc:ZDB-GENE-050516-6]
0	si:dkey-10c21.1	0.7613024374579498	1.0593356898341897	0.023	0.021	1	0.011864461841397974	0.7604795169802943	0.015	0.03	1	0.7613024374579498	0.02358815822800996	si:dkey-10c21.1 [Source:ZFIN;Acc:ZDB-GENE-081104-302]
0	unc93a	0.6605383616522278	1.8689112157364471	0.016	0.014	1	0.011894837979466274	0.29222740363926913	0.026	0.015	1	0.6605383616522278	0.023648188788374807	unc-93 homolog A [Source:NCBI gene;Acc:559995]
0	echs1	0.03455934519798502	0.5457955795341859	0.302	0.384	1	0.011953152679417734	0.7662331144691483	0.28	0.354	1	0.03455934519798502	0.02376342749985799	enoyl CoA hydratase, short chain, 1, mitochondrial [Source:ZFIN;Acc:ZDB-GENE-030616-617]
0	adal	0.012206334614522554	1.9296531379294648	0.033	0.058	1	0.049143907507507224	0.8868292783926446	0.029	0.043	1	0.049143907507507224	0.02426367462432342	adenosine deaminase-like [Source:NCBI gene;Acc:619263]
0	acox1	0.012218486623517008	0.40703998359890736	0.284	0.358	1	0.07353529301101193	0.4728115693332474	0.273	0.329	1	0.07353529301101193	0.02428768183166495	acyl-CoA oxidase 1, palmitoyl [Source:ZFIN;Acc:ZDB-GENE-041010-219]
0	tns1a	0.012464250625743412	0.1531902970791048	0.07	0.047	1	0.039334243724453294	0.636759093419637	0.08	0.062	1	0.039334243724453294	0.024773143707825487	tensin 1a [Source:ZFIN;Acc:ZDB-GENE-120215-32]
0	ndufb3	0.09450238721377233	0.37690576130303066	0.431	0.53	1	0.012564997920587033	0.39559069870581465	0.4	0.5	1	0.09450238721377233	0.024972116668429706	NADH:ubiquinone oxidoreductase subunit B3 [Source:ZFIN;Acc:ZDB-GENE-091204-407]
0	pnkp	0.012885678356977619	0.8267276270373947	0.139	0.187	1	0.9711289069502915	1.2380127566909254	0.146	0.152	1	0.9711289069502915	0.02560531600723575	polynucleotide kinase 3'-phosphatase [Source:ZFIN;Acc:ZDB-GENE-061013-433]
0	BX323793.1	0.013021179162845207	1.1597068753003352	0.005	0.019	1	0.036280362918982005	0.5590530295214551	0.007	0.016	1	0.036280362918982005	0.025872807218899493	1-phosphatidylinositol phosphodiesterase-like [Source:NCBI gene;Acc:100331378]
0	hdac12	0.21618938229146986	0.3428943986819384	0.038	0.049	1	0.013227360293503928	0.42003479640135843	0.022	0.038	1	0.21618938229146986	0.02627975752667369	histone deacetylase 12 [Source:ZFIN;Acc:ZDB-GENE-131121-613]
0	sptbn5	0.013285321994678361	0.22631114968417576	0.173	0.222	1	0.5688040734682892	0.8508375621945953	0.158	0.169	1	0.5688040734682892	0.02639414420885445	spectrin, beta, non-erythrocytic 5 [Source:ZFIN;Acc:ZDB-GENE-131121-26]
0	flvcr2b	0.01442293250109129	0.128955018843941	0.155	0.198	1	0.0133958100526884	0.6013002178358027	0.143	0.182	1	0.01442293250109129	0.0266121723784091	feline leukemia virus subgroup C cellular receptor family, member 2b [Source:ZFIN;Acc:ZDB-GENE-041210-312]
0	c9	0.2522431670536174	0.47995904124670075	0.02	0.028	1	0.013404920351158978	0.8910120098478993	0.009	0.022	1	0.2522431670536174	0.026630148812697044	complement component 9 [Source:ZFIN;Acc:ZDB-GENE-050522-442]
0	tamm41	0.121080491838416	0.8419304648460928	0.07	0.091	1	0.013558813560163316	1.0061304527100643	0.037	0.058	1	0.121080491838416	0.026933785695167363	TAM41 mitochondrial translocator assembly and maintenance homolog [Source:NCBI gene;Acc:641323]
0	si:dkey-78l4.5	0.3492072051741597	0.6316109875065816	0.01	0.015	1	0.013619545611931794	0.3910812881361867	0.005	0.015	1	0.3492072051741597	0.02705359920118811	si:dkey-78l4.5 [Source:ZFIN;Acc:ZDB-GENE-060503-930]
0	si:dkey-16i5.8	0.01388758576165289	0.41827589404260257	0.095	0.131	1	0.44537062556969625	0.7564853774952498	0.122	0.115	1	0.44537062556969625	0.027582306485018523	si:dkey-16i5.8 [Source:ZFIN;Acc:ZDB-GENE-030131-1207]
0	cx32.3	0.15347811815641274	0.5765642262171272	0.214	0.242	1	0.014021972205679283	1.1369942793370984	0.231	0.201	1	0.15347811815641274	0.027847328706821724	connexin 32.3 [Source:ZFIN;Acc:ZDB-GENE-030131-1337]
0	atp6v1e1b	0.014090538733342333	0.9124013540557527	0.282	0.357	1	0.11176045426384904	1.189683948125246	0.266	0.323	1	0.11176045426384904	0.02798253418488884	ATPase H+ transporting V1 subunit E1b [Source:ZFIN;Acc:ZDB-GENE-020419-11]
0	sh3d19	0.09228564845007405	0.5566287179411065	0.132	0.165	1	0.014228442281672677	0.2794361762596478	0.078	0.106	1	0.09228564845007405	0.028254435993582457	SH3 domain containing 19 [Source:ZFIN;Acc:ZDB-GENE-050522-481]
0	hs1bp3	0.01879624242435221	1.0250602227751666	0.062	0.092	1	0.014276597405104615	0.9879774357920512	0.038	0.059	1	0.01879624242435221	0.028349373576741797	HCLS1 binding protein 3 [Source:ZFIN;Acc:ZDB-GENE-131121-391]
0	gpx1b	0.014477461664047737	1.0019547743622212	0.305	0.299	1	0.08227636387630029	0.6140556977132781	0.264	0.26	1	0.08227636387630029	0.028745326431861506	glutathione peroxidase 1b [Source:ZFIN;Acc:ZDB-GENE-040912-60]
0	si:dkey-16p6.1.16	0.02618965966442068	1.1202292581740667	0.047	0.073	1	0.014505496660507202	1.334523558233914	0.008	0.02	1	0.02618965966442068	0.028800583887646426	NA
0	rab32b	0.2550372758830718	1.3805576492090492	0.096	0.083	1	0.014530555655567049	2.0432036097971755	0.102	0.08	1	0.2550372758830718	0.02884997426347456	RAB32b, member RAS oncogene family [Source:ZFIN;Acc:ZDB-GENE-090821-4]
0	eps8l3a	0.014591185995993352	0.2074023531491383	0.272	0.34	1	0.1312979744186547	0.8132062935164068	0.299	0.299	1	0.1312979744186547	0.02896946928321702	EPS8-like 3a [Source:ZFIN;Acc:ZDB-GENE-091204-460]
0	pgrmc1	0.03870356435533666	0.42047564710551955	0.377	0.508	1	0.0148009209815433	0.5685483483962351	0.38	0.503	1	0.03870356435533666	0.02938277470118471	progesterone receptor membrane component 1 [Source:ZFIN;Acc:ZDB-GENE-041114-91]
0	si:dkey-11o18.5	0.18532851214181292	0.48232618567825414	0.093	0.113	1	0.014834331987438354	0.8074987110167262	0.084	0.063	1	0.18532851214181292	0.029448606569363173	si:dkey-11o18.5 [Source:ZFIN;Acc:ZDB-GENE-091204-110]
0	hinfp	0.014953733032005664	0.8266112755245825	0.008	0.023	1	0.058863330024899824	0.6129782491905598	0.009	0.018	1	0.058863330024899824	0.029683851932418827	histone H4 transcription factor [Source:ZFIN;Acc:ZDB-GENE-040426-2764]
0	zdhhc24	0.015073818379422945	0.8158221924371913	0.034	0.059	1	0.06778464783594741	1.2597035856186745	0.033	0.047	1	0.06778464783594741	0.029920416758310052	zinc finger DHHC-type containing 24 [Source:ZFIN;Acc:ZDB-GENE-040718-8]
0	f2rl1.1	0.08509332245996572	0.5209038296013202	0.09	0.114	1	0.015337295878009704	0.6251379577439686	0.054	0.077	1	0.08509332245996572	0.0304393591111698	coagulation factor II (thrombin) receptor-like 1, tandem duplicate 1 [Source:ZFIN;Acc:ZDB-GENE-061215-140]
0	syn2b	0.015348351468877764	0.38294593101208196	0.005	0.018	1	0.01764860181943383	0.20734344061909393	0.005	0.014	1	0.01764860181943383	0.030461131044943326	synapsin IIb [Source:ZFIN;Acc:ZDB-GENE-051127-49]
0	rbm48	0.01538863752293947	1.0679143078275	0.029	0.052	1	0.10903615768102562	1.0200999698486628	0.038	0.051	1	0.10903615768102562	0.03054046488106651	RNA binding motif protein 48 [Source:NCBI gene;Acc:402897]
0	atp5mf	0.3168597081414766	0.30264363479939593	0.604	0.7	1	0.01551551637896638	0.4792234672352249	0.573	0.654	1	0.3168597081414766	0.03079030150942678	ATP synthase membrane subunit f [Source:ZFIN;Acc:ZDB-GENE-050309-87]
0	ftr02	0.06165338734196518	1.4213140772577244	0.005	0.014	1	0.015528208418570397	0.518312243802793	0.005	0.015	1	0.06165338734196518	0.030815291580450235	finTRIM family, member 2 [Source:ZFIN;Acc:ZDB-GENE-070424-5]
0	lrpap1	0.04803880742994641	0.8873549327849046	0.212	0.265	1	0.015530074895105975	0.8565098084305545	0.194	0.245	1	0.04803880742994641	0.030818966563964344	low density lipoprotein receptor-related protein associated protein 1 [Source:ZFIN;Acc:ZDB-GENE-030131-5871]
0	BX890558.1	0.01569336572564829	0.5832746391224388	0.005	0.018	1	0.0990979348719738	1.6223175705936628	0.015	0.024	1	0.0990979348719738	0.031140449723497624	uncharacterized LOC101884792 [Source:NCBI gene;Acc:101884792]
0	tpcn3	0.5248441606239882	2.077611425389552	0.047	0.053	1	0.01595021599040995	0.5741635085733527	0.033	0.052	1	0.5248441606239882	0.03164602259067916	two pore segment channel 3 [Source:ZFIN;Acc:ZDB-GENE-141215-16]
0	erap1b	0.015992304078296642	0.40356621906082957	0.021	0.041	1	0.16166870132920064	0.9475196205832681	0.022	0.031	1	0.16166870132920064	0.03172885436686058	endoplasmic reticulum aminopeptidase 1b [Source:ZFIN;Acc:ZDB-GENE-040426-934]
0	cthl	0.13038200013205448	0.17975988241044272	0.109	0.134	1	0.016161655847538463	0.8587229734156296	0.124	0.101	1	0.13038200013205448	0.03206211257534265	cystathionase (cystathionine gamma-lyase), like [Source:ZFIN;Acc:ZDB-GENE-040905-3]
0	si:ch211-244b2.3	0.2307111323880373	0.7201435127026683	0.212	0.239	1	0.016617276268632523	0.44847542877635205	0.161	0.198	1	0.2307111323880373	0.032958418666677	si:ch211-244b2.3 [Source:ZFIN;Acc:ZDB-GENE-030131-4737]
0	ptgdsb.1	0.01676556656533062	0.9338870429517051	0.137	0.11	1	0.42834451447323324	0.3266277747779843	0.099	0.092	1	0.42834451447323324	0.0332500489084047	prostaglandin D2 synthase b, tandem duplicate 1 [Source:ZFIN;Acc:ZDB-GENE-030131-8436]
0	hoxc12a	0.016819770437422166	1.3629521252750019	0.034	0.02	1	0.381944302186445	2.198421642817067	0.01	0.014	1	0.381944302186445	0.03335663619727676	homeobox C12a [Source:ZFIN;Acc:ZDB-GENE-000822-6]
0	atp5mc3a	0.09403398932175591	0.1800083772050498	0.467	0.572	1	0.016875482497696628	0.3573304851499046	0.419	0.532	1	0.09403398932175591	0.03346618308586318	ATP synthase membrane subunit c locus 3a [Source:ZFIN;Acc:ZDB-GENE-040426-857]
0	ifi45	0.01712825632781008	0.45199693880720837	0.214	0.27	1	0.6778995632012326	1.3361652522132417	0.203	0.224	1	0.6778995632012326	0.033963135490788984	interferon alpha inducible protein 45 [Source:ZFIN;Acc:ZDB-GENE-051030-98]
0	si:ch73-367j5.3	0.07069217253945173	1.559735891627879	0.033	0.049	1	0.017131568564432997	0.31332972151386507	0.014	0.027	1	0.07069217253945173	0.03396964648738812	si:ch73-367j5.3 [Source:ZFIN;Acc:ZDB-GENE-141216-95]
0	atp5if1a	0.7378618538640103	0.37698437318668	0.475	0.556	1	0.01719977258096283	0.35320160576830273	0.421	0.529	1	0.7378618538640103	0.03410371298508882	ATP synthase inhibitory factor subunit 1a [Source:NCBI gene;Acc:100037369]
0	ephx1	0.01728328140580279	0.17747589031962985	0.108	0.147	1	0.06324894194178565	1.336921533282346	0.073	0.095	1	0.06324894194178565	0.03426785099545341	epoxide hydrolase 1, microsomal (xenobiotic) [Source:ZFIN;Acc:ZDB-GENE-040426-913]
0	psap	0.05336602312308141	0.7353974350999957	0.349	0.439	1	0.017511289902040286	1.0154514743859226	0.313	0.398	1	0.05336602312308141	0.03471593453004728	prosaposin [Source:ZFIN;Acc:ZDB-GENE-020108-1]
0	ugt5e1	0.7544697549703516	0.9608647310468017	0.031	0.034	1	0.01751371868717773	0.5632834256397565	0.01	0.023	1	0.7544697549703516	0.034720707032101866	UDP glucuronosyltransferase 5 family, polypeptide E1 [Source:ZFIN;Acc:ZDB-GENE-081105-106]
0	AL929536.3	0.08065273008508153	0.564041099584184	0.075	0.099	1	0.018140762275755517	0.8854801918916175	0.072	0.099	1	0.08065273008508153	0.035952437295565576	NULL
0	si:dkey-183n20.15	0.01856303775016185	0.7719642146906613	0.09	0.124	1	0.04682382228648326	1.6653573332019003	0.086	0.11	1	0.04682382228648326	0.03678148912980977	si:dkey-183n20.15 [Source:ZFIN;Acc:ZDB-GENE-041001-160]
0	erlin2	0.0627476334822632	1.1508962040320645	0.06	0.084	1	0.01866336157620745	0.20495157098470784	0.053	0.076	1	0.0627476334822632	0.036978402087090634	ER lipid raft associated 2 [Source:ZFIN;Acc:ZDB-GENE-090505-4]
0	erlin2	0.0627476334822632	1.1508962040320645	0.06	0.084	1	0.01866336157620745	0.20495157098470784	0.053	0.076	1	0.0627476334822632	0.036978402087090634	ER lipid raft associated 2 [Source:NCBI gene;Acc:100151163]
0	nsmce1	0.01967796548847646	0.5343903434623005	0.024	0.044	1	0.019051391204263794	0.7414986830965122	0.024	0.04	1	0.01967796548847646	0.03773982690170969	NSE1 homolog, SMC5-SMC6 complex component [Source:NCBI gene;Acc:436824]
0	zgc:66484	0.11600380353821833	0.9411992359209942	0.323	0.325	1	0.019914453029178988	0.8874795976573739	0.299	0.286	1	0.11600380353821833	0.0394323206189066	zgc:66484 [Source:ZFIN;Acc:ZDB-GENE-030131-5768]
0	fut9b	0.1616307184028845	0.40166981766191157	0.085	0.071	1	0.019922687862483492	1.1482680941458243	0.086	0.066	1	0.1616307184028845	0.03944846223330104	fucosyltransferase 9b [Source:ZFIN;Acc:ZDB-GENE-030131-9925]
0	SMARCA4	0.354756967753518	1.875808431466524	0.008	0.012	1	0.02054706313261375	1.2439962816034713	0.002	0.01	1	0.354756967753518	0.040671944461851885	transcription activator BRG1-like [Source:NCBI gene;Acc:100535713]
0	cox7b	0.020679635889819952	0.2942566173504604	0.662	0.725	1	0.09849398123797512	0.3070652288031308	0.608	0.704	1	0.09849398123797512	0.040931624439104385	cytochrome c oxidase subunit 7B [Source:ZFIN;Acc:ZDB-GENE-030131-6602]
0	si:ch211-156b7.5	0.02086077774038661	0.24672317825435464	0.015	0.032	1	0.1509690254580373	0.5271837709206499	0.009	0.015	1	0.1509690254580373	0.04128638343283941	si:ch211-156b7.5 [Source:ZFIN;Acc:ZDB-GENE-141212-398]
0	lclat1	0.02099631539641064	0.3436830230173913	0.181	0.23	1	0.2732148987770444	1.2201473747081442	0.149	0.17	1	0.2732148987770444	0.04155178553259574	lysocardiolipin acyltransferase 1 [Source:NCBI gene;Acc:406554]
0	maats1	0.02130081239310191	0.8836133131274608	0.024	0.044	1	0.03707684313959393	0.41047719308612063	0.006	0.014	1	0.03707684313959393	0.042147900177597696	MYCBP-associated, testis expressed 1 [Source:ZFIN;Acc:ZDB-GENE-070912-489]
0	atp5f1d	0.021428021567613503	0.15639791588937557	0.488	0.625	1	0.4310948310262386	0.4171891481095018	0.485	0.595	1	0.4310948310262386	0.042396883026924896	ATP synthase F1 subunit delta [Source:ZFIN;Acc:ZDB-GENE-030131-7649]
0	aldh1l1	0.021478530260316753	0.7722825145502413	0.166	0.217	1	0.054299509886250076	0.710674464703599	0.128	0.159	1	0.054299509886250076	0.042495733258490175	aldehyde dehydrogenase 1 family, member L1 [Source:ZFIN;Acc:ZDB-GENE-100519-4]
0	rnf139	0.25169246411666857	0.5274305976539613	0.036	0.046	1	0.02155293227231684	0.2323824560025063	0.014	0.027	1	0.25169246411666857	0.04264133565509861	ring finger protein 139 [Source:ZFIN;Acc:ZDB-GENE-080401-4]
0	creb3l3a	0.19102456936259676	0.44001073653117206	0.158	0.142	1	0.02158889473350709	0.7486221053260897	0.147	0.122	1	0.19102456936259676	0.04271170909119973	cAMP responsive element binding protein 3-like 3a [Source:NCBI gene;Acc:553700]
0	esr2b	0.021688665075204172	0.3973550663959806	0.124	0.164	1	0.8943244303979485	0.29160556092580237	0.124	0.127	1	0.8943244303979485	0.04290693195766397	estrogen receptor 2b [Source:ZFIN;Acc:ZDB-GENE-030116-1]
0	akt2l	0.07362082279456539	0.6777230430006516	0.222	0.271	1	0.021778882649226523	0.5427282585411749	0.195	0.241	1	0.07362082279456539	0.04308344556900428	v-akt murine thymoma viral oncogene homolog 2, like [Source:ZFIN;Acc:ZDB-GENE-040121-5]
0	si:dkey-16p6.1.3	0.021915383861125598	0.5851088403845814	0.015	0.032	1	0.08423482478107558	0.652940536037752	0.015	0.024	1	0.08423482478107558	0.04335048367247071	NA
0	egr2a	0.4359468920066312	0.602606394735105	0.171	0.166	1	0.021980604372791448	0.5874894631080106	0.166	0.21	1	0.4359468920066312	0.04347806177698972	early growth response 2a [Source:ZFIN;Acc:ZDB-GENE-030723-6]
0	ephx5	0.09025834154808775	0.31435783675724416	0.179	0.215	1	0.02210529748321795	0.6163827124437198	0.146	0.183	1	0.09025834154808775	0.04372195078961435	epoxide hydrolase 5 [Source:ZFIN;Acc:ZDB-GENE-030131-1050]
0	ap1m2	0.022162261701121466	0.4234387056058696	0.264	0.326	1	0.982559023771847	0.8610400154295947	0.258	0.279	1	0.982559023771847	0.04383335755853395	adaptor related protein complex 1 subunit mu 2 [Source:ZFIN;Acc:ZDB-GENE-041114-20]
0	cd79a	0.022253360845613846	1.3377717532461384	0.029	0.051	1	0.20297572703194025	0.3347360351845552	0.03	0.039	1	0.20297572703194025	0.044011509622302596	CD79a molecule, immunoglobulin-associated alpha [Source:ZFIN;Acc:ZDB-GENE-100922-201]
0	ilvbl	0.13106549566712755	0.5079224350704329	0.228	0.269	1	0.022432925489242497	0.24422340209987436	0.174	0.212	1	0.13106549566712755	0.044362614832479094	ilvB (bacterial acetolactate synthase)-like [Source:NCBI gene;Acc:393639]
0	zgc:194207	0.022677863970884227	0.8088043609304436	0.046	0.071	1	0.024096192987659228	0.9099467824292091	0.017	0.031	1	0.024096192987659228	0.04484144242748653	zgc:194207 [Source:ZFIN;Acc:ZDB-LINCRNAG-081022-74]
0	CABZ01086812.1	0.03478511044499575	1.5238040253574656	0.016	0.032	1	0.02302276404822787	0.2163373706979872	0.011	0.024	1	0.03478511044499575	0.04551548043203537	NULL
0	BX001014.2	0.18079890961375822	1.667788979783852	0.041	0.031	1	0.023194967268748867	0.43023656881009664	0.029	0.018	1	0.18079890961375822	0.04585192803089941	NULL
0	gpd1b	0.2755615616011925	0.14959314663562323	0.227	0.258	1	0.023261042644045927	0.46150500688048424	0.139	0.174	1	0.2755615616011925	0.04598100918320374	glycerol-3-phosphate dehydrogenase 1b [Source:ZFIN;Acc:ZDB-GENE-030131-3906]
0	aldh6a1	0.02326315961624587	0.37283964568890204	0.377	0.517	1	0.11449026267114454	0.5040189564528419	0.4	0.517	1	0.11449026267114454	0.045985144637160816	aldehyde dehydrogenase 6 family, member A1 [Source:ZFIN;Acc:ZDB-GENE-030131-9192]
0	cyp26a1	0.023423276225338924	0.10321605763714725	0.052	0.034	1	0.6913702456445653	0.24799316781499936	0.025	0.023	1	0.6913702456445653	0.04629790258154932	cytochrome P450, family 26, subfamily A, polypeptide 1 [Source:NCBI gene;Acc:30381]
0	CU062501.2	0.06272964045617169	0.8444017268438042	0.008	0.019	1	0.023576016214703528	0.4521929653952803	0.007	0.017	1	0.06272964045617169	0.0465962038888511	NULL
0	cycsb	0.4378480589717955	0.5667868195612702	0.486	0.563	1	0.023595191299944793	0.4125785258326409	0.404	0.518	1	0.4378480589717955	0.04663364954740861	cytochrome c, somatic b [Source:NCBI gene;Acc:415158]
0	kif14	0.029733153139930597	1.1308006641106503	0.011	0.026	1	0.023642975664552035	0.13971984296940843	0.007	0.017	1	0.029733153139930597	0.046726961030829475	kinesin family member 14 [Source:ZFIN;Acc:ZDB-GENE-030131-5759]
0	si:ch211-274p24.2	0.025041060459924463	0.3337818224850144	0.02	0.037	1	0.3203297543468725	0.5314829625711797	0.019	0.025	1	0.3203297543468725	0.049455066210891324	si:ch211-274p24.2 [Source:ZFIN;Acc:ZDB-GENE-050309-265]
0	gng2	0.02536302773716577	0.3249372662079497	0.248	0.32	1	0.08270900928385636	0.5672266343146475	0.266	0.327	1	0.08270900928385636	0.05008277229833531	guanine nucleotide binding protein (G protein), gamma 2 [Source:ZFIN;Acc:ZDB-GENE-050417-59]
0	si:dkey-121h17.7	0.025371940027193556	1.2035489926311458	0.005	0.017	1	0.030277386442493115	1.0546762323869006	0.005	0.013	1	0.030277386442493115	0.050100144713643616	NA
0	gcdhb	0.035895381338922054	0.43792128508972095	0.077	0.104	1	0.02552920611797629	1.687651084631634	0.076	0.102	1	0.035895381338922054	0.05040667187093847	glutaryl-CoA dehydrogenase b [Source:ZFIN;Acc:ZDB-GENE-041010-117]
0	mtfr2	0.051580278783687594	0.8276661047759193	0.015	0.028	1	0.025543958187296528	0.6943774226262542	0.006	0.015	1	0.051580278783687594	0.050435422574718704	mitochondrial fission regulator 2 [Source:NCBI gene;Acc:768141]
0	fhdc3	0.02631916341394294	0.321494987391564	0.078	0.108	1	0.041328565616058195	0.3101755922445357	0.058	0.078	1	0.041328565616058195	0.05194562846507605	FH2 domain containing 3 [Source:ZFIN;Acc:ZDB-GENE-061103-76]
0	znf982	0.07178637177860339	0.8324344670357595	0.02	0.033	1	0.027064724376403556	0.3118156280985591	0.016	0.029	1	0.07178637177860339	0.05339694944723643	zinc finger protein 982 [Source:ZFIN;Acc:ZDB-GENE-131120-1]
0	ebp	0.027175026957416932	0.29865004297793396	0.158	0.196	1	0.582983088217516	0.47307221695335233	0.132	0.141	1	0.582983088217516	0.05361157182469754	EBP cholestenol delta-isomerase [Source:ZFIN;Acc:ZDB-GENE-040718-12]
0	mul1b	0.027325387182612328	0.9342838899247887	0.005	0.016	1	0.6132150203926683	1.5167677202647667	0.011	0.014	1	0.6132150203926683	0.053904097580544985	mitochondrial E3 ubiquitin protein ligase 1b [Source:ZFIN;Acc:ZDB-GENE-050208-236]
0	fance	0.06672736538189881	2.0700031546854687	0.007	0.016	1	0.027467765956873384	0.5800346797160776	0.008	0.018	1	0.06672736538189881	0.054181053747085206	FA complementation group E [Source:ZFIN;Acc:ZDB-GENE-060510-5]
0	si:dkey-219e21.2	0.7143557256833865	0.22276642247779033	0.176	0.172	1	0.027597566737635162	0.4351413828145286	0.204	0.176	1	0.7143557256833865	0.054433507785432114	si:dkey-219e21.2 [Source:ZFIN;Acc:ZDB-GENE-141215-26]
0	hsd11b1lb	0.027794344836135864	1.5563067044187053	0.052	0.035	1	0.04244868170847015	1.1824672891750394	0.04	0.028	1	0.04244868170847015	0.05481616406740171	hydroxysteroid (11-beta) dehydrogenase 1-like b [Source:ZFIN;Acc:ZDB-GENE-101130-4]
0	pgm3	0.028113973883644984	0.6385787021525706	0.163	0.207	1	0.0789113283779915	1.1062773513226392	0.128	0.157	1	0.0789113283779915	0.05543755223975969	phosphoglucomutase 3 [Source:ZFIN;Acc:ZDB-GENE-041024-13]
0	fblim1	0.028536202103096892	0.638551627012168	0.25	0.314	1	0.04450296002934536	0.5847938087568363	0.273	0.346	1	0.04450296002934536	0.056258089375725	filamin binding LIM protein 1 [Source:ZFIN;Acc:ZDB-GENE-061013-662]
0	si:ch211-246b8.2	0.02860456880590823	0.5686475709406942	0.026	0.045	1	0.07877420696249056	0.30042758590359764	0.014	0.023	1	0.07877420696249056	0.056390916255244526	si:ch211-246b8.2 [Source:ZFIN;Acc:ZDB-GENE-070705-137]
0	galk2	0.028649194688354963	0.810131593964583	0.06	0.087	1	0.5216147365378052	1.5745677616777591	0.063	0.07	1	0.5216147365378052	0.05647761302041867	galactokinase 2 [Source:ZFIN;Acc:ZDB-GENE-041114-143]
0	BX571678.1	0.02872688131538059	1.811922661990617	0.002	0.011	1	0.15175172680630616	0.37085707709874516	0.009	0.015	1	0.15175172680630616	0.05662852892065323	NULL
0	zgc:110239	0.02885701490729028	0.9592932188181742	0.186	0.237	1	0.7356960869172433	1.3838904526790852	0.21	0.222	1	0.7356960869172433	0.056881302505221	zgc:110239 [Source:ZFIN;Acc:ZDB-GENE-050417-107]
0	dhdhl	0.2173728091377451	0.7477148751107684	0.377	0.382	1	0.029084279459528472	0.8371594928817379	0.357	0.354	1	0.2173728091377451	0.057322663607377006	dihydrodiol dehydrogenase (dimeric), like [Source:ZFIN;Acc:ZDB-GENE-040426-2180]
0	rogdi	0.05206651434979979	0.3227657076786077	0.178	0.222	1	0.029143235214877373	0.480922384913508	0.156	0.195	1	0.05206651434979979	0.057437142270965094	rogdi atypical leucine zipper [Source:NCBI gene;Acc:335642]
0	fahd1	0.6590018305455736	1.1670462808771163	0.25	0.26	1	0.02915569626599787	1.2352896743882367	0.259	0.248	1	0.6590018305455736	0.05746133790724063	fumarylacetoacetate hydrolase domain containing 1 [Source:ZFIN;Acc:ZDB-GENE-050522-448]
0	si:ch211-214j8.12	0.029194508882481277	0.15706372366758625	0.024	0.043	1	0.24633173704664846	0.7446925719885922	0.023	0.03	1	0.24633173704664846	0.05753669841607328	si:ch211-214j8.12 [Source:ZFIN;Acc:ZDB-GENE-060526-102]
0	CT955963.1	0.02988171948677859	0.6008621599586501	0.023	0.041	1	0.3560096897603825	0.956481862709194	0.039	0.033	1	0.3560096897603825	0.058870521814070646	NULL
0	npas4l	0.032600433800421845	1.437399995420888	0.005	0.016	1	0.03014212739910309	0.23241769538609702	0.005	0.013	1	0.032600433800421845	0.05937570695406241	neuronal PAS domain protein 4 like [Source:NCBI gene;Acc:108449885]
0	park7	0.030293027899609623	0.7851209005124515	0.266	0.344	1	0.046653201338227604	0.8630507391652504	0.255	0.317	1	0.046653201338227604	0.059668388259892735	parkinson protein 7 [Source:NCBI gene;Acc:449674]
0	cxcr3.1	0.03046531605753678	0.5358981936555924	0.044	0.068	1	0.8863348101044621	0.6806384439054485	0.049	0.049	1	0.8863348101044621	0.060002496632587964	chemokine (C-X-C motif) receptor 3, tandem duplicate 1 [Source:ZFIN;Acc:ZDB-GENE-060130-38]
0	ugt1b5	0.030474444546939254	0.2594469391835934	0.162	0.203	1	0.10073338397976156	0.5414226953572032	0.122	0.146	1	0.10073338397976156	0.06002019732343405	UDP glucuronosyltransferase 1 family, polypeptide B5 [Source:ZFIN;Acc:ZDB-GENE-080227-14]
0	zgc:92313	0.03071082401183667	0.48112796939464214	0.238	0.298	1	0.1672351694475649	0.8988760817846274	0.236	0.275	1	0.1672351694475649	0.06047849331218734	zgc:92313 [Source:ZFIN;Acc:ZDB-GENE-040718-339]
0	sumf2	0.03357866934480309	0.8948447312896284	0.065	0.093	1	0.031051784294013996	0.788966424493025	0.052	0.072	1	0.03357866934480309	0.061139355280186033	sulfatase modifying factor 2 [Source:ZFIN;Acc:ZDB-GENE-041010-55]
0	si:ch73-338a16.3	0.031097395821000153	1.638921475085672	0.034	0.056	1	0.7427237070579666	2.083858352691278	0.058	0.057	1	0.7427237070579666	0.06122774361515234	si:ch73-338a16.3 [Source:ZFIN;Acc:ZDB-GENE-120215-227]
0	si:ch73-132f6.5	0.03154165559456901	1.3627331573194321	0.111	0.146	1	0.051303733464537184	0.9149089887116828	0.084	0.108	1	0.051303733464537184	0.062088435151491615	si:ch73-132f6.5 [Source:ZFIN;Acc:ZDB-GENE-030131-9581]
0	fam8a1b	0.05237210203938019	0.14667508220021652	0.039	0.059	1	0.03235683358511084	0.44400115562261444	0.033	0.05	1	0.05237210203938019	0.06366670249056715	family with sequence similarity 8 member A1b [Source:ZFIN;Acc:ZDB-GENE-050410-14]
0	egr1	0.03249414230534704	0.35139062251311537	0.312	0.391	1	0.8744480822401359	0.6068790167531988	0.325	0.357	1	0.8744480822401359	0.06393241532653395	early growth response 1 [Source:NCBI gene;Acc:30498]
0	btr16	0.032824632961793526	1.5446404585779536	0.011	0.025	1	0.039249118443314635	0.3507049226586618	0.017	0.03	1	0.039249118443314635	0.0645718093945106	bloodthirsty-related gene family, member 16 [Source:ZFIN;Acc:ZDB-GENE-060929-1066]
0	zgc:136439	0.03316860300621	0.4698946433054332	0.148	0.189	1	0.14201245261959006	0.580178704777615	0.157	0.182	1	0.14201245261959006	0.06523704978703646	zgc:136439 [Source:ZFIN;Acc:ZDB-GENE-060421-2858]
0	aspdh	0.033304697482168334	1.146564858550637	0.17	0.145	1	0.41834881008466934	1.1923923286536995	0.142	0.138	1	0.41834881008466934	0.06550019208995791	aspartate dehydrogenase domain containing [Source:NCBI gene;Acc:447919]
0	cx28.1	0.034005276136906744	1.7364447580431115	0.008	0.021	1	0.9654998316544668	0.8155951366764116	0.013	0.013	1	0.9654998316544668	0.06685419346866621	connexin 28.1 [Source:ZFIN;Acc:ZDB-GENE-070320-1]
0	pla2g7	0.03479541301986685	1.075381819651394	0.214	0.267	1	0.2655875878296207	0.6468111558293839	0.188	0.215	1	0.2655875878296207	0.0683801052725106	phospholipase A2, group VII (platelet-activating factor acetylhydrolase, plasma) [Source:ZFIN;Acc:ZDB-GENE-040426-2248]
0	lgals9l3	0.03506265468347473	0.52173867164169	0.274	0.344	1	0.39639304350023474	1.175088217329454	0.249	0.255	1	0.39639304350023474	0.06889591961349688	lectin, galactoside-binding, soluble, 9 (galectin 9)-like 3 [Source:ZFIN;Acc:ZDB-GENE-040718-159]
0	aldh16a1	0.09696091933761658	0.7561343516811254	0.098	0.123	1	0.035325715609685754	0.7304877051321048	0.064	0.086	1	0.09696091933761658	0.06940352503603511	aldehyde dehydrogenase 16 family, member A1 [Source:ZFIN;Acc:ZDB-GENE-070112-2062]
0	zgc:136858	0.051406824175246196	0.5577544516986976	0.122	0.157	1	0.03578544246229489	0.1212880943984942	0.087	0.113	1	0.051406824175246196	0.07029028703236756	zgc:136858 [Source:ZFIN;Acc:ZDB-GENE-060421-6632]
0	tcn2	0.11088810203344879	0.5446550061761989	0.22	0.259	1	0.036105433624132835	0.5691545947222283	0.171	0.207	1	0.11088810203344879	0.07090726491107902	transcobalamin II [Source:ZFIN;Acc:ZDB-GENE-030131-4648]
0	slc40a1	0.9551882881831639	0.6826706680270459	0.228	0.245	1	0.03614648466023505	1.243552653469501	0.252	0.242	1	0.9551882881831639	0.0709864009671775	solute carrier family 40 member 1 [Source:NCBI gene;Acc:58153]
0	aldh8a1	0.0365035529665575	0.49287551311436373	0.207	0.254	1	0.04731674647904206	0.7443247467786789	0.167	0.201	1	0.04731674647904206	0.07167459655393273	aldehyde dehydrogenase 8 family, member A1 [Source:NCBI gene;Acc:447801]
0	zgc:165555.2	0.0368470555312677	1.1227397735595677	0.005	0.016	1	0.0621905878922296	0.6296241870079013	0.006	0.013	1	0.0621905878922296	0.07233640556121107	NA
0	znf1040	0.07412019654214536	2.093683245195918	0.011	0.023	1	0.03693246643854202	0.7262630971214339	0.005	0.013	1	0.07412019654214536	0.07250092579985001	zinc finger protein 1040 [Source:ZFIN;Acc:ZDB-GENE-141210-11]
0	spns3	0.858826947187659	1.6384621351183917	0.023	0.022	1	0.03721320143774464	0.6463948771352062	0.038	0.026	1	0.858826947187659	0.07304158051424313	spinster homolog 3 (Drosophila) [Source:NCBI gene;Acc:568387]
0	xaf1	0.037277970970450915	1.0410124305003103	0.09	0.12	1	0.7194947240280251	1.2972208396060727	0.11	0.109	1	0.7194947240280251	0.07316629482122806	XIAP associated factor 1 [Source:ZFIN;Acc:ZDB-GENE-060929-840]
0	slc16a13	0.10475348738603642	0.9420996631786793	0.093	0.118	1	0.03771522103230405	1.0356830987217318	0.045	0.064	1	0.10475348738603642	0.07400800416709256	solute carrier family 16 member 13 [Source:ZFIN;Acc:ZDB-GENE-120907-2]
0	anks4b	0.7993374744380983	0.5664359829091762	0.312	0.343	1	0.03832447945438336	0.8934522282171519	0.296	0.283	1	0.7993374744380983	0.07518019318331727	ankyrin repeat and sterile alpha motif domain containing 4B [Source:ZFIN;Acc:ZDB-GENE-040704-29]
0	agpat9l	0.6529171581113777	0.7276593470466179	0.189	0.2	1	0.038542317816184044	0.12729030776428152	0.142	0.173	1	0.6529171581113777	0.07559912536972437	1-acylglycerol-3-phosphate O-acyltransferase 9, like [Source:NCBI gene;Acc:567414]
0	prxl2b	0.03881831136168789	0.3565531760081022	0.359	0.445	1	0.04127014327199093	0.5164991536290078	0.334	0.413	1	0.04127014327199093	0.07612976142640285	peroxiredoxin like 2B [Source:NCBI gene;Acc:406605]
0	fbxw9	0.039009782603878274	1.922516427618965	0.016	0.031	1	0.16576864044120598	0.398684721550409	0.016	0.023	1	0.16576864044120598	0.07649780206895469	F-box and WD repeat domain containing 9 [Source:ZFIN;Acc:ZDB-GENE-091204-198]
0	ndufa1	0.03929103266618871	0.2609674626552394	0.471	0.596	1	0.14963600825112927	0.4407131942166391	0.458	0.574	1	0.14963600825112927	0.07703828008440192	NADH:ubiquinone oxidoreductase subunit A1 [Source:ZFIN;Acc:ZDB-GENE-040625-168]
0	tprg1	0.039520975919482226	0.5369984518349149	0.248	0.305	1	0.3318206812882817	0.5043289336223223	0.255	0.285	1	0.3318206812882817	0.07748004430133616	tumor protein p63 regulated 1 [Source:ZFIN;Acc:ZDB-GENE-070410-113]
0	dao.2	0.19710343309536837	1.1102125071517628	0.23	0.224	1	0.039677286463201296	0.8670296142232954	0.19	0.17	1	0.19710343309536837	0.07778028586531965	D-amino-acid oxidase, tandem duplicate 2 [Source:ZFIN;Acc:ZDB-GENE-040426-2634]
0	ms4a17a.16	0.2167786804154619	1.0285808499157496	0.116	0.104	1	0.039801542278932955	1.8025218205355857	0.088	0.071	1	0.2167786804154619	0.07801892179008424	membrane-spanning 4-domains, subfamily A, member 17A.16 [Source:ZFIN;Acc:ZDB-GENE-060825-240]
0	BX571705.1	0.040480784204813235	1.1375053632842547	0.082	0.06	1	0.5949935255776493	1.9565893571731112	0.021	0.024	1	0.5949935255776493	0.07932287451978982	NULL
0	cotl1	0.44059140329618934	0.3613872037726469	0.454	0.545	1	0.04180305112500179	0.5968079134773987	0.437	0.503	1	0.44059140329618934	0.08185860716664405	coactosin-like F-actin binding protein 1 [Source:ZFIN;Acc:ZDB-GENE-030131-8325]
0	srd5a2a	0.5731666401083497	0.42855952848371603	0.307	0.307	1	0.041982078972385234	0.3942713349507547	0.271	0.245	1	0.5731666401083497	0.08220166298992687	steroid-5-alpha-reductase, alpha polypeptide 2a [Source:ZFIN;Acc:ZDB-GENE-050417-199]
0	si:dkeyp-2e4.5	0.056490485805512414	0.5847697527766922	0.015	0.028	1	0.04204617495729465	1.9857413490920273	0.01	0.02	1	0.056490485805512414	0.08232446908604987	si:dkeyp-2e4.5 [Source:ZFIN;Acc:ZDB-GENE-061009-49]
0	mafbb	0.04333674987148178	0.48680097176566894	0.067	0.092	1	0.34532383499368546	1.2531698912215221	0.103	0.095	1	0.34532383499368546	0.08479542585354022	v-maf avian musculoaponeurotic fibrosarcoma oncogene homolog Bb [Source:ZFIN;Acc:ZDB-GENE-010605-4]
0	adam28	0.3250054039109801	0.7986570919106946	0.083	0.097	1	0.043404841134650936	0.16460894746439836	0.069	0.089	1	0.3250054039109801	0.0849257020353776	ADAM metallopeptidase domain 28 [Source:ZFIN;Acc:ZDB-GENE-060929-532]
0	si:ch211-11p18.6.1	0.055399529609210664	0.32583183951092254	0.101	0.129	1	0.043489858822110726	0.27175727289507723	0.01	0.02	1	0.055399529609210664	0.08508834982385435	NA
0	BX855614.4	0.043722138374830924	0.16878193438356792	0.021	0.037	1	0.6868264900250634	0.2928258363730789	0.026	0.029	1	0.6868264900250634	0.085532651365594	NULL
0	cdkn3	0.09723244846284497	1.6647036835732116	0.02	0.032	1	0.044496415878301096	0.1688158007163656	0.014	0.025	1	0.09723244846284497	0.08701290073058747	cyclin-dependent kinase inhibitor 3 [Source:ZFIN;Acc:ZDB-GENE-060427-2]
0	pip5k1ba	0.0445371312351986	0.8889702009364204	0.137	0.175	1	0.36566618736938344	1.3257299194684278	0.133	0.15	1	0.36566618736938344	0.08709070641173593	phosphatidylinositol-4-phosphate 5-kinase, type I, beta a [Source:ZFIN;Acc:ZDB-GENE-041010-81]
0	ndufb9	0.044745589444903366	0.3637475396447445	0.414	0.528	1	0.38567788279248016	0.4967508634977178	0.436	0.529	1	0.38567788279248016	0.08748901111503488	NADH:ubiquinone oxidoreductase subunit B9 [Source:ZFIN;Acc:ZDB-GENE-030131-8364]
0	ercc4	0.2766395327853053	0.8153949906519302	0.028	0.036	1	0.04497478760174778	1.3381206942386212	0.014	0.025	1	0.2766395327853053	0.08792684368367325	excision repair cross-complementation group 4 [Source:ZFIN;Acc:ZDB-GENE-030131-5533]
0	abcb9	0.04498143852943423	0.7326646531909518	0.085	0.114	1	0.4825572338690561	0.5522774105506962	0.064	0.071	1	0.4825572338690561	0.0879395472466912	ATP-binding cassette, sub-family B (MDR/TAP), member 9 [Source:ZFIN;Acc:ZDB-GENE-050517-12]
0	si:dkey-199m13.7	0.04501241420027325	1.7965549370361353	0.005	0.015	1	0.25349755894266146	1.5634512162438883	0.008	0.013	1	0.25349755894266146	0.08799871096840954	si:dkey-199m13.7 [Source:ZFIN;Acc:ZDB-GENE-110914-26]
0	si:ch1073-190k2.1	0.04513138501860867	0.2124451344276168	0.047	0.069	1	0.5582769532352012	0.9132290138443586	0.107	0.1	1	0.5582769532352012	0.08822592812351945	si:ch1073-190k2.1 [Source:ZFIN;Acc:ZDB-GENE-131127-449]
0	zgc:173705.2	0.04530760691199083	0.3290554883196215	0.005	0.015	1	0.7706175699433757	0.9527056888082166	0.01	0.009	1	0.7706175699433757	0.08856243457989016	NA
0	slc10a3	0.04562225219178801	0.5199364587463409	0.175	0.219	1	0.4692975747349628	1.1506115931802265	0.156	0.173	1	0.4692975747349628	0.08916311448852492	solute carrier family 10 member 3 [Source:ZFIN;Acc:ZDB-GENE-040426-2347]
0	cyp2k20	0.04603021268613572	0.3668978806077181	0.051	0.035	1	0.6808846465515213	1.5137046327188983	0.033	0.031	1	0.6808846465515213	0.08994164489234052	cytochrome P450, family 2, subfamily k, polypeptide 20 [Source:ZFIN;Acc:ZDB-GENE-091113-5]
0	ucp2	0.046559205934296924	0.6457491553187631	0.535	0.639	1	0.10070932788655555	0.536233430119617	0.548	0.654	1	0.10070932788655555	0.09095065221136159	uncoupling protein 2 [Source:NCBI gene;Acc:555812]
0	si:ch211-113a14.19	0.04665143808005145	0.16840065718123576	0.011	0.024	1	0.06154336095543397	0.5772128457245849	0.008	0.016	1	0.06154336095543397	0.09112651948516601	si:ch211-113a14.19 [Source:ZFIN;Acc:ZDB-GENE-121214-198]
0	clta	0.046656940683537984	0.6899917892660539	0.354	0.449	1	0.5187851658356435	0.9493103223667995	0.364	0.412	1	0.5187851658356435	0.09113701125312881	clathrin, light chain A [Source:ZFIN;Acc:ZDB-GENE-040426-1986]
0	poli	0.21989333507874784	1.7439227486180995	0.016	0.024	1	0.046659966318546624	1.643430164965368	0.01	0.02	1	0.21989333507874784	0.09114278018024534	polymerase (DNA directed) iota [Source:ZFIN;Acc:ZDB-GENE-050417-376]
0	parp9	0.4779559057661154	1.7381547750812603	0.052	0.06	1	0.046898682467052005	0.5493957097150344	0.06	0.079	1	0.4779559057661154	0.09159787851695866	poly(ADP-ribose) polymerase family member 9 [Source:ZFIN;Acc:ZDB-GENE-081104-179]
0	zgc:194655	0.5676776426178431	0.3071091395010983	0.026	0.03	1	0.04733432479758286	1.4399906056389808	0.104	0.087	1	0.5676776426178431	0.09242811129112266	zgc:194655 [Source:ZFIN;Acc:ZDB-GENE-081022-137]
0	adgrg1.1	0.04803142795609067	0.4132819345547383	0.163	0.208	1	0.5349444422711458	0.6948831165544878	0.143	0.158	1	0.5349444422711458	0.09375583784068023	NA
0	btr21.1	0.1026483163133771	1.5015715080637086	0.023	0.014	1	0.04842934392862062	1.2251933527914018	0.057	0.043	1	0.1026483163133771	0.09451328650388462	NA
0	gpr157	0.04854616294298858	0.7496132399632636	0.016	0.031	1	0.05458655293451237	0.316981657654436	0.011	0.021	1	0.05458655293451237	0.09473559594948995	G protein-coupled receptor 157 [Source:ZFIN;Acc:ZDB-GENE-050809-126]
0	elf3	0.048893746735025834	0.6987332383685492	0.307	0.288	1	0.48273810742591367	0.18930908992357096	0.247	0.265	1	0.48273810742591367	0.09539689500026281	E74-like factor 3 (ets domain transcription factor, epithelial-specific ) [Source:ZFIN;Acc:ZDB-GENE-030131-8760]
0	si:dkey-192p21.6	0.8957801303124497	0.856727836711755	0.17	0.18	1	0.04932577986027427	1.0252793187605054	0.17	0.151	1	0.8957801303124497	0.09621852716172433	si:dkey-192p21.6 [Source:ZFIN;Acc:ZDB-GENE-060503-809]
0	mmachc	0.05026416963003997	1.3339956713505088	0.044	0.065	1	0.160940257013074	0.9021615016444864	0.033	0.044	1	0.160940257013074	0.09800185251148254	metabolism of cobalamin associated C [Source:NCBI gene;Acc:555267]
0	zgc:110171	0.9130943450346463	1.9077000833415587	0.029	0.029	1	0.05032431031139617	0.8311195412560277	0.03	0.044	1	0.9130943450346463	0.09811608441447466	zgc:110171 [Source:ZFIN;Acc:ZDB-GENE-050417-391]
0	dad1	0.9061730171174076	0.25817642688382136	0.558	0.672	1	0.05046274818220986	0.540372060557786	0.548	0.643	1	0.9061730171174076	0.0983790074103186	defender against cell death 1 [Source:ZFIN;Acc:ZDB-GENE-060503-233]
0	acox3	0.26250128624302005	0.6545799277839994	0.202	0.231	1	0.051025845217043286	0.4854072143684627	0.151	0.185	1	0.26250128624302005	0.0994480535539729	acyl-CoA oxidase 3, pristanoyl [Source:ZFIN;Acc:ZDB-GENE-040426-2163]
0	cyp2aa4	0.09142395181021382	0.8403189240469242	0.082	0.106	1	0.05104123465658138	1.0797231628632402	0.041	0.058	1	0.09142395181021382	0.09947726167789457	cytochrome P450, family 2, subfamily AA, polypeptide 4 [Source:ZFIN;Acc:ZDB-GENE-040625-72]
0	tmc4	0.5246150934309657	0.810498072796614	0.145	0.142	1	0.051127353235177905	1.0105431339816908	0.132	0.113	1	0.5246150934309657	0.09964070022152116	transmembrane channel-like 4 [Source:ZFIN;Acc:ZDB-GENE-030131-7489]
0	zgc:136564	0.051426910871120966	0.9955456505566755	0.186	0.225	1	0.1336949498372477	0.9274965051449782	0.143	0.166	1	0.1336949498372477	0.10020909458049572	NA
0	l2hgdh	0.12963228112219538	0.5898393437310041	0.137	0.166	1	0.052062711784557	0.8749110555707484	0.093	0.117	1	0.12963228112219538	0.10141489761075219	L-2-hydroxyglutarate dehydrogenase [Source:ZFIN;Acc:ZDB-GENE-090319-6]
0	btr07	0.07915438801332306	0.609784486457416	0.104	0.133	1	0.05208529908756483	0.7884675856462549	0.085	0.109	1	0.07915438801332306	0.10145771979408857	bloodthirsty-related gene family, member 7 [Source:ZFIN;Acc:ZDB-GENE-110921-1]
0	stk24a	0.05219904942373576	0.4098595797670148	0.122	0.155	1	0.8041345234628245	0.5757930466098005	0.117	0.117	1	0.8041345234628245	0.10167335808672992	serine/threonine kinase 24a (STE20 homolog, yeast) [Source:ZFIN;Acc:ZDB-GENE-070424-52]
0	BX640512.3	0.3043873730452658	1.334773042945912	0.011	0.017	1	0.05261746826348669	1.7665794084137234	0.005	0.012	1	0.3043873730452658	0.10246633856051436	C-type lectin domain family 4 member K-like [Source:NCBI gene;Acc:101886537]
0	mfsd6l	0.05290468429917092	0.76637888415822	0.011	0.024	1	0.38739745439757994	0.9197625556042199	0.011	0.015	1	0.38739745439757994	0.10301046297754692	major facilitator superfamily domain containing 6-like [Source:NCBI gene;Acc:445192]
0	gm2a	0.05299985804784391	1.5487794205459187	0.093	0.125	1	0.2635142421989511	1.4424701810472595	0.104	0.123	1	0.2635142421989511	0.10319073114259625	GM2 ganglioside activator [Source:ZFIN;Acc:ZDB-GENE-050417-373]
0	ugt5b3	0.6233905141792262	0.5054528619013219	0.186	0.198	1	0.05307281061388086	0.6140116765234007	0.177	0.155	1	0.6233905141792262	0.10332889800130488	NA
0	si:dkey-23k10.5	0.053195563802294094	0.46766530927094696	0.227	0.281	1	0.22310458564292265	0.5605017636290547	0.231	0.265	1	0.22310458564292265	0.10356135959634426	si:dkey-23k10.5 [Source:ZFIN;Acc:ZDB-GENE-030131-4787]
0	ndufs5	0.2942742773649738	0.576967131344138	0.406	0.49	1	0.053765843116014574	0.6415328120538504	0.376	0.471	1	0.2942742773649738	0.10464092034605327	NADH:ubiquinone oxidoreductase subunit S5 [Source:ZFIN;Acc:ZDB-GENE-050522-437]
0	acbd7	0.0539776060586555	0.6565251301259265	0.192	0.238	1	0.6588502068875	1.2083178768445184	0.162	0.174	1	0.6588502068875	0.10504163016148758	acyl-CoA binding domain containing 7 [Source:ZFIN;Acc:ZDB-GENE-050913-108]
0	tha1	0.2860725873091209	1.0794688544994828	0.166	0.192	1	0.055037329061493244	1.006906580099938	0.136	0.166	1	0.2860725873091209	0.1070455505327634	threonine aldolase 1 [Source:ZFIN;Acc:ZDB-GENE-040704-14]
0	sdhc	0.05526703718245185	0.8669449232332243	0.432	0.47	1	0.16138801408839773	0.6776512958342116	0.364	0.446	1	0.16138801408839773	0.1074796289659772	succinate dehydrogenase complex, subunit C, integral membrane protein [Source:ZFIN;Acc:ZDB-GENE-040801-26]
0	dync2li1	0.15632741591274105	1.6145462228407466	0.01	0.018	1	0.055646541639960155	0.4689073710119036	0.007	0.015	1	0.15632741591274105	0.10819654568343251	dynein, cytoplasmic 2, light intermediate chain 1 [Source:NCBI gene;Acc:393452]
0	CU326366.2	0.7744987761269462	1.6691188999415862	0.013	0.015	1	0.055707880772527925	1.0759600011682506	0.008	0.017	1	0.7744987761269462	0.10831239356488968	NULL
0	si:ch211-147d7.5	0.14612382888344916	0.9976790327958378	0.044	0.059	1	0.05952121336735236	0.5862757929755755	0.029	0.042	1	0.14612382888344916	0.11549965189398283	NULL
0	nsl1	0.059810032108229404	0.7026113535279386	0.007	0.016	1	0.34882461639978996	0.6955711650400644	0.011	0.016	1	0.34882461639978996	0.1160428242756714	NSL1 component of MIS12 kinetochore complex [Source:ZFIN;Acc:ZDB-GENE-041014-362]
0	hoxa9a	0.6702507721451036	0.6509072789043246	0.088	0.082	1	0.06034229870942262	0.21054200943569867	0.063	0.08	1	0.6702507721451036	0.11704340440530808	homeobox A9a [Source:NCBI gene;Acc:58047]
0	ndufc2	0.06579139116003556	0.3994351540754695	0.424	0.537	1	0.061397045521475284	0.49680846592212513	0.397	0.496	1	0.06579139116003556	0.11902449384418445	NADH:ubiquinone oxidoreductase subunit C2 [Source:ZFIN;Acc:ZDB-GENE-050320-87]
0	ndufa2	0.06171318964362683	0.537244718311741	0.393	0.477	1	0.06912988587907075	0.62491882741514	0.36	0.433	1	0.06912988587907075	0.11961786151126343	NADH:ubiquinone oxidoreductase subunit A2 [Source:ZFIN;Acc:ZDB-GENE-050522-377]
0	dap	0.07548013346606772	0.5362268672033899	0.467	0.487	1	0.06181220957948393	0.6217188240969433	0.391	0.402	1	0.07548013346606772	0.11980366990586983	death-associated protein [Source:ZFIN;Acc:ZDB-GENE-000511-3]
0	baiap2l2a	0.9230375828912185	0.9042293357095081	0.173	0.182	1	0.062011082838741655	0.9364584356703227	0.162	0.144	1	0.9230375828912185	0.12017679128265003	BAR/IMD domain containing adaptor protein 2 like 2a [Source:ZFIN;Acc:ZDB-GENE-040108-10]
0	abhd14b	0.06342096982257242	0.5550245610979176	0.227	0.28	1	0.11087692516877266	0.7662815403727411	0.203	0.236	1	0.11087692516877266	0.12281972023190917	abhydrolase domain containing 14B [Source:ZFIN;Acc:ZDB-GENE-040426-1342]
0	plac8.2	0.25631854234792684	1.2203531344077634	0.039	0.031	1	0.06412284928653014	0.7091347821564904	0.03	0.02	1	0.25631854234792684	0.12413395877243724	placenta associated 8, tandem duplicate 2 [Source:ZFIN;Acc:ZDB-GENE-070424-12]
0	si:dkey-27j5.9	0.06495433319847878	1.8552625103343772	0.011	0.005	1	0.4240391151457347	2.0711877390090905	0.013	0.01	1	0.4240391151457347	0.12568960099569856	si:dkey-27j5.9 [Source:ZFIN;Acc:ZDB-GENE-121214-296]
0	si:ch211-225b7.5	0.12468330019435511	1.2063918619752307	0.015	0.025	1	0.06628020647778107	1.364325679382115	0.009	0.018	1	0.12468330019435511	0.12816734718482486	si:ch211-225b7.5 [Source:ZFIN;Acc:ZDB-GENE-131121-217]
0	sdhb	0.06665196911777185	0.3910365141343781	0.401	0.511	1	0.26644403333688893	0.5927663614208571	0.4	0.497	1	0.26644403333688893	0.12886145324826728	succinate dehydrogenase complex, subunit B, iron sulfur (Ip) [Source:NCBI gene;Acc:562149]
0	gstk1	0.6500476877020952	0.7298056209577198	0.325	0.363	1	0.06710716032962227	1.022890938871409	0.323	0.338	1	0.6500476877020952	0.12971094969173894	glutathione S-transferase kappa 1 [Source:ZFIN;Acc:ZDB-GENE-040718-298]
0	p2rx4a	0.3791234817954796	0.8272437292671592	0.194	0.219	1	0.06717669098512738	0.49477970671645055	0.154	0.183	1	0.3791234817954796	0.12984067415854347	purinergic receptor P2X, ligand-gated ion channel, 4a [Source:ZFIN;Acc:ZDB-GENE-020806-2]
0	st3gal7	0.06743934591328957	0.2870775605572276	0.274	0.334	1	0.7738548637718015	0.555994576638192	0.281	0.31	1	0.7738548637718015	0.1303306264493668	ST3 beta-galactoside alpha-2,3-sialyltransferase 7 [Source:ZFIN;Acc:ZDB-GENE-060322-2]
0	zgc:101540	0.06749457640746973	1.6100605478544407	0.228	0.216	1	0.9421526972079632	0.9762791979091396	0.158	0.167	1	0.9421526972079632	0.13043363497051572	zgc:101540 [Source:ZFIN;Acc:ZDB-GENE-041212-67]
0	abcb4	0.06805095067525328	0.3975855845337735	0.271	0.345	1	0.653610784899745	0.6662625302856885	0.294	0.323	1	0.653610784899745	0.13147096946270084	ATP-binding cassette, sub-family B (MDR/TAP), member 4 [Source:ZFIN;Acc:ZDB-GENE-080204-52]
0	poll	0.06867951747976735	0.7859136223063024	0.015	0.027	1	0.1198251341263553	0.6855655687577569	0.016	0.025	1	0.1198251341263553	0.132642158838281	polymerase (DNA directed), lambda [Source:ZFIN;Acc:ZDB-GENE-040426-2712]
0	btr05	0.7965795104232061	1.018556872827511	0.16	0.171	1	0.06868255091899612	1.647007721275387	0.153	0.137	1	0.7965795104232061	0.13264780903725176	bloodthirsty-related gene family, member 5 [Source:ZFIN;Acc:ZDB-GENE-080219-8]
0	ifi46	0.9022071788383269	0.9496238053946352	0.232	0.252	1	0.06872979922492634	1.3870614586402412	0.22	0.212	1	0.9022071788383269	0.132735813148354	interferon alpha inducible protein 46 [Source:ZFIN;Acc:ZDB-GENE-090312-190]
0	hao2	0.06911508505029355	0.9870000642683017	0.131	0.164	1	0.575118996979507	1.2852735919684188	0.089	0.098	1	0.575118996979507	0.13345327511907779	hydroxyacid oxidase 2 (long chain) [Source:ZFIN;Acc:ZDB-GENE-040426-1239]
0	slc31a1	0.4431655872080679	0.62167367599658	0.302	0.354	1	0.07133317502060714	0.49263480124664094	0.279	0.336	1	0.4431655872080679	0.13757792818269374	solute carrier family 31 member 1 [Source:ZFIN;Acc:ZDB-GENE-040415-3]
0	polm	0.07801902758373223	0.8057350444613336	0.021	0.035	1	0.07192897641809765	1.1601944858627542	0.011	0.02	1	0.07801902758373223	0.13868417518764004	polymerase (DNA directed), mu [Source:ZFIN;Acc:ZDB-GENE-040426-911]
0	ggt1b	0.35804523161660473	0.24359918809935133	0.17	0.191	1	0.07195643277540667	0.9517915900138225	0.171	0.153	1	0.35804523161660473	0.1387351373330517	gamma-glutamyltransferase 1b [Source:ZFIN;Acc:ZDB-GENE-110408-13]
0	cyp46a1.4	0.18161953899413	0.8318982519333558	0.135	0.158	1	0.07222979933130284	1.356932499955113	0.073	0.094	1	0.18161953899413	0.13924245475116545	cytochrome P450, family 46, subfamily A, polypeptide 1, tandem duplicate 4 [Source:ZFIN;Acc:ZDB-GENE-040426-1224]
0	CU855688.2	0.07241015824538995	0.7166177872802462	0.054	0.075	1	0.9893659069066189	0.45407130404746443	0.024	0.024	1	0.9893659069066189	0.13957708547365746	NULL
0	atp6v0ca	0.07451219568077228	1.15288217079386	0.454	0.493	1	0.30944030252655863	1.2019976846923799	0.423	0.478	1	0.30944030252655863	0.14347232405637486	ATPase H+ transporting V0 subunit ca [Source:ZFIN;Acc:ZDB-GENE-020419-23]
0	slc22a18	0.07509182156649188	0.38562539496100595	0.281	0.331	1	0.6990550659424305	1.144680419436623	0.258	0.27	1	0.6990550659424305	0.1445448614668099	solute carrier family 22 member 18 [Source:ZFIN;Acc:ZDB-GENE-051120-165]
0	stx7l	0.07589527314186485	0.7323915725859544	0.135	0.167	1	0.10770643275984568	0.8467041304669856	0.115	0.139	1	0.10770643275984568	0.14603045379845145	syntaxin 7-like [Source:ZFIN;Acc:ZDB-GENE-041014-35]
0	wrnip1	0.07728891471032766	0.2858730227102084	0.024	0.039	1	0.32498960565040746	1.6588010673624747	0.022	0.028	1	0.32498960565040746	0.14860425308355502	WRN helicase interacting protein 1 [Source:ZFIN;Acc:ZDB-GENE-040426-2415]
0	ywhag2	0.07851448105544528	1.289523811037227	0.108	0.087	1	0.9432943563316066	0.10416396311377252	0.102	0.103	1	0.9432943563316066	0.15086443837548466	3-monooxygenase/tryptophan 5-monooxygenase activation protein, gamma polypeptide 2 [Source:ZFIN;Acc:ZDB-GENE-061023-2]
0	ehhadh	0.08041426741480581	0.6655937488828017	0.209	0.258	1	0.13472652071871916	0.8044856704265453	0.169	0.2	1	0.13472652071871916	0.15436208042575178	enoyl-CoA, hydratase/3-hydroxyacyl CoA dehydrogenase [Source:NCBI gene;Acc:100000859]
0	zgc:85789	0.0807321984067852	1.0182446617438856	0.188	0.227	1	0.7065026218633523	1.1257387212336727	0.19	0.21	1	0.7065026218633523	0.15494670895397783	NA
0	foxc1b	0.21540526277332223	1.9536997111398189	0.026	0.019	1	0.08073849825049478	1.1177563169582312	0.029	0.02	1	0.21540526277332223	0.1549582914012444	forkhead box C1b [Source:NCBI gene;Acc:79375]
0	tmem14cb	0.08078586190968542	1.2271126275238018	0.011	0.022	1	0.717721525447777	0.8991751063679292	0.018	0.02	1	0.717721525447777	0.15504536833488008	transmembrane protein 14Cb [Source:ZFIN;Acc:ZDB-GENE-040912-34]
0	FNDC10	0.9544486641875689	1.1517714146254363	0.011	0.012	1	0.0812403335085545	0.5623964776139925	0.006	0.013	1	0.9544486641875689	0.15588067522852786	si:zfos-1324h11.5 [Source:ZFIN;Acc:ZDB-GENE-141216-142]
0	ush1c	0.7220733373014102	0.3752290626894177	0.321	0.359	1	0.08136527470699237	0.7047531056638715	0.311	0.313	1	0.7220733373014102	0.1561102414858404	Usher syndrome 1C [Source:ZFIN;Acc:ZDB-GENE-060312-41]
0	gla	0.08166478171180855	1.0549588173323423	0.031	0.047	1	0.09056924278235634	1.2175866640150415	0.031	0.043	1	0.09056924278235634	0.15666042685157974	galactosidase, alpha [Source:ZFIN;Acc:ZDB-GENE-041010-207]
0	fhl2b	0.13470043771786733	2.174398549254654	0.023	0.035	1	0.08174719943080763	0.29904116766468114	0.014	0.023	1	0.13470043771786733	0.15681179424683506	four and a half LIM domains 2b [Source:ZFIN;Acc:ZDB-GENE-041010-121]
0	ndrg1a	0.27929408154856455	0.7926718252811767	0.333	0.373	1	0.08239172979066255	0.749709101435495	0.29	0.298	1	0.27929408154856455	0.1579950624434276	N-myc downstream regulated 1a [Source:ZFIN;Acc:ZDB-GENE-030826-34]
0	tspan33a	0.08273757174024947	1.4950610397810675	0.064	0.048	1	0.4659133833791239	0.3327587678473245	0.046	0.04	1	0.4659133833791239	0.15862963770302604	tetraspanin 33a [Source:NCBI gene;Acc:436890]
0	lpar2b	0.08770418882512031	0.3045916626027485	0.108	0.134	1	0.08353033036361437	0.2997163747229341	0.078	0.097	1	0.08770418882512031	0.16008334463657423	lysophosphatidic acid receptor 2b [Source:ZFIN;Acc:ZDB-GENE-051120-99]
0	ugt5b4	0.1569083101802495	0.9347863495386285	0.245	0.231	1	0.08417804698544229	0.8659746658849581	0.175	0.157	1	0.1569083101802495	0.16127015037660125	UDP glucuronosyltransferase 5 family, polypeptide B4 [Source:ZFIN;Acc:ZDB-GENE-070112-2332]
0	btd	0.08453423960080009	1.9432175493355421	0.033	0.048	1	0.25572374515993823	1.1467983097044279	0.038	0.047	1	0.25572374515993823	0.16192244153671473	biotinidase [Source:ZFIN;Acc:ZDB-GENE-060825-186]
0	zgc:162608	0.2625963969933323	0.7559864651756061	0.06	0.074	1	0.08465612294604825	0.8062061305889521	0.03	0.042	1	0.2625963969933323	0.16214558673984006	zgc:162608 [Source:ZFIN;Acc:ZDB-GENE-070410-86]
0	zmp:0000000845	0.08487110685796807	0.8424828913570317	0.078	0.102	1	0.8888593403964435	0.7921281147267152	0.099	0.099	1	0.8888593403964435	0.16253910893663953	zmp:0000000845 [Source:ZFIN;Acc:ZDB-GENE-130530-848]
0	atp5md	0.08548665875026008	0.3276045758111006	0.582	0.651	1	0.781715232233344	0.40412321319944944	0.501	0.596	1	0.781715232233344	0.16366534867623675	ATP synthase membrane subunit DAPIT [Source:ZFIN;Acc:ZDB-GENE-110914-234]
0	ugt5a1	0.08693838830291195	1.303133773250496	0.047	0.067	1	0.351876605656542	2.0081602846606508	0.056	0.066	1	0.351876605656542	0.16631849324511602	UDP glucuronosyltransferase 5 family, polypeptide A1 [Source:ZFIN;Acc:ZDB-GENE-051120-60]
0	pter	0.17943103344750752	0.8217998738399684	0.199	0.239	1	0.0871685449383238	0.757277388886164	0.181	0.219	1	0.17943103344750752	0.166738734649983	phosphotriesterase related [Source:NCBI gene;Acc:751664]
0	slc27a2a	0.08717093731844512	0.25641558720371327	0.155	0.183	1	0.6982959196966636	0.7213120313587766	0.149	0.146	1	0.6982959196966636	0.166743102323914	solute carrier family 27 member 2a [Source:ZFIN;Acc:ZDB-GENE-050706-104]
0	khk	0.5977330601528347	0.6429946936569091	0.227	0.257	1	0.08748821411779861	0.9946976864094259	0.208	0.192	1	0.5977330601528347	0.1673222406260755	ketohexokinase [Source:ZFIN;Acc:ZDB-GENE-040718-381]
0	si:dkey-260c8.6	0.0877644674637471	1.3231175974874523	0.047	0.066	1	0.11604876499720013	0.581345722136394	0.014	0.022	1	0.11604876499720013	0.16782633317829904	si:dkey-260c8.6 [Source:ZFIN;Acc:ZDB-GENE-120215-121]
0	cyp2p8	0.08846210847794239	0.2671277262884777	0.117	0.145	1	0.5715595893100597	0.6600325181716022	0.102	0.11	1	0.5715595893100597	0.16909867231952153	cytochrome P450, family 2, subfamily P, polypeptide 8 [Source:ZFIN;Acc:ZDB-GENE-061030-1]
0	cd9a	0.421533088590679	1.2696719561356422	0.162	0.182	1	0.08850683277186423	1.0335805096358999	0.128	0.155	1	0.421533088590679	0.16918020609642173	CD9 molecule a [Source:ZFIN;Acc:ZDB-GENE-030131-1175]
0	zgc:194392	0.24531066939187482	0.7908587449530421	0.285	0.275	1	0.0893889386809128	0.882181842843705	0.249	0.238	1	0.24531066939187482	0.1707874950033256	zgc:194392 [Source:ZFIN;Acc:ZDB-GENE-030131-4774]
0	uqcrq	0.0901208773418791	0.3230577703128725	0.595	0.676	1	0.13877985749340419	0.39854088972192736	0.546	0.63	1	0.13877985749340419	0.17211998215088814	ubiquinol-cytochrome c reductase, complex III subunit VII [Source:ZFIN;Acc:ZDB-GENE-040718-199]
0	si:dkeyp-86f7.4	0.09044219368251251	0.277617405006366	0.162	0.196	1	0.41207097738765347	0.49919095263322855	0.163	0.183	1	0.41207097738765347	0.17270459696691992	si:dkeyp-86f7.4 [Source:ZFIN;Acc:ZDB-GENE-091204-252]
0	hadh	0.16958604926509235	0.4785885554220603	0.325	0.403	1	0.09153537619326564	0.7713426460965938	0.303	0.369	1	0.16958604926509235	0.17469202729168865	hydroxyacyl-CoA dehydrogenase [Source:ZFIN;Acc:ZDB-GENE-040801-261]
0	NHLRC3	0.18927826102289277	0.8952885438864309	0.011	0.019	1	0.09231094147564652	0.10773959369224517	0.007	0.014	1	0.18927826102289277	0.17610057303517282	NHL repeat containing 3 [Source:HGNC Symbol;Acc:HGNC:33751]
0	haao	0.09239917828593713	0.6736579076940665	0.173	0.209	1	0.27010308860734283	1.1424002674462963	0.185	0.179	1	0.27010308860734283	0.17626074842395792	3-hydroxyanthranilate 3,4-dioxygenase [Source:NCBI gene;Acc:492518]
0	nostrin	0.09331274122420732	0.5761178806993741	0.139	0.169	1	0.3179305024687272	0.9809401412126995	0.127	0.144	1	0.3179305024687272	0.17791821477363876	nitric oxide synthase trafficking [Source:ZFIN;Acc:ZDB-GENE-070522-2]
0	h2afy	0.09415700691712464	0.37882646546829335	0.15	0.184	1	0.358650670069876	1.1703965713217217	0.148	0.144	1	0.358650670069876	0.17944847188265783	NA
0	abcd3a	0.18037584431897338	0.3858383791270776	0.237	0.277	1	0.09461856856660224	0.6419650230403539	0.244	0.234	1	0.18037584431897338	0.1802844636156117	ATP-binding cassette, sub-family D (ALD), member 3a [Source:ZFIN;Acc:ZDB-GENE-040426-2868]
0	ssuh2.4	0.2684055206817598	0.5436027555236125	0.015	0.021	1	0.09486018966587256	0.48976345189574033	0.011	0.02	1	0.2684055206817598	0.18072192374829982	ssu-2 homolog, tandem duplicate 4 [Source:ZFIN;Acc:ZDB-GENE-070424-72]
0	si:dkey-111e8.4	0.09509011145132938	1.5294965623729224	0.008	0.017	1	0.16028512340343215	1.842099862611331	0.006	0.011	1	0.16028512340343215	0.18113809360683258	si:dkey-111e8.4 [Source:ZFIN;Acc:ZDB-GENE-060526-191]
0	zgc:162989	0.39525767295498765	0.9651676562097262	0.201	0.199	1	0.09513542531675868	1.3420874686416595	0.178	0.164	1	0.39525767295498765	0.1812201014833168	zgc:162989 [Source:ZFIN;Acc:ZDB-GENE-070410-123]
0	cldn15lb	0.11722542119870419	0.4963991768474538	0.39	0.395	1	0.0954557860469456	0.48955301980219657	0.334	0.334	1	0.11722542119870419	0.181799765004051	claudin 15-like b [Source:ZFIN;Acc:ZDB-GENE-040718-145]
0	si:dkey-172m14.2	0.0963231341495837	1.000818677959419	0.093	0.119	1	0.16458971118324894	0.49143992844995044	0.097	0.115	1	0.16458971118324894	0.1833681221267687	si:dkey-172m14.2 [Source:ZFIN;Acc:ZDB-GENE-060526-222]
0	abcg2a	0.47973440173561505	0.4790735606166043	0.308	0.352	1	0.09709455063756943	0.5883495107699136	0.322	0.325	1	0.47973440173561505	0.18476174951162735	ATP-binding cassette, sub-family G (WHITE), member 2a [Source:ZFIN;Acc:ZDB-GENE-050517-35]
0	si:dkey-40c23.1	0.09765553749405237	1.2833069506128707	0.031	0.046	1	0.8889526562826264	0.6236189842191884	0.041	0.041	1	0.8889526562826264	0.18577447098485253	si:dkey-40c23.1 [Source:ZFIN;Acc:ZDB-GENE-131119-61]
0	si:ch211-168b3.2	0.09777193400152238	1.1391848095448909	0.16	0.197	1	0.7493477953865482	1.0452974771248476	0.127	0.137	1	0.7493477953865482	0.1859845169246467	si:ch211-168b3.2 [Source:ZFIN;Acc:ZDB-GENE-130603-47]
0	FO704822.1	0.09786281325311877	0.5149748083881578	0.028	0.018	1	0.5515209475532027	1.5878245828349709	0.018	0.016	1	0.5515209475532027	0.18614849628842275	solute carrier family 25 member 45 [Source:NCBI gene;Acc:100329446]
0	dpp4	0.09892107021569575	0.16497817364631162	0.206	0.233	1	0.1980035841804219	0.6664078927284057	0.224	0.21	1	0.1980035841804219	0.18805676229877288	dipeptidyl-peptidase 4 [Source:ZFIN;Acc:ZDB-GENE-081104-277]
[truncated: 128,742 more rows]
