# Supplementary material for: IL-26 from innate lymphoid cells regulates early-life gut epithelial homeostasis by shaping microbiota composition
Source: EMBO J. 2025 Oct 22;44(23):6832–56. doi: 10.1038/s44318-025-00588-w (PMC12669248; doi:10.1038/s44318-025-00588-w)
Supplement: Supplementary file 7 — Dataset EV5 [file 44318_2025_588_MOESM7_ESM.zip]

Archive with 8 entries (7 files):
- Dataset EV5/
- __MACOSX/._Dataset EV5
- Dataset EV5/Icon
- __MACOSX/Dataset EV5/._Icon
- Dataset EV5/Dataset EV5.xlsx
- __MACOSX/Dataset EV5/._Dataset EV5.xlsx
- Dataset EV5/README.rtf
- __MACOSX/Dataset EV5/._README.rtf
