# Supplementary material for: IL-26 from innate lymphoid cells regulates early-life gut epithelial homeostasis by shaping microbiota composition
Source: EMBO J. 2025 Oct 22;44(23):6832–56. doi: 10.1038/s44318-025-00588-w (PMC12669248; doi:10.1038/s44318-025-00588-w)
Supplement: Supplementary file 7 — Dataset EV5 [file 44318_2025_588_MOESM7_ESM.zip › Dataset EV5/Dataset EV5.xlsx]

## Sheet: 16 rRNA-seq
This dataset contains relative abundance profiles of bacterial taxa identified by 16S rRNA gene sequencing in wild-type and il26-deficient zebrafish larvae, presented at multiple taxonomic levels from domain to species.

## Sheet: biotaviz_clean_relative
class id	WT_1	WT_2	WT_3	WT_4	WT_5	WT_6	WT_7	il26KO_1	il26KO_2	il26KO_3	il26KO_4	il26KO_5	il26KO_6	il26KO_7	il26KO_8
domain - Bacteria	1	1	1	1	1	1	1	1	1	1	1	1	1	1	1
phylum - Bacteroidota	0.626694	0.57475	0.560908	0.544434	0.619395	0.815729	0.341616	0.652422	0.610349	0.668913	0.150281	0.177795	0.559482	0.396251	0.161477
class - Bacteroidia	0.626694	0.57475	0.560908	0.544434	0.619395	0.815729	0.341616	0.652422	0.610349	0.668913	0.150281	0.177795	0.559482	0.396251	0.161477
order - Cytophagales	0.609664	0.527259	0.558039	0.535805	0.614683	0.808932	0.271845	0.641335	0.594797	0.658831	0.148577	0.174976	0.552826	0.395523	0.161258
family - Spirosomaceae	0.609491	0.527259	0.557641	0.535687	0.614683	0.808932	0.270423	0.641032	0.594797	0.658831	0.148327	0.174976	0.552726	0.395523	0.161258
genus - Flectobacillus	0.60876	0.526985	0.557503	0.535485	0.614683	0.807604	0.260946	0.641032	0.594797	0.658831	0.148327	0.174694	0.552726	0.395523	0.161258
species - Flectobacillus_roseus	0.0632469	0.0106591	0.0209997	0.0349189	0.0169965	0.028293	0	0.0169591	0.0167517	0.0150009	0.000367352	0	0.0134314	0.011742	0
genus - Runella	0.00048705	0	0	0	0	0.00132863	0.00892756	0	0	0	0	0	0	0	0
species - uncultured_bacterium_g_Runella	0	0	0	0	0	0.00132863	0.00892756	0	0	0	0	0	0	0	0
genus - Spirosoma	0.000243525	0.000273778	0	0.000202624	0	0	0.00054968	0	0	0	0	0.000281963	0	0	0
species - Spirosoma_panaciterrae	0.000243525	0	0	0	0	0	0.000227454	0	0	0	0	0.000281963	0	0	0
genus - Emticicia	0	0	0	0	0	0	0	0	0	0	0	0	0	0	0
genus - Fibrella	0	0	0.00013827	0	0	0	0	0	0	0	0	0	0	0	0
species - uncultured_bacterium_g_Fibrella	0	0	0.00013827	0	0	0	0	0	0	0	0	0	0	0	0
genus - Dyadobacter	0	0	0	0	0	0	0	0	0	0	0	0	0	0	0
family - Microscillaceae	0.000173946	0	0	0	0	0	0.00142159	0.000302842	0	0	0	0	9.9936e-05	0	0
genus - uncultured_f_Microscillaceae	0.000173946	0	0	0	0	0	0.00142159	0.000302842	0	0	0	0	9.9936e-05	0	0
family - Hymenobacteraceae	0	0	0.000397525	0.000118197	0	0	0	0	0	0	0.000250468	0	0	0	0
genus - Hymenobacter	0	0	0.000397525	0.000118197	0	0	0	0	0	0	0.000250468	0	0	0	0
species - Hymenobacter_yonginensis	0	0	0.000293823	0	0	0	0	0	0	0	0	0	0	0	0
species - Hymenobacter_algoricola	0	0	0	0	0	0	0	0	0	0	0	0	0	0	0
genus - Adhaeribacter	0	0	0	0	0	0	0	0	0	0	0	0	0	0	0
order - Flavobacteriales	0.00102628	0.00386939	0.00219503	0.00709184	0.00346098	0.00611511	0.0513287	0.0110874	0.0153994	0.00955715	0.00150281	0.00181514	0.00533658	0.00050758	0.00021869
family - Weeksellaceae	0.00102628	0.000219022	0.000760483	0.00275231	0.00190182	0.00533156	0.0115812	0.000134596	0.000338078	0	0.00113545	0.00140982	0.00439719	0.000270709	0.00021869
genus - Chryseobacterium	0.00102628	0.000219022	0.000760483	0.00221198	0.00181616	0.00533156	0.0115812	0.000134596	0.000270462	0	0.000601122	0.00119834	0.00407739	0.000270709	0.00021869
species - Chryseobacterium_piscium	0.000539234	0.000109511	0.000276539	0.00165476	0.00128502	0	0	0.000134596	0	0	0.000267165	0	0	0	0
species - Chryseobacterium_taklimakanense	0	0	0	0	0	0	0	0	0	0	0	0	0	0	0
genus - Elizabethkingia	0	0	0	0.000185739	0	0	0	0	0	0	0	0.000211472	0.000319795	0	0
genus - Cloacibacterium	0	0	0	0.000354592	0	0	0	0	0	0	0	0	0	0	0
genus - Bergeyella	0	0	0	0	0	0	0	0	0	0	0	0	0	0	0
species - uncultured_bacterium_g_Bergeyella	0	0	0	0	0	0	0	0	0	0	0	0	0	0	0
genus - Weeksella	0	0	0	0	8.56678e-05	0	0	0	0	0	0	0	0	0	0
species - Weeksella_virosa	0	0	0	0	8.56678e-05	0	0	0	0	0	0	0	0	0	0
genus - Chishuiella	0	0	0	0	0	0	0	0	6.76155e-05	0	0	0	0	0	0
species - Chishuiella_changwenlii	0	0	0	0	0	0	0	0	6.76155e-05	0	0	0	0	0	0
family - Crocinitomicaceae	0	0.00365037	0.00143455	0.00427199	0.00155915	0.000783552	0.0355396	0.0109528	0.0149937	0.00955715	0	0	0.000939399	0.000236871	0
genus - Fluviicola	0	0.00365037	0.00143455	0.00427199	0.00155915	0.000783552	0.0355396	0.0109528	0.0149937	0.00955715	0	0	0.000939399	0.000236871	0
family - Flavobacteriaceae	0	0	0	0	0	0	0.00420789	0	6.76155e-05	0	0.000367352	0.000405322	0	0	0
genus - Flavobacterium	0	0	0	0	0	0	0.00420789	0	0	0	0.000367352	0	0	0	0
genus - Capnocytophaga	0	0	0	0	0	0	0	0	6.76155e-05	0	0	0.000405322	0	0	0
species - Capnocytophaga_gingivalis	0	0	0	0	0	0	0	0	0	0	0	0.000405322	0	0	0
species - Capnocytophaga_sputigena	0	0	0	0	0	0	0	0	6.76155e-05	0	0	0	0	0	0
family - NS9_marine_group	0	0	0	6.75413e-05	0	0	0	0	0	0	0	0	0	0	0
genus - NS9_marine_group	0	0	0	6.75413e-05	0	0	0	0	0	0	0	0	0	0	0
order - Bacteroidales	0	0	0	0	0	0	0	0	0	0	0.000200374	0	0	0	0
family - Rikenellaceae	0	0	0	0	0	0	0	0	0	0	0	0	0	0	0
genus - Alistipes	0	0	0	0	0	0	0	0	0	0	0	0	0	0	0
family - Tannerellaceae	0	0	0	0	0	0	0	0	0	0	0	0	0	0	0
genus - Parabacteroides	0	0	0	0	0	0	0	0	0	0	0	0	0	0	0
family - Bacteroidaceae	0	0	0	0	0	0	0	0	0	0	0	0	0	0	0
genus - Bacteroides	0	0	0	0	0	0	0	0	0	0	0	0	0	0	0
species - Bacteroides_thetaiotaomicron	0	0	0	0	0	0	0	0	0	0	0	0	0	0	0
species - Bacteroides_caccae	0	0	0	0	0	0	0	0	0	0	0	0	0	0	0
species - Bacteroides_fragilis	0	0	0	0	0	0	0	0	0	0	0	0	0	0	0
species - Bacteroides_eggerthii	0	0	0	0	0	0	0	0	0	0	0	0	0	0	0
species - Bacteroides_stercoris	0	0	0	0	0	0	0	0	0	0	0	0	0	0	0
family - Prevotellaceae	0	0	0	0	0	0	0	0	0	0	0	0	0	0	0
genus - Prevotella	0	0	0	0	0	0	0	0	0	0	0	0	0	0	0
species - Prevotella_copri	0	0	0	0	0	0	0	0	0	0	0	0	0	0	0
species - Prevotella_melaninogenica	0	0	0	0	0	0	0	0	0	0	0	0	0	0	0
family - Barnesiellaceae	0	0	0	0	0	0	0	0	0	0	0	0	0	0	0
genus - uncultured_f_Barnesiellaceae	0	0	0	0	0	0	0	0	0	0	0	0	0	0	0
species - uncultured_bacterium_f_Barnesiellaceae	0	0	0	0	0	0	0	0	0	0	0	0	0	0	0
family - Porphyromonadaceae	0	0	0	0	0	0	0	0	0	0	0.000200374	0	0	0	0
genus - Porphyromonas	0	0	0	0	0	0	0	0	0	0	0.000200374	0	0	0	0
order - Sphingobacteriales	0.0160031	0.0436219	0.00046666	0.00153657	0.000925212	0.00068135	0.0184427	0	0.000152135	0	0	0.00100449	0.000839463	0	0
family - env.OPS_17	0.0160031	0.0436219	0	0.000658528	0.000342671	0.00068135	0.0184427	0	0	0	0	0.00100449	0.000839463	0	0
genus - env.OPS_17	0.0160031	0.0436219	0	0.000658528	0.000342671	0.00068135	0.0184427	0	0	0	0	0.00100449	0.000839463	0	0
family - Sphingobacteriaceae	0	0	0.00046666	0.000878037	0.000582541	0	0	0	0.000152135	0	0	0	0	0	0
genus - Pedobacter	0	0	0.000190121	0.000641643	0.000582541	0	0	0	0.000152135	0	0	0	0	0	0
species - Pedobacter_ureilyticus	0	0	0.000190121	0.000641643	0.000376938	0	0	0	0	0	0	0	0	0	0
species - Flavobacterium_sp.	0	0	0	0	0	0	0	0	0.000152135	0	0	0	0	0	0
genus - Sphingobacterium	0	0	0.000276539	0.000236395	0	0	0	0	0	0	0	0	0	0	0
order - Chitinophagales	0	0	0.000207404	0	0	0	0	0	0	0.000525118	0	0	0.000479693	0.000219951	0
family - uncultured_o_Chitinophagales	0	0	0	0	0	0	0	0	0	0.000525118	0	0	0.000479693	0.000219951	0
genus - uncultured_o_Chitinophagales	0	0	0	0	0	0	0	0	0	0.000525118	0	0	0.000479693	0.000219951	0
family - Chitinophagaceae	0	0	0.000207404	0	0	0	0	0	0	0	0	0	0	0	0
genus - Flaviaesturariibacter	0	0	0.000207404	0	0	0	0	0	0	0	0	0	0	0	0
species - uncultured_bacterium_g_Flaviaesturariibacter	0	0	0.000207404	0	0	0	0	0	0	0	0	0	0	0	0
genus - Dinghuibacter	0	0	0	0	0	0	0	0	0	0	0	0	0	0	0
species - uncultured_Bacteroidetes_g_Dinghuibacter	0	0	0	0	0	0	0	0	0	0	0	0	0	0	0
genus - Cnuella	0	0	0	0	0	0	0	0	0	0	0	0	0	0	0
species - Bifissio_spartinae	0	0	0	0	0	0	0	0	0	0	0	0	0	0	0
phylum - Patescibacteria	0.00022613	0.000565807	0	0	0	0	0.000303272	0.000336491	0.000270462	0.000192543	0	0	0	6.76773e-05	0
class - Gracilibacteria	0.00022613	0.000565807	0	0	0	0	0.000303272	0.000336491	0.000270462	0.000192543	0	0	0	6.76773e-05	0
order - Gracilibacteria	0.00022613	0.000565807	0	0	0	0	0.000303272	0.000336491	0.000270462	0.000192543	0	0	0	6.76773e-05	0
family - Gracilibacteria	0.00022613	0.000565807	0	0	0	0	0.000303272	0.000336491	0.000270462	0.000192543	0	0	0	6.76773e-05	0
genus - Gracilibacteria	0.00022613	0.000565807	0	0	0	0	0.000303272	0.000336491	0.000270462	0.000192543	0	0	0	6.76773e-05	0
species - metagenome_g_Gracilibacteria	0.00022613	0.000565807	0	0	0	0	0.000303272	0.000336491	0.000270462	0.000192543	0	0	0	6.76773e-05	0
class - Saccharimonadia	0	0	0	0	0	0	0	0	0	0	0	0	0	0	0
order - Saccharimonadales	0	0	0	0	0	0	0	0	0	0	0	0	0	0	0
family - Saccharimonadaceae	0	0	0	0	0	0	0	0	0	0	0	0	0	0	0
genus - Saccharimonadaceae	0	0	0	0	0	0	0	0	0	0	0	0	0	0	0
species - uncultured_bacterium_g_Saccharimonadaceae	0	0	0	0	0	0	0	0	0	0	0	0	0	0	0
phylum - Deinococcota	0.000139157	0	0.000345674	5.0656e-05	0.000376938	0	0.000113727	0	0	0	0	0.000105736	0	0	8.41114e-05
class - Deinococci	0.000139157	0	0.000345674	5.0656e-05	0.000376938	0	0.000113727	0	0	0	0	0.000105736	0	0	8.41114e-05
order - Deinococcales	0.000139157	0	0	5.0656e-05	0.000376938	0	0.000113727	0	0	0	0	0.000105736	0	0	8.41114e-05
family - Deinococcaceae	0.000139157	0	0	5.0656e-05	0.000376938	0	0.000113727	0	0	0	0	0.000105736	0	0	8.41114e-05
genus - Deinococcus	0.000139157	0	0	5.0656e-05	0.000376938	0	0.000113727	0	0	0	0	0.000105736	0	0	8.41114e-05
species - uncultured_bacterium_g_Deinococcus	0	0	0	0	0.000376938	0	0	0	0	0	0	0	0	0	0
species - Deinococcus_misasensis	0.000139157	0	0	0	0	0	0.000113727	0	0	0	0	0	0	0	0
species - Deinococcus_actinosclerus	0	0	0	0	0	0	0	0	0	0	0	0	0	0	0
species - Deinococcus_wulumuqiensis	0	0	0	0	0	0	0	0	0	0	0	0.000105736	0	0	0
species - Deinococcus_sp.	0	0	0	0	0	0	0	0	0	0	0	0	0	0	8.41114e-05
family - Trueperaceae	0	0	0	0	0	0	0	0	0	0	0	0	0	0	0
genus - Truepera	0	0	0	0	0	0	0	0	0	0	0	0	0	0	0
species - uncultured_Deinococcus_g_Truepera	0	0	0	0	0	0	0	0	0	0	0	0	0	0	0
order - Thermales	0	0	0.000345674	0	0	0	0	0	0	0	0	0	0	0	0
family - Thermaceae	0	0	0.000345674	0	0	0	0	0	0	0	0	0	0	0	0
genus - Meiothermus	0	0	0.000345674	0	0	0	0	0	0	0	0	0	0	0	0
species - Meiothermus_silvanus	0	0	0.000345674	0	0	0	0	0	0	0	0	0	0	0	0
phylum - Planctomycetota	0	0	0	0	0.000137068	0	0.00180067	0	0	0	0	0	0.000339783	0	0
class - Planctomycetes	0	0	0	0	0	0	0.00121309	0	0	0	0	0	0.000339783	0	0
order - Planctomycetales	0	0	0	0	0	0	0.000530725	0	0	0	0	0	0.000339783	0	0
family - Schlesneriaceae	0	0	0	0	0	0	0.000530725	0	0	0	0	0	0.000339783	0	0
genus - Schlesneria	0	0	0	0	0	0	0.000530725	0	0	0	0	0	0.000339783	0	0
species - uncultured_bacterium_g_Schlesneria	0	0	0	0	0	0	0.000530725	0	0	0	0	0	0.000339783	0	0
order - uncultured_c_Planctomycetes	0	0	0	0	0	0	0	0	0	0	0	0	0	0	0
family - uncultured_c_Planctomycetes	0	0	0	0	0	0	0	0	0	0	0	0	0	0	0
genus - uncultured_c_Planctomycetes	0	0	0	0	0	0	0	0	0	0	0	0	0	0	0
species - uncultured_planctomycete_c_Planctomycetes	0	0	0	0	0	0	0	0	0	0	0	0	0	0	0
order - Isosphaerales	0	0	0	0	0	0	0.000682361	0	0	0	0	0	0	0	0
family - Isosphaeraceae	0	0	0	0	0	0	0.000682361	0	0	0	0	0	0	0	0
genus - uncultured_f_Isosphaeraceae	0	0	0	0	0	0	0.000682361	0	0	0	0	0	0	0	0
order - Gemmatales	0	0	0	0	0	0	0	0	0	0	0	0	0	0	0
family - Gemmataceae	0	0	0	0	0	0	0	0	0	0	0	0	0	0	0
genus - Fimbriiglobus	0	0	0	0	0	0	0	0	0	0	0	0	0	0	0
order - Pirellulales	0	0	0	0	0	0	0	0	0	0	0	0	0	0	0
family - Pirellulaceae	0	0	0	0	0	0	0	0	0	0	0	0	0	0	0
genus - Pirellula	0	0	0	0	0	0	0	0	0	0	0	0	0	0	0
species - Pirellula_sp.	0	0	0	0	0	0	0	0	0	0	0	0	0	0	0
class - Phycisphaerae	0	0	0	0	0.000137068	0	0.000587589	0	0	0	0	0	0	0	0
order - Phycisphaerales	0	0	0	0	0	0	0.000587589	0	0	0	0	0	0	0	0
family - Phycisphaeraceae	0	0	0	0	0	0	0.000587589	0	0	0	0	0	0	0	0
genus - SM1A02	0	0	0	0	0	0	0.000587589	0	0	0	0	0	0	0	0
species - metagenome_g_SM1A02	0	0	0	0	0	0	0.000587589	0	0	0	0	0	0	0	0
order - Tepidisphaerales	0	0	0	0	0.000137068	0	0	0	0	0	0	0	0	0	0
family - WD2101_soil_group	0	0	0	0	0.000137068	0	0	0	0	0	0	0	0	0	0
genus - WD2101_soil_group	0	0	0	0	0.000137068	0	0	0	0	0	0	0	0	0	0
phylum - WPS-2	0	0	0	0	0	0	0.00034118	0	0	0	0	0	0	0	0
class - WPS-2	0	0	0	0	0	0	0.00034118	0	0	0	0	0	0	0	0
order - WPS-2	0	0	0	0	0	0	0.00034118	0	0	0	0	0	0	0	0
family - WPS-2	0	0	0	0	0	0	0.00034118	0	0	0	0	0	0	0	0
genus - WPS-2	0	0	0	0	0	0	0.00034118	0	0	0	0	0	0	0	0
species - metagenome_g_WPS-2	0	0	0	0	0	0	0.00034118	0	0	0	0	0	0	0	0
phylum - Acidobacteriota	0	0	0	0.000118197	0	0	0	0	0	0	0	0.000299586	0	0	0
class - Acidobacteriae	0	0	0	0	0	0	0	0	0	0	0	0.000299586	0	0	0
order - Bryobacterales	0	0	0	0	0	0	0	0	0	0	0	0.000299586	0	0	0
family - Bryobacteraceae	0	0	0	0	0	0	0	0	0	0	0	0.000299586	0	0	0
genus - Bryobacter	0	0	0	0	0	0	0	0	0	0	0	0.000299586	0	0	0
class - Blastocatellia	0	0	0	0.000118197	0	0	0	0	0	0	0	0	0	0	0
order - Blastocatellales	0	0	0	0.000118197	0	0	0	0	0	0	0	0	0	0	0
family - Blastocatellaceae	0	0	0	0.000118197	0	0	0	0	0	0	0	0	0	0	0
genus - Blastocatella	0	0	0	0	0	0	0	0	0	0	0	0	0	0	0
phylum - Desulfobacterota	0	0	0	0	0	0	0	0	0	0	0	0	0	0	0
class - Desulfovibrionia	0	0	0	0	0	0	0	0	0	0	0	0	0	0	0
order - Desulfovibrionales	0	0	0	0	0	0	0	0	0	0	0	0	0	0	0
family - Desulfovibrionaceae	0	0	0	0	0	0	0	0	0	0	0	0	0	0	0
genus - Desulfovibrio	0	0	0	0	0	0	0	0	0	0	0	0	0	0	0
phylum - Chloroflexi	0	9.12592e-05	0	0	0	0	0	0	0.000185943	0	0	0	0	0	0
class - Chloroflexia	0	0	0	0	0	0	0	0	0.000185943	0	0	0	0	0	0
order - Thermomicrobiales	0	0	0	0	0	0	0	0	0.000185943	0	0	0	0	0	0
family - JG30-KF-CM45	0	0	0	0	0	0	0	0	0.000185943	0	0	0	0	0	0
genus - JG30-KF-CM45	0	0	0	0	0	0	0	0	0.000185943	0	0	0	0	0	0
species - bacterium_QTYC46b	0	0	0	0	0	0	0	0	0.000185943	0	0	0	0	0	0
class - Anaerolineae	0	9.12592e-05	0	0	0	0	0	0	0	0	0	0	0	0	0
order - SBR1031	0	9.12592e-05	0	0	0	0	0	0	0	0	0	0	0	0	0
family - A4b	0	9.12592e-05	0	0	0	0	0	0	0	0	0	0	0	0	0
genus - A4b	0	9.12592e-05	0	0	0	0	0	0	0	0	0	0	0	0	0
phylum - Abditibacteriota	0	0	0	0	0	0	0	0	0	0	0	0	0	0	0
class - Abditibacteria	0	0	0	0	0	0	0	0	0	0	0	0	0	0	0
order - Abditibacteriales	0	0	0	0	0	0	0	0	0	0	0	0	0	0	0
family - Abditibacteriaceae	0	0	0	0	0	0	0	0	0	0	0	0	0	0	0
genus - Abditibacterium	0	0	0	0	0	0	0	0	0	0	0	0	0	0	0
species - uncultured_bacterium_g_Abditibacterium	0	0	0	0	0	0	0	0	0	0	0	0	0	0	0
phylum - Campilobacterota	0	0	3.45674e-05	0	0	0	0	0	0	0	0	0	0	0	0
class - Campylobacteria	0	0	3.45674e-05	0	0	0	0	0	0	0	0	0	0	0	0
order - Campylobacterales	0	0	3.45674e-05	0	0	0	0	0	0	0	0	0	0	0	0
family - Campylobacteraceae	0	0	3.45674e-05	0	0	0	0	0	0	0	0	0	0	0	0
genus - Campylobacter	0	0	3.45674e-05	0	0	0	0	0	0	0	0	0	0	0	0
species - Campylobacter_gracilis	0	0	0	0	0	0	0	0	0	0	0	0	0	0	0
species - Campylobacter_concisus	0	0	3.45674e-05	0	0	0	0	0	0	0	0	0	0	0	0
phylum - Proteobacteria	0.231627	0.229207	0.244374	0.272293	0.216996	0.0710137	0.518443	0.191497	0.236671	0.186837	0.777501	0.655212	0.303506	0.414828	0.795912
class - Gammaproteobacteria	0.195498	0.194729	0.168136	0.197525	0.160216	0.0627523	0.477274	0.172334	0.220646	0.172501	0.725521	0.617658	0.2501	0.404	0.786441
order - Pseudomonadales	0.04747	0.00708171	0.0161948	0.0686895	0.0558211	0.00357709	0.00216081	0.0519878	0.0107847	0.00481358	0.10872	0.0192969	0.0614007	0.290251	0.0171083
family - Pseudomonadaceae	0.0385987	0.00399715	0.00535795	0.0218496	0.013467	0.000885755	0.001251	0.0454599	0.00816458	0.00127779	0.098584	0.012565	0.0587024	0.28773	0.0164185
genus - Pseudomonas	0.0385987	0.00399715	0.00535795	0.0218496	0.013467	0.000885755	0.001251	0.0454599	0.00816458	0.00127779	0.098584	0.0124945	0.0587024	0.28773	0.0164185
family - Moraxellaceae	0.00887126	0.00308456	0.0108369	0.0468399	0.0423542	0.00269133	0.000909815	0.00652792	0.0026201	0.0035358	0.0101356	0.00673187	0.00269827	0.00252098	0.000689713
genus - Acinetobacter	0.00845379	0.00282904	0.00769124	0.0446279	0.0408807	0.0026232	0.000833997	0.00531655	0.00197775	0.00297567	0.00626169	0.00556877	0.00151903	0.0014043	0.000471024
species - Acinetobacter_schindleri	0.0016177	0.00129588	0	0.00734512	0.00728176	0	0.00034118	0.00137961	0.000490213	0.000997724	0.00085159	0	0	0.000913644	0
species - Acinetobacter_venetianus	0	0	0	0	0	0	0	0	0	0	0	0	0	0	0
species - Acinetobacter_guillouiae	0.000139157	0	0	0.00108066	0	0	0	0	0	0	0	0	0	0	0
species - Acinetobacter_radioresistens	0	0	0	0.000472789	0	0	0	0	0	0	0	0	0	0	0
species - Acinetobacter_ursingii	0	0	0	0	0	0	0	0.000134596	0	0	0	0	0	0	0
genus - Enhydrobacter	0.000173946	0.000255526	0.00216046	0.00189116	0.000788144	6.8135e-05	0	0.000790753	0.000490213	0.000192543	0.00364013	0.000422945	0.000959386	0.000896724	0.00021869
genus - Psychrobacter	0.000243525	0	0.000985171	0.000320821	0.000685342	0	7.58179e-05	0.000336491	0.000152135	0.000367583	0.00023377	0.000740153	0.000219859	0.000219951	0
species - Psychrobacter_cryohalolentis	0	0	0	0	0	0	0	0	0	0	0	0	0	0	0
genus - Moraxella	0	0	0	0	0	0	0	0	0	0	0	0	0	0	0
genus - Alkanindiges	0	0	0	0	0	0	0	8.41227e-05	0	0	0	0	0	0	0
genus - Moraxellaceae	0	0	0	0	0	0	0	0	0	0	0	0	0	0	0
species - uncultured_bacterium_g_Moraxellaceae	0	0	0	0	0	0	0	0	0	0	0	0	0	0	0
order - Legionellales	0	0	0	0.000287051	0	0	7.58179e-05	0	0	0	0	0	0	0	0
family - Legionellaceae	0	0	0	0.000287051	0	0	7.58179e-05	0	0	0	0	0	0	0	0
genus - Legionella	0	0	0	0.000287051	0	0	7.58179e-05	0	0	0	0	0	0	0	0
order - Pasteurellales	0.000173946	0	0.000172837	0	0.000257003	0	0	0.000151421	0	0	0	0	0	0	0
family - Pasteurellaceae	0.000173946	0	0.000172837	0	0.000257003	0	0	0.000151421	0	0	0	0	0	0	0
genus - Haemophilus	0.000173946	0	0	0	0.000171336	0	0	0.000151421	0	0	0	0	0	0	0
species - Haemophilus_sputorum	0	0	0	0	0	0	0	0	0	0	0	0	0	0	0
genus - Actinobacillus	0	0	0.000172837	0	0	0	0	0	0	0	0	0	0	0	0
genus - Aggregatibacter	0	0	0	0	8.56678e-05	0	0	0	0	0	0	0	0	0	0
order - Cellvibrionales	0	0	0	0.000270165	0	0	0	0	0	0	0	0	0	0	0
family - Cellvibrionaceae	0	0	0	0.000270165	0	0	0	0	0	0	0	0	0	0	0
genus - Cellvibrio	0	0	0	0.000270165	0	0	0	0	0	0	0	0	0	0	0
order - Cardiobacteriales	0	0	0	0	0	0	0	0	0	0	0	0	0	0	0
family - Cardiobacteriaceae	0	0	0	0	0	0	0	0	0	0	0	0	0	0	0
genus - Cardiobacterium	0	0	0	0	0	0	0	0	0	0	0	0	0	0	0
species - uncultured_bacterium_g_Cardiobacterium	0	0	0	0	0	0	0	0	0	0	0	0	0	0	0
order - Aeromonadales	0.000104368	0	0.00065678	0.00151968	0.000805277	0.000647282	0.000189545	0.00151421	0.000202847	0.000437598	0.538422	0.00881135	0.00755516	0.0335003	0.736715
family - Aeromonadaceae	0.000104368	0	0.00065678	0.00151968	0.000805277	0.000647282	0.000189545	0.00151421	0.000202847	0.000437598	0.538422	0.00881135	0.00755516	0.0335003	0.736715
genus - Aeromonas	0.000104368	0	0.00065678	0.00151968	0.000805277	0.000647282	0.000189545	0.00151421	0.000202847	0.000437598	0.538422	0.00881135	0.00755516	0.0335003	0.736715
order - Burkholderiales	0.142914	0.183997	0.140897	0.107441	0.0869699	0.0546272	0.472232	0.0893215	0.157595	0.156135	0.0708155	0.584792	0.177107	0.077592	0.0282782
family - Comamonadaceae	0.135261	0.171494	0.111601	0.0835655	0.0567635	0.0507435	0.430494	0.0510456	0.0750363	0.0651497	0.043598	0.419826	0.0935601	0.0480171	0.0179662
genus - Delftia	0	0	0	0	0	0	0	0	0	0	0	0	0	0	0
genus - Schlegelella	0	0	0	0	0	0	0	0	0	0	0	0	0	0	0
genus - Aquabacterium	0	0	0	0	0	0	0	0.000100947	0	0	0	0	0	0	0
species - Aquabacterium_citratiphilum	0	0	0	0	0	0	0	0.000100947	0	0	0	0	0	0	0
genus - Pseudorhodoferax	0	0	0	0	0.000154202	0	0	0	0	0	0	0	0	0	0
genus - Acidovorax	0.0380247	0.0381646	0.0304712	0.0613782	0.0356035	0.00495682	0.0359377	0.0148056	0.0230569	0.0268685	0.00654555	0.0204071	0.0258834	0.0200325	0.00698124
genus - Variovorax	0	0	0.00013827	0	0	0	0	0	0	0	0.000367352	0	0	0	0
genus - Comamonas	0	0.000438044	0	0	0	0	0	0	0	0.000192543	0.000400748	0	0	0	0
genus - Mitsuaria	0.00784498	0.0104948	0.0290193	0.00867906	0.00459179	0.00366225	0.0138178	0.00901795	0.0163461	0.00988973	0.00522642	0.0179928	0.0113927	0.00742759	0.0041551
species - Burkholderiales_bacterium	0.00697525	0.00759276	0.0197725	0.000911808	0.000702476	0.00310014	0.0103302	0	0.00184252	0.00110275	0.000651216	0.00630893	0.00603614	0.00539727	0.0026411
species - Pseudomonas_sp.	0.000869732	0.00290204	0.002437	0.00776725	0.00388932	0	0.00255885	0.00137961	0	0.000700158	0.00141932	0.00192087	0.000899424	0.00101516	0
genus - Pseudacidovorax	0.00156552	0.000967347	0.00286909	0.00163788	0.00200463	0	0	0.000252368	0	0.000507614	0.000350655	0.000599172	0.0032779	0.0014889	0.000773825
genus - Rhizobacter	0.000260919	9.12592e-05	0.000570362	0.00189116	0.00197036	0	0	0	0	0	0	0	0	0	0
genus - Tepidimonas	0	0	0	0	0	0	0	0	0	0	0	0	0	0	0
genus - Pelomonas	0	0	0	0	0	0	0	0	0	0	0	0.00091638	0	0	0
species - Pelomonas_puraquae	0	0	0	0	0	0	0	0	0	0	0	0.00091638	0	0	0
family - Chitinimonadaceae	0	0	0	0	0	0	0	0	0	0	0.000217072	0	5.99616e-05	0	0
genus - Chitinimonas	0	0	0	0	0	0	0	0	0	0	0.000217072	0	5.99616e-05	0	0
species - Chitinimonas_taiwanensis	0	0	0	0	0	0	0	0	0	0	0.000217072	0	0	0	0
species - Chitinimonas_sp.	0	0	0	0	0	0	0	0	0	0	0	0	5.99616e-05	0	0
family - Hydrogenophilaceae	0	0	0	0	0	0	0	0	0	0	0	0	0	0	0
genus - Tepidiphilus	0	0	0	0	0	0	0	0	0	0	0	0	0	0	0
family - Rhodocyclaceae	0.00419211	0.00441695	0.0199972	0.0067879	0.0114452	0.00236769	0.014576	0.0213503	0.0268772	0.0315071	0.0189854	0.15797	0.073373	0.0212168	0.008613
genus - Zoogloea	0.00419211	0.00441695	0.019375	0.0067879	0.0114452	0.00192481	0.00746806	0.0213503	0.0268772	0.0315071	0.0188686	0.15797	0.073373	0.0212168	0.008613
species - Zoogloea_resiniphila	0.00419211	0.00441695	0.019375	0.0067879	0.0114452	0.00192481	0.00746806	0.0213503	0.0268772	0.0315071	0.0188686	0.15797	0.073373	0.0212168	0.008613
genus - Dechloromonas	0	0	8.64185e-05	0	0	0.000442877	0.00705106	0	0	0	0.000116885	0	0	0	0
genus - Methyloversatilis	0	0	0.000535795	0	0	0	0	0	0	0	0	0	0	0	0
genus - Niveibacterium	0	0	0	0	0	0	5.68634e-05	0	0	0	0	0	0	0	0
species - beta_proteobacterium	0	0	0	0	0	0	5.68634e-05	0	0	0	0	0	0	0	0
family - Oxalobacteraceae	0.00120023	0.00138714	0.00366414	0.0116171	0.0126617	0.000442877	0.00180067	0.00955634	0.0497988	0.0288465	0.00203714	0.0026434	0.00215862	0.00497428	0.000386912
genus - Undibacterium	0	0	0	0.000320821	0	0	0.00164904	0.00055521	0	0.000997724	0.000534331	0.000898758	0	0	0
species - Undibacterium_squillarum	0	0	0	0.000320821	0	0	0.00144054	0.00055521	0	0.000997724	0.000534331	0.000898758	0	0	0
genus - Massilia	0.00120023	0.00138714	0.00366414	0.0110261	0.0126617	0.000442877	0.000151636	0.000639332	0.000287366	0	0.00150281	0.000740153	0	0	0
genus - Duganella	0	0	0	0	0	0	0	0	0	0	0	0	0	0	0
species - Duganella_sp.	0	0	0	0	0	0	0	0	0	0	0	0	0	0	0
genus - Janthinobacterium	0	0	0	0	0	0	0	0	0	0.000157535	0	0	0	0	0
family - Leeiaceae	0.00126981	0.00416142	0.00181479	0.00108066	0.00215883	0.00107313	0.0232761	0.0063092	0.00447953	0.00374584	0.000834892	0.00348929	0.00541653	0.00338387	0.00131214
genus - Leeia	0.00126981	0.00416142	0.00181479	0.00108066	0.00215883	0.00107313	0.0232761	0.0063092	0.00447953	0.00374584	0.000834892	0.00348929	0.00541653	0.00338387	0.00131214
species - Leeia_oryzae	0.00126981	0.00416142	0.00181479	0.00108066	0.00215883	0.00107313	0.0232761	0.0063092	0.00447953	0.00374584	0.000834892	0.00348929	0.00541653	0.00338387	0.00131214
family - Alcaligenaceae	0	0.000456296	0	0	0.000873811	0	0	0.000134596	0.000169039	0.0260634	0	0.000546304	0.00145907	0	0
genus - Achromobacter	0	0.000456296	0	0	0.000873811	0	0	0.000134596	0.000169039	0.0260634	0	0.000546304	0.00145907	0	0
family - Burkholderiaceae	0.000504444	0.00100385	0.00264441	0.00418756	0.00306691	0	0.00138368	0.00092535	0.00123398	0.000822685	0.00110206	0.00026434	0.000739527	0	0
genus - Limnobacter	0	0	0.00117529	0.00341084	0.00306691	0	0	0.00092535	0.000693059	0.000315071	0	0	0	0	0
genus - Ralstonia	0.000469655	0.000511051	0.0013827	0.000776725	0	0	0.000682361	0	0.000135231	0.000507614	0.00110206	0.00026434	0.000739527	0	0
genus - Burkholderia-Caballeronia-Paraburkholderia	0	0.0004928	8.64185e-05	0	0	0	0.000701315	0	0.000405693	0	0	0	0	0	0
genus - Cupriavidus	0	0	0	0	0	0	0	0	0	0	0	0	0	0	0
genus - Lautropia	3.47893e-05	0	0	0	0	0	0	0	0	0	0	0	0	0	0
species - uncultured_bacterium_g_Lautropia	3.47893e-05	0	0	0	0	0	0	0	0	0	0	0	0	0	0
family - Chromobacteriaceae	0	0	0.00093332	0	0	0	0	0	0	0	0.00404088	0	0	0	0
genus - Crenobacter	0	0	0	0	0	0	0	0	0	0	0.00404088	0	0	0	0
genus - Gulbenkiania	0	0	0.00093332	0	0	0	0	0	0	0	0	0	0	0	0
genus - Aquitalea	0	0	0	0	0	0	0	0	0	0	0	0	0	0	0
species - Aquitalea_sp.	0	0	0	0	0	0	0	0	0	0	0	0	0	0	0
family - Neisseriaceae	0.00048705	0.00107686	0.000241972	0.000202624	0	0	0.000701315	0	0	0	0	5.28681e-05	0	0	0
genus - uncultured_f_Neisseriaceae	0.00048705	0.00107686	0	0	0	0	0	0	0	0	0	0	0	0	0
species - bacterium_enrichment	0.00048705	0.00107686	0	0	0	0	0	0	0	0	0	0	0	0	0
genus - Neisseria	0	0	0.000241972	0.000202624	0	0	0.000701315	0	0	0	0	5.28681e-05	0	0	0
species - Neisseria_perflava	0	0	0	0.000202624	0	0	0.000701315	0	0	0	0	0	0	0	0
species - Neisseria_elongata	0	0	0	0	0	0	0	0	0	0	0	5.28681e-05	0	0	0
genus - Kingella	0	0	0	0	0	0	0	0	0	0	0	0	0	0	0
species - uncultured_bacterium_g_Kingella	0	0	0	0	0	0	0	0	0	0	0	0	0	0	0
family - Chitinibacteraceae	0	0	0	0	0	0	0	0	0	0	0	0	0.000339783	0	0
genus - Chitinilyticum	0	0	0	0	0	0	0	0	0	0	0	0	0.000339783	0	0
species - Chitinilyticum_aquatile	0	0	0	0	0	0	0	0	0	0	0	0	0.000339783	0	0
order - Enterobacterales	0.000556628	0.000912592	0.00285181	0.00687233	0.0077615	0.00122643	0.000284317	0.0243619	0.00990568	0.00591633	0.00160299	0.00260816	0.00205868	0.00204724	0.00375137
family - Enterobacteriaceae	0.000556628	0.000912592	0.00229873	0.00687233	0.00390645	0.00122643	0.000284317	0.019466	0.00990568	0.00572379	0.00130243	0.00260816	0.00205868	0.00181037	0.00375137
genus - Escherichia-Shigella	0.000400077	0.000912592	0.00229873	0.00557216	0.000925212	0.00122643	0.000284317	0.019466	0.00951689	0.00572379	0.00130243	0.00222046	0.00205868	0.00181037	0.00375137
genus - Kosakonia	0	0	0	0	0	0	0	0	0	0	0	0	0	0	0
genus - Enterobacter	0	0	0	0	0	0	0	0	0	0	0	0	0	0	0
family - Yersiniaceae	0	0	0	0	0	0	0	0	0	0	0	0	0	0	0
genus - Serratia	0	0	0	0	0	0	0	0	0	0	0	0	0	0	0
family - Erwiniaceae	0	0	0.000553078	0	0.00385505	0	0	0	0	0.000192543	0.000300561	0	0	0.000236871	0
genus - Pantoea	0	0	0.000553078	0	0.00385505	0	0	0	0	0.000192543	0.000300561	0	0	0.000236871	0
family - Pectobacteriaceae	0	0	0	0	0	0	0	0.00489594	0	0	0	0	0	0	0
genus - Pectobacterium	0	0	0	0	0	0	0	0.00489594	0	0	0	0	0	0	0
order - Xanthomonadales	0.00377464	0.00193469	0.0038197	0.00467724	0.00337531	0.00223142	0.000530725	0.00104312	0.0372054	0.00206546	0.00589434	0.00156842	0.000419731	0	0.0001514
family - Xanthomonadaceae	0.00377464	0.00193469	0.0038197	0.00444084	0.00337531	0.00223142	0.000530725	0.00104312	0.0372054	0.00206546	0.00589434	0.00156842	0.000419731	0	0.0001514
genus - Stenotrophomonas	0.00377464	0.00193469	0.00371599	0.00428887	0.00298124	0.00223142	0.000530725	0.000942174	0.0372054	0.00206546	0.00589434	0.00156842	0.000419731	0	0.0001514
species - Stenotrophomonas_rhizophila	0	0	0.000553078	0.000557216	0.000462606	0.000170337	0	0	0	0.000122528	0	0.000422945	0.000419731	0	0
species - Stenotrophomonas_chelatiphaga	0	0	0	0.000202624	0	0	0	0	0	0	0	0	0	0	0
genus - Arenimonas	0	0	0	0	0	0	0	0	0	0	0	0	0	0	0
genus - Luteimonas	0	0	0	0.000151968	0.000394072	0	0	0	0	0	0	0	0	0	0
genus - Thermomonas	0	0	0.000103702	0	0	0	0	0	0	0	0	0	0	0	0
species - Thermomonas_sp.	0	0	0.000103702	0	0	0	0	0	0	0	0	0	0	0	0
family - Rhodanobacteraceae	0	0	0	0.000236395	0	0	0	0	0	0	0	0	0	0	0
genus - Tahibacter	0	0	0	0.000236395	0	0	0	0	0	0	0	0	0	0	0
order - Salinisphaerales	0.000469655	0.000529303	0.00333575	0.0075984	0.00502013	0.000442877	0	0.00395377	0.00495284	0.00278313	0	0.000581549	0.00141909	0.000287629	0.000437379
family - Solimonadaceae	0.000469655	0.000529303	0.00333575	0.0075984	0.00502013	0.000442877	0	0.00395377	0.00495284	0.00278313	0	0.000581549	0.00141909	0.000287629	0.000437379
genus - uncultured_f_Solimonadaceae	0.000313103	0.000237274	0.00228145	0.00531888	0.00371798	0.000442877	0	0.00341538	0.00473309	0.00253807	0	0.000581549	0.00115926	0	0.000437379
species - uncultured_bacterium_f_Solimonadaceae	0.000313103	0.000237274	0.00228145	0.00531888	0.00371798	0.000442877	0	0.00341538	0.00473309	0.00253807	0	0.000581549	0.00115926	0	0.000437379
genus - Solimonas	0	0	0.00105431	0.00227952	0.00119935	0	0	0.000218719	0.00021975	0.000245055	0	0	0	0.000287629	0
species - uncultured_bacterium_g_Solimonas	0	0	0.00105431	0.00227952	0.00119935	0	0	0.000218719	0.00021975	0.000245055	0	0	0	0.000287629	0
genus - Nevskia	0.000156552	0.000292029	0	0	0.000102801	0	0	0.000319666	0	0	0	0	0.000259834	0	0
species - Nevskia_aquatilis	0.000156552	0.000292029	0	0	0.000102801	0	0	0.000319666	0	0	0	0	0.000259834	0	0
order - Alteromonadales	3.47893e-05	0	0.000207404	0.000168853	0	0	0.00180067	0	0	0.000350079	6.67913e-05	0	0.00013991	0.000321467	0
family - Alteromonadaceae	3.47893e-05	0	0.000207404	0	0	0	0.00180067	0	0	0	0	0	0	0.00025379	0
genus - Rheinheimera	3.47893e-05	0	0	0	0	0	0.00180067	0	0	0	0	0	0	0.00025379	0
species - uncultured_Rheinheimera_g_Rheinheimera	3.47893e-05	0	0	0	0	0	0	0	0	0	0	0	0	0	0
genus - Alishewanella	0	0	0.000207404	0	0	0	0	0	0	0	0	0	0	0	0
family - Shewanellaceae	0	0	0	0.000168853	0	0	0	0	0	0.000350079	6.67913e-05	0	0.00013991	6.76773e-05	0
genus - Shewanella	0	0	0	0.000168853	0	0	0	0	0	0.000350079	6.67913e-05	0	0.00013991	6.76773e-05	0
order - Gammaproteobacteria_Incertae_Sedis	0	0.000273778	0	0	0.000205603	0	0	0	0	0	0	0	0	0	0
family - Unknown_Family	0	0.000273778	0	0	0.000205603	0	0	0	0	0	0	0	0	0	0
genus - Unknown_Family	0	0	0	0	0.000205603	0	0	0	0	0	0	0	0	0	0
species - uncultured_bacterium_g_Unknown_Family	0	0	0	0	0.000205603	0	0	0	0	0	0	0	0	0	0
genus - Acidibacter	0	0.000273778	0	0	0	0	0	0	0	0	0	0	0	0	0
order - Vibrionales	0	0	0	0	0	0	0	0	0	0	0	0	0	0	0
family - Vibrionaceae	0	0	0	0	0	0	0	0	0	0	0	0	0	0	0
genus - Vibrio	0	0	0	0	0	0	0	0	0	0	0	0	0	0	0
class - Alphaproteobacteria	0.0361287	0.0344777	0.0762384	0.0747682	0.0567806	0.00826137	0.0411691	0.0191631	0.0160249	0.0143357	0.0519804	0.037554	0.0534058	0.0108284	0.00947094
order - Rhizobiales	0.0276053	0.0277428	0.0271354	0.0309002	0.0291784	0.0041392	0.0318056	0.0144859	0.0121539	0.0102923	0.045201	0.0342057	0.0434522	0.00620939	0.00645975
family - Rhizobiaceae	0.0169772	0.0157513	0.0263576	0.0267464	0.0264885	0.00216329	0.0182152	0.0109696	0.00801244	0.00771924	0.0151616	0.0187329	0.0314799	0.00419599	0.00262427
genus - Allorhizobium-Neorhizobium-Pararhizobium-Rhizobium	0.0147854	0.0121557	0.0254934	0.025615	0.0264885	0	0.00111831	0.0101284	0.0069644	0.00687905	0.0135085	0.0139219	0.0273625	0.00331619	0.00156447
genus - Ensifer	0	0	0	0	0	0	0	0	0	0	0	0	0	0	0
genus - Shinella	0	0	0.000311107	0	0	0	0	0	0	0	0.000517633	0	0.00127918	0	0
genus - Mesorhizobium	0.000347893	0.000237274	0	0	0	0	0.000246408	0	0	0.000140032	0	0.000969248	0	0	0
genus - Aureimonas	0	0	0	0.000219509	0	0	0	0	0	0	0	0	0	0	0
family - Beijerinckiaceae	0.00728835	0.00823158	0.000639497	0.00415379	0.00253577	0.00095389	0.00960992	0.00264145	0.00353291	0.00206546	0.029288	0.0145035	0.0116126	0.00194572	0.00383548
genus - Bosea	0.00499226	0.00741025	0.000639497	0.00212755	0.00106228	0.00095389	0.00885174	0.00242273	0.00353291	0.00206546	0.028737	0.0132875	0.0110929	0.00194572	0.00383548
genus - Methylobacterium-Methylorubrum	0.00229609	0.000821333	0	0.00202624	0.00147349	0	0.000758179	0.000218719	0	0	0.000551029	0.00121597	0.000519667	0	0
species - Methylobacterium_komagatae	0.00213954	0.000821333	0	0	0	0	0.000606543	0	0	0	0	0	0	0	0
family - Hyphomicrobiaceae	0.00267877	0.00339484	0	0	0	0	0.00293794	0.000874876	0.00060854	0.000367583	0.000534331	0.000704908	0	0	0
genus - Hyphomicrobium	0.00267877	0.00339484	0	0	0	0	0.00276735	0.000874876	0.00060854	0.000367583	0.000534331	0.000704908	0	0	0
genus - Pedomicrobium	0	0	0	0	0	0	0.00017059	0	0	0	0	0	0	0	0
family - Xanthobacteraceae	0	0.000365037	0	0	0.000154202	0	0.000909815	0	0	0.000140032	0.000217072	0.00026434	0.00035977	6.76773e-05	0
genus - Bradyrhizobium	0	0.000365037	0	0	0.000154202	0	0.000909815	0	0	0	0.000217072	0.00026434	0.00035977	6.76773e-05	0
family - Rhizobiales_Incertae_Sedis	3.47893e-05	0	0	0	0	0.00102202	0.000132681	0	0	0	0	0	0	0	0
genus - uncultured_f_Rhizobiales_Incertae_Sedis	0	0	0	0	0	0.00102202	0	0	0	0	0	0	0	0	0
genus - Nordella	0	0	0	0	0	0	0	0	0	0	0	0	0	0	0
species - Nordella_oligomobilis	0	0	0	0	0	0	0	0	0	0	0	0	0	0	0
genus - Phreatobacter	3.47893e-05	0	0	0	0	0	0.000132681	0	0	0	0	0	0	0	0
species - uncultured_bacterium_g_Phreatobacter	0	0	0	0	0	0	0.000132681	0	0	0	0	0	0	0	0
family - Labraceae	0.000626207	0	0	0	0	0	0	0	0	0	0	0	0	0	0
genus - Labrys	0.000626207	0	0	0	0	0	0	0	0	0	0	0	0	0	0
family - Devosiaceae	0	0	0.00013827	0	0	0	0	0	0	0	0	0	0	0	0
genus - Devosia	0	0	0.00013827	0	0	0	0	0	0	0	0	0	0	0	0
order - Zavarziniales	0	0	0	0	0	0	0	0	0	0	0	0	0	0	0
family - Zavarziniaceae	0	0	0	0	0	0	0	0	0	0	0	0	0	0	0
genus - Zavarzinia	0	0	0	0	0	0	0	0	0	0	0	0	0	0	0
species - Zavarzinia_compransoris	0	0	0	0	0	0	0	0	0	0	0	0	0	0	0
order - uncultured_c_Alphaproteobacteria	0.00048705	0.000419792	0.000103702	0.000287051	0.000342671	0	0	0	0	0	0	0	0.000699552	0.000219951	0.000100934
family - uncultured_c_Alphaproteobacteria	0.00048705	0.000419792	0.000103702	0.000287051	0.000342671	0	0	0	0	0	0	0	0.000699552	0.000219951	0.000100934
genus - uncultured_c_Alphaproteobacteria	0.00048705	0.000419792	0.000103702	0.000287051	0.000342671	0	0	0	0	0	0	0	0.000699552	0.000219951	0.000100934
species - uncultured_Oceanibaculum_c_Alphaproteobacteria	0.00048705	0.000419792	0.000103702	0.000287051	0.000342671	0	0	0	0	0	0	0	0.000699552	0.000219951	0.000100934
order - Azospirillales	0	0	0.000190121	0.000422133	0	0	0	0	0	0	0	0	0	0	0
family - Azospirillaceae	0	0	0.000190121	0.000422133	0	0	0	0	0	0	0	0	0	0	0
genus - Skermanella	0	0	0.000190121	0.000422133	0	0	0	0	0	0	0	0	0	0	0
order - Defluviicoccales	0	0	0	0	0	0	0	0	0	0	0	0	0	0	0
family - Defluviicoccaceae	0	0	0	0	0	0	0	0	0	0	0	0	0	0	0
genus - Defluviicoccus	0	0	0	0	0	0	0	0	0	0	0	0	0	0	0
species - metagenome_g_Defluviicoccus	0	0	0	0	0	0	0	0	0	0	0	0	0	0	0
order - Rhodospirillales	0.000104368	0.000346785	0.0360711	0.000185739	0	0.000204405	0.000454907	0.00114407	0.000591636	0.0013478	0.00108536	0.00130408	0.00709546	0.00292704	0.00193456
family - Rhodospirillaceae	0	0	0.0360711	0	0	0	0	0	0	0	0	0	0	0	0
genus - Novispirillum	0	0	0.0360711	0	0	0	0	0	0	0	0	0	0	0	0
species - Novispirillum_itersonii	0	0	0.0360711	0	0	0	0	0	0	0	0	0	0	0	0
family - uncultured_o_Rhodospirillales	0.000104368	0.000346785	0	0.000185739	0	0.000204405	0.000454907	0.00114407	0.000591636	0.0013478	0.00108536	0.00130408	0.00709546	0.00292704	0.00193456
genus - uncultured_o_Rhodospirillales	0.000104368	0.000346785	0	0.000185739	0	0.000204405	0.000454907	0.00114407	0.000591636	0.0013478	0.00108536	0.00130408	0.00709546	0.00292704	0.00193456
species - metagenome_o_Rhodospirillales	0.000104368	0.000346785	0	0.000185739	0	0.000204405	0.000454907	0.00114407	0.000591636	0.0013478	0.00108536	0.00130408	0.00709546	0.00292704	0.00193456
order - Sphingomonadales	0.0013046	0.000584059	0.00458018	0.0247032	0.0181102	0	0.00145949	0.000958999	0.000456405	0.000735165	0.00163639	0.000563926	0.000459706	8.45966e-05	0.00021869
family - Sphingomonadaceae	0.0013046	0.000584059	0.00458018	0.0247032	0.0181102	0	0.00145949	0.000958999	0.000456405	0.000735165	0.00163639	0.000563926	0.000459706	8.45966e-05	0.00021869
genus - Sphingomonas	0.00106107	0.000584059	0.00458018	0.0217145	0.0170308	0	0.000606543	0.000689806	0.000456405	0.000735165	0.0015195	0.000563926	0.000459706	0	0.00021869
genus - Sphingobium	0	0	0	0.00165476	0.000616808	0	0	0.000269193	0	0	0	0	0	0	0
genus - Novosphingobium	0.000243525	0	0	0.00133394	0	0	0	0	0	0	0	0	0	0	0
genus - Rhizorhapis	0	0	0	0	0	0	0.000852951	0	0	0	0	0	0	8.45966e-05	0
genus - Sphingopyxis	0	0	0	0	0.000462606	0	0	0	0	0	0	0	0	0	0
genus - uncultured_f_Sphingomonadaceae	0	0	0	0	0	0	0	0	0	0	0.000116885	0	0	0	0
order - Caulobacterales	0.00109586	0.000547555	0.00153825	0.00972595	0.00549987	0	0.000473862	0	0.000557828	0.000455102	0.000634518	0	0.000299808	0	0
family - Caulobacteraceae	0.00109586	0.000365037	0.00153825	0.00972595	0.00549987	0	0.00034118	0	0.000557828	0.000455102	0.000634518	0	0.000299808	0	0
genus - Brevundimonas	0.00109586	0.000365037	0.00153825	0.00972595	0.00549987	0	0	0	0.000557828	0.000227551	0.000634518	0	0.000299808	0	0
genus - Caulobacter	0	0	0	0	0	0	0	0	0	0.000227551	0	0	0	0	0
genus - Phenylobacterium	0	0	0	0	0	0	0.00034118	0	0	0	0	0	0	0	0
family - Hyphomonadaceae	0	0.000182518	0	0	0	0	0.000132681	0	0	0	0	0	0	0	0
genus - Hirschia	0	0.000182518	0	0	0	0	0.000132681	0	0	0	0	0	0	0	0
order - Rhodobacterales	0.00274835	0	0.0047703	0.00430576	0.00157629	0.00274243	0.00286213	0.000521561	0.000845194	7.00158e-05	0.000400748	8.81135e-05	0.000439719	0.00074445	0.000757002
family - Rhodobacteraceae	0.00274835	0	0.0047703	0.00430576	0.00157629	0.00274243	0.00286213	0.000521561	0.000845194	7.00158e-05	0.000400748	8.81135e-05	0.000439719	0.00074445	0.000757002
genus - Paracoccus	0.000539234	0	0.00449376	0.000911808	0.000753876	0	0	0	0.000845194	0	0	0	0.000439719	0.00074445	0.000757002
genus - Defluviimonas	0	0	0	0	0	0.00274243	0.00136472	0.000521561	0	0	0	0	0	0	0
genus - Amaricoccus	0	0	0	0.00319133	0	0	0	0	0	0	0	0	0	0	0
genus - Rhodobacter	0.00220912	0	0	0	0	0	0.0014974	0	0	0	0	0	0	0	0
genus - Gemmobacter	0	0	0	0	0	0	0	0	0	0	0	0	0	0	0
genus - Rubellimicrobium	0	0	0.000276539	0	0.000376938	0	0	0	0	0	0.000400748	8.81135e-05	0	0	0
species - uncultured_bacterium_g_Rubellimicrobium	0	0	0	0	0.000376938	0	0	0	0	0	0.000400748	8.81135e-05	0	0	0
order - Paracaedibacterales	0.00132199	0.00153315	0.000916036	0.000810496	0.000154202	0.000459911	0	0.00159833	0.00141993	0.000595134	0.000267165	0	0	0.000389145	0
family - Paracaedibacteraceae	0.00132199	0.00153315	0.000916036	0.000810496	0.000154202	0.000459911	0	0.00159833	0.00141993	0.000595134	0.000267165	0	0	0.000389145	0
genus - uncultured_f_Paracaedibacteraceae	0	7.30074e-05	0	0.000202624	0	0	0	0.000622508	0.00121708	0.000595134	0.000267165	0	0	0.000389145	0
species - uncultured_prokaryote_f_Paracaedibacteraceae	0	0	0	0	0	0	0	8.41227e-05	0	0	0	0	0	5.0758e-05	0
species - uncultured_bacterium_f_Paracaedibacteraceae	0	0	0	0	0	0	0	0.000471087	0.00121708	0.000595134	0.000267165	0	0	0.000338387	0
genus - Candidatus_Paracaedibacter	0.00132199	0.00146015	0.000916036	0.000607872	0.000154202	0.000459911	0	0.000975823	0.000202847	0	0	0	0	0	0
species - endosymbiont_of	0	0	0	0	0	0.000459911	0	0	0	0	0	0	0	0	0
order - Acetobacterales	0.00045226	0.000292029	0.000639497	0.00312379	0.00191896	0.000187371	0.000113727	0.000286017	0	0.000210047	0.00123564	0.000775399	0	0	0
family - Acetobacteraceae	0.00045226	0.000292029	0.000639497	0.00312379	0.00191896	0.000187371	0.000113727	0.000286017	0	0.000210047	0.00123564	0.000775399	0	0	0
genus - Acetobacter	0.000382682	0.000292029	0.000639497	0.00167165	0.000702476	0.000187371	0.000113727	0.000235544	0	0	0.000517633	0.000687285	0	0	0
genus - Roseomonas	6.95785e-05	0	0	0.00145214	0.00121648	0	0	0	0	0	0.000718007	8.81135e-05	0	0	0
species - Roseomonas_aestuarii	0	0	0	0.00145214	0.00121648	0	0	0	0	0	0	8.81135e-05	0	0	0
genus - Gluconobacter	0	0	0	0	0	0	0	0	0	0.000210047	0	0	0	0	0
species - Gluconobacter_cerinus	0	0	0	0	0	0	0	0	0	0.000210047	0	0	0	0	0
genus - Acidiphilium	0	0	0	0	0	0	0	5.04736e-05	0	0	0	0	0	0	0
species - uncultured_bacterium_g_Acidiphilium	0	0	0	0	0	0	0	5.04736e-05	0	0	0	0	0	0	0
order - Rickettsiales	0.00045226	0.00122287	0.000293823	0.000303936	0	0.000528046	0.00217976	5.04736e-05	0	0	0.000133583	0.000352454	0.000579629	0.00025379	0
family - Mitochondria	0.00045226	0.000949096	0	0.000303936	0	0.000289574	0.000966678	5.04736e-05	0	0	0.000133583	0.000352454	0.00035977	0	0
genus - Mitochondria	0.00045226	0.000949096	0	0.000303936	0	0.000289574	0.000966678	5.04736e-05	0	0	0.000133583	0.000352454	0.00035977	0	0
species - uncultured_bacterium_g_Mitochondria	0.00045226	0.000949096	0	0.000303936	0	0.000289574	0.000966678	5.04736e-05	0	0	0.000133583	0.000352454	0.00035977	0	0
family - Rickettsiaceae	0	0	0	0	0	0	0	0	0	0	0	0	0.000219859	0	0
genus - uncultured_f_Rickettsiaceae	0	0	0	0	0	0	0	0	0	0	0	0	0.000219859	0	0
species - uncultured_bacterium_f_Rickettsiaceae	0	0	0	0	0	0	0	0	0	0	0	0	0.000219859	0	0
species - metagenome_f_Rickettsiaceae	0	0	0	0	0	0	0	0	0	0	0	0	0	0	0
family - AB1	0	0.000273778	0.000293823	0	0	0.000238472	0.00121309	0	0	0	0	0	0	0.00025379	0
genus - AB1	0	0.000273778	0.000293823	0	0	0.000238472	0.00121309	0	0	0	0	0	0	0.00025379	0
species - uncultured_bacterium_g_AB1	0	0.000273778	0.000293823	0	0	0.000238472	0.00121309	0	0	0	0	0	0	0.00025379	0
order - Reyranellales	0.000556628	0.00178868	0	0	0	0	0.00181963	0.000117772	0	0.000630142	0.00138592	0.00026434	0.000379757	0	0
family - Reyranellaceae	0.000556628	0.00178868	0	0	0	0	0.00181963	0.000117772	0	0.000630142	0.00138592	0.00026434	0.000379757	0	0
genus - Reyranella	0.000556628	0.00178868	0	0	0	0	0.00181963	0.000117772	0	0.000630142	0.00138592	0.00026434	0.000379757	0	0
phylum - Cyanobacteria	0.114926	0.160653	0.112742	0.129865	0.12403	0.0749996	0.107377	0.0375692	0.0504243	0.0418694	0.0434144	0.120539	0.0865446	0.0410801	0.0173269
class - Cyanobacteriia	0.114926	0.159393	0.112742	0.129865	0.12403	0.0749996	0.106619	0.0375692	0.0502045	0.0418694	0.0434144	0.120046	0.0864447	0.0410801	0.0173269
order - Chloroplast	0.114926	0.159393	0.112742	0.129865	0.12403	0.0749996	0.106619	0.0375692	0.0500693	0.0418694	0.0434144	0.120046	0.0864447	0.0410801	0.0173269
family - Chloroplast	0.114926	0.159393	0.112742	0.129865	0.12403	0.0749996	0.106619	0.0375692	0.0500693	0.0418694	0.0434144	0.120046	0.0864447	0.0410801	0.0173269
genus - Chloroplast	0.114926	0.159393	0.112742	0.129865	0.12403	0.0749996	0.106619	0.0375692	0.0500693	0.0418694	0.0434144	0.120046	0.0864447	0.0410801	0.0173269
species - Poterioochromonas_sp.	0.114926	0.159393	0.111946	0.1287	0.122762	0.0749996	0.106619	0.0375692	0.0500693	0.0418694	0.0434144	0.120046	0.0858051	0.0409448	0.0173269
order - Cyanobacteriales	0	0	0	0	0	0	0	0	0.000135231	0	0	0	0	0	0
family - Chroococcidiopsaceae	0	0	0	0	0	0	0	0	0.000135231	0	0	0	0	0	0
genus - uncultured_f_Chroococcidiopsaceae	0	0	0	0	0	0	0	0	0.000135231	0	0	0	0	0	0
species - uncultured_cyanobacterium_f_Chroococcidiopsaceae	0	0	0	0	0	0	0	0	0.000135231	0	0	0	0	0	0
class - Vampirivibrionia	0	0.00125938	0	0	0	0	0.000758179	0	0.00021975	0	0	0.000493436	9.9936e-05	0	0
order - Obscuribacterales	0	0.00125938	0	0	0	0	0.000758179	0	0.00021975	0	0	0.000493436	9.9936e-05	0	0
family - Obscuribacteraceae	0	0.00125938	0	0	0	0	0.000758179	0	0.00021975	0	0	0.000493436	9.9936e-05	0	0
genus - Candidatus_Obscuribacter	0	0.00125938	0	0	0	0	0.000758179	0	0.00021975	0	0	0.000493436	9.9936e-05	0	0
phylum - Actinobacteriota	0.017012	0.0142547	0.0388365	0.0386843	0.02899	0.0308992	0.00669093	0.066356	0.0560364	0.0411518	0.0170986	0.0226628	0.0240846	0.133443	0.0196989
class - Actinobacteria	0.017012	0.0142547	0.0388365	0.0386843	0.02899	0.0308992	0.00669093	0.066356	0.0560364	0.0411518	0.0169149	0.0226628	0.0240846	0.133358	0.0196989
order - Bifidobacteriales	0.00667954	0.00684444	0.0239552	0.0196039	0.0176133	0.0246819	0.00185754	0.0597944	0.0510328	0.0384211	0.00652885	0.00928716	0.00823473	0.131209	0.0191437
family - Bifidobacteriaceae	0.00667954	0.00684444	0.0239552	0.0196039	0.0176133	0.0246819	0.00185754	0.0597944	0.0510328	0.0384211	0.00652885	0.00928716	0.00823473	0.131209	0.0191437
genus - Bifidobacterium	0.00667954	0.00684444	0.0239552	0.0196039	0.0176133	0.0246819	0.00185754	0.0597944	0.0510328	0.0384211	0.00652885	0.00928716	0.00823473	0.131209	0.0191437
species - Bifidobacterium_longum	0.00667954	0.00684444	0.0239552	0.0196039	0.0176133	0.0246819	0.00185754	0.0597944	0.0510328	0.0384211	0.00652885	0.00928716	0.00823473	0.131209	0.0191437
species - Bifidobacterium_animalis	0	0	0	0	0	0	0	0	0	0	0	0	0	0	0
species - Bifidobacterium_bifidum	0	0	0	0	0	0	0	0	0	0	0	0	0	0	0
genus - Gardnerella	0	0	0	0	0	0	0	0	0	0	0	0	0	0	0
species - Gardnerella_vaginalis	0	0	0	0	0	0	0	0	0	0	0	0	0	0	0
order - Corynebacteriales	0.00895824	0.00664367	0.0108887	0.0143188	0.00957766	0.00400293	0.00483339	0.00378552	0.00338078	0.00213548	0.00611141	0.0104679	0.0116326	0.00164117	0.000437379
family - Mycobacteriaceae	0.00723617	0.00626038	0.00494314	0.00726069	0.0053114	0.00204405	0.00483339	0.00111042	0.00212989	0.00208297	0.00355664	0.0074544	0.00861449	0.000812128	0.00021869
genus - Mycobacterium	0.00723617	0.00626038	0.00494314	0.00726069	0.0053114	0.00204405	0.00483339	0.00111042	0.00212989	0.00208297	0.00355664	0.0074544	0.00861449	0.000812128	0.00021869
family - Corynebacteriaceae	0.00172207	0.000383289	0.00577275	0.00705807	0.00409492	0.00187371	0	0.00238908	0.00114946	5.25118e-05	0.00255477	0.00301348	0.00301807	0.000829047	0.00021869
genus - Corynebacterium	0.00154812	0.000255526	0.00463203	0.00531888	0.00358091	0.00163524	0	0.00154786	0.00106494	5.25118e-05	0.00166978	0.0023262	0.0028182	0.000575257	0.00021869
species - Corynebacterium_glucuronolyticum	0	0	0	0.000422133	0	0	0	0.000218719	0	0	0	0	0.000279821	0	0
species - Corynebacterium_suicordis	0	0	0	0	0	0	0	0	0	0	0	0	0	0	5.04668e-05
species - Corynebacterium_propinquum	0	0	0	0	0.00053114	0	0	0	0	0	0	0.000176227	0	0	0
species - Corynebacterium_lipophiloflavum	0.000695785	0	0	0	0.00023987	0	0	0	0	0	0	0	0	0	0
species - Corynebacterium_appendicis	0	0	0	0	0.000428339	0	0	0	0	0	0	0	0	0.000186113	0
species - Corynebacterium_riegelii	0	0	0	0	0.000308404	0	0	0	0	0	0	0	0	0	0
species - Corynebacterium_amycolatum	0	0	0	0	0	0.00013627	0	0	0	0	0	0	0	0	0.000168223
species - Corynebacterium_durum	0	0	0	6.75413e-05	0	8.51687e-05	0	0	0	0	0	0	0	0	0
species - Corynebacterium_matruchotii	0	0	0	0	0	0	0	0	0	0	0	0	0	0	0
species - Corynebacterium_imitans	0	0	0	0	0	0	0	0	0	0	0	0	0	0	0
genus - Lawsonella	0.000173946	0.000127763	0.00114072	0.00173919	0.000514007	0.000238472	0	0.000841227	8.45194e-05	0	0.000884985	0.000687285	0.000199872	0.00025379	0
family - Nocardiaceae	0	0	0.000172837	0	0.000171336	0	0	0.000286017	0.000101423	0	0	0	0	0	0
genus - Rhodococcus	0	0	0	0	0.000171336	0	0	0.000286017	0	0	0	0	0	0	0
genus - Williamsia	0	0	0	0	0	0	0	0	0	0	0	0	0	0	0
genus - Gordonia	0	0	0.000172837	0	0	0	0	0	0.000101423	0	0	0	0	0	0
family - Dietziaceae	0	0	0	0	0	8.51687e-05	0	0	0	0	0	0	0	0	0
genus - Dietzia	0	0	0	0	0	8.51687e-05	0	0	0	0	0	0	0	0	0
order - Propionibacteriales	0.000313103	0	0.00136541	0.00121574	0.000856678	0.000596181	0	0.00100947	0.000811386	0	0.00141932	0.000793021	0.000599616	0.000152274	0
family - Propionibacteriaceae	0.000313103	0	0.00101974	0.00104689	0.000805277	0.000596181	0	0.000858051	0.000811386	0	0.00141932	0.000793021	0.000599616	0.000152274	0
genus - Cutibacterium	0.000313103	0	0.00101974	0.00104689	0.000753876	0.000596181	0	0.000858051	0.000811386	0	0.00121894	0.000793021	0.000599616	0.000152274	0
genus - Propionibacterium	0	0	0	0	0	0	0	0	0	0	0.000200374	0	0	0	0
species - Propionibacterium_westphaliense	0	0	0	0	0	0	0	0	0	0	0.000200374	0	0	0	0
genus - Friedmanniella	0	0	0	0	5.14007e-05	0	0	0	0	0	0	0	0	0	0
family - Nocardioidaceae	0	0	0.000345674	0.000168853	5.14007e-05	0	0	0.000151421	0	0	0	0	0	0	0
genus - Marmoricola	0	0	0.000345674	0	5.14007e-05	0	0	0	0	0	0	0	0	0	0
genus - Nocardioides	0	0	0	0.000168853	0	0	0	0	0	0	0	0	0	0	0
order - Micrococcales	0.000695785	0.000219022	0.00241972	0.00300559	0.000633942	0.000868721	0	0.00176658	0.000811386	0.000595134	0.0023377	0.00091638	0.00163895	0.000355306	0.000117756
family - Micrococcaceae	0.000695785	0.000219022	0.000967887	0.00226263	0.000496873	0.000613215	0	0.00176658	0.000422597	0.000595134	0.00200374	0.000616794	0.00105932	0.000287629	0
genus - Micrococcus	0.000695785	0	0	0.00050656	0.000154202	0.000340675	0	0.000824402	0.000422597	0	0	0	0.000699552	0.000203032	0
genus - Kocuria	0	0.000219022	0.000501227	0.00162099	0.000342671	0.00027254	0	0.000807578	0	0.000595134	0	0.000387699	0.00035977	8.45966e-05	0
genus - Rothia	0	0	0.00046666	0.000135083	0	0	0	0	0	0	0	0.000229095	0	0	0
species - Rothia_aeria	0	0	0.00046666	0	0	0	0	0	0	0	0	0	0	0	0
genus - Arthrobacter	0	0	0	0	0	0	0	0	0	0	0.000333957	0	0	0	0
genus - Pseudarthrobacter	0	0	0	0	0	0	0	0	0	0	0	0	0	0	0
genus - Glutamicibacter	0	0	0	0	0	0	0	0.000134596	0	0	0	0	0	0	0
family - Microbacteriaceae	0	0	0.000604929	0.000185739	0.000137068	0.000153304	0	0	0.000253558	0	0.000333957	0.000299586	0.000119923	0	0
genus - Microbacterium	0	0	0.000604929	0	0	0	0	0	0	0	0	8.81135e-05	0	0	0
genus - Rathayibacter	0	0	0	0	0.000137068	0	0	0	0.000152135	0	0	0.000211472	0	0	0
genus - Pseudoclavibacter	0	0	0	0	0	0.000153304	0	0	0	0	0	0	0.000119923	0	0
species - Zimmermannella_sp.	0	0	0	0	0	0	0	0	0	0	0	0	0.000119923	0	0
genus - Leucobacter	0	0	0	0	0	0	0	0	0.000101423	0	0	0	0	0	0
family - Dermacoccaceae	0	0	0.000276539	0.000287051	0	0	0	0	0.000135231	0	0	0	0.000239846	0	0.000117756
genus - Dermacoccus	0	0	0.000276539	0.000287051	0	0	0	0	0	0	0	0	0	0	0.000117756
genus - Kytococcus	0	0	0	0	0	0	0	0	0	0	0	0	0.000239846	0	0
genus - Yimella	0	0	0	0	0	0	0	0	0.000135231	0	0	0	0	0	0
family - Cellulomonadaceae	0	0	0	0	0	0	0	0	0	0	0	0	0.000219859	0	0
genus - Oerskovia	0	0	0	0	0	0	0	0	0	0	0	0	0	0	0
genus - Cellulomonas	0	0	0	0	0	0	0	0	0	0	0	0	0.000219859	0	0
family - Brevibacteriaceae	0	0	0.000380241	0.000270165	0	0	0	0	0	0	0	0	0	0	0
genus - Brevibacterium	0	0	0.000380241	0.000270165	0	0	0	0	0	0	0	0	0	0	0
species - Brevibacterium_pityocampae	0	0	0	0	0	0	0	0	0	0	0	0	0	0	0
family - Intrasporangiaceae	0	0	8.64185e-05	0	0	0	0	0	0	0	0	0	0	6.76773e-05	0
genus - Arsenicicoccus	0	0	0	0	0	0	0	0	0	0	0	0	0	0	0
family - Dermabacteraceae	0	0	0	0	0	0.000102202	0	0	0	0	0	0	0	0	0
genus - Brachybacterium	0	0	0	0	0	0.000102202	0	0	0	0	0	0	0	0	0
family - Bogoriellaceae	0	0	0.000103702	0	0	0	0	0	0	0	0	0	0	0	0
genus - Georgenia	0	0	0.000103702	0	0	0	0	0	0	0	0	0	0	0	0
order - Pseudonocardiales	0	0.000438044	0	0.000101312	0	0.000749485	0	0	0	0	0.000434144	0.00119834	0.00189878	0	0
family - Pseudonocardiaceae	0	0.000438044	0	0.000101312	0	0.000749485	0	0	0	0	0.000434144	0.00119834	0.00189878	0	0
genus - Pseudonocardia	0	0.000438044	0	0.000101312	0	0.000749485	0	0	0	0	0.000434144	0.00119834	0.00189878	0	0
order - Actinomycetales	0.000173946	0.000109511	0.000207404	0.000439019	0.000308404	0	0	0	0	0	8.34892e-05	0	7.99488e-05	0	0
family - Actinomycetaceae	0.000173946	0.000109511	0.000207404	0.000439019	0.000308404	0	0	0	0	0	8.34892e-05	0	7.99488e-05	0	0
genus - Actinomyces	0.000173946	0.000109511	0.000207404	0.000439019	0	0	0	0	0	0	8.34892e-05	0	7.99488e-05	0	0
species - Schaalia_odontolytica	0	0	0	0	0	0	0	0	0	0	0	0	7.99488e-05	0	0
species - Winkia_neuii	0	0.000109511	0	0	0	0	0	0	0	0	0	0	0	0	0
genus - uncultured_f_Actinomycetaceae	0	0	0	0	0.000308404	0	0	0	0	0	0	0	0	0	0
species - Actinomycetaceae_bacterium	0	0	0	0	0.000308404	0	0	0	0	0	0	0	0	0	0
genus - F0332	0	0	0	0	0	0	0	0	0	0	0	0	0	0	0
species - uncultured_bacterium_g_F0332	0	0	0	0	0	0	0	0	0	0	0	0	0	0	0
order - Frankiales	0.000191341	0	0	0	0	0	0	0	0	0	0	0	0	0	0
family - Nakamurellaceae	0	0	0	0	0	0	0	0	0	0	0	0	0	0	0
genus - Nakamurella	0	0	0	0	0	0	0	0	0	0	0	0	0	0	0
species - uncultured_organism_g_Nakamurella	0	0	0	0	0	0	0	0	0	0	0	0	0	0	0
family - Geodermatophilaceae	0.000191341	0	0	0	0	0	0	0	0	0	0	0	0	0	0
genus - Blastococcus	0.000191341	0	0	0	0	0	0	0	0	0	0	0	0	0	0
genus - Modestobacter	0	0	0	0	0	0	0	0	0	0	0	0	0	0	0
class - Thermoleophilia	0	0	0	0	0	0	0	0	0	0	0.000183676	0	0	0	0
order - Gaiellales	0	0	0	0	0	0	0	0	0	0	0.000183676	0	0	0	0
family - uncultured_o_Gaiellales	0	0	0	0	0	0	0	0	0	0	0.000183676	0	0	0	0
genus - uncultured_o_Gaiellales	0	0	0	0	0	0	0	0	0	0	0.000183676	0	0	0	0
class - Acidimicrobiia	0	0	0	0	0	0	0	0	0	0	0	0	0	8.45966e-05	0
order - Microtrichales	0	0	0	0	0	0	0	0	0	0	0	0	0	8.45966e-05	0
family - Microtrichaceae	0	0	0	0	0	0	0	0	0	0	0	0	0	8.45966e-05	0
genus - IMCC26207	0	0	0	0	0	0	0	0	0	0	0	0	0	8.45966e-05	0
phylum - Bdellovibrionota	0.00426168	0.00399715	0.00335304	0.00401871	0.00378652	0.00144787	0.0144812	0.0468732	0.0437811	0.0551374	0.00704649	0.00949863	0.0175887	0.0115559	0.0041551
class - Bdellovibrionia	0.00426168	0.00399715	0.00335304	0.00401871	0.00378652	0.00144787	0.0144812	0.0468732	0.0437811	0.0551374	0.00704649	0.00949863	0.0175887	0.0115559	0.0041551
order - Bdellovibrionales	0.00426168	0.00399715	0.00326662	0.00401871	0.00378652	0.00144787	0.0144812	0.0468732	0.0437811	0.0547523	0.00704649	0.00949863	0.0175887	0.0115559	0.0041551
family - Bdellovibrionaceae	0.00426168	0.00399715	0.00326662	0.00401871	0.00378652	0.00144787	0.0144812	0.0468732	0.0437811	0.0547523	0.00704649	0.00949863	0.0175887	0.0115559	0.0041551
genus - Bdellovibrio	0.00426168	0.00399715	0.00326662	0.00401871	0.00378652	0.00144787	0.0144812	0.0468732	0.0437811	0.0547523	0.00704649	0.00949863	0.0175887	0.0115559	0.0041551
species - uncultured_bacterium_g_Bdellovibrio	0.0016351	0.00177043	0	0	0.000154202	0.000647282	0.00940142	0.000336491	0.000135231	0.000280063	0.000250468	0.000422945	0.000279821	0.000287629	0
species - Bdellovibrio_sp.	0	0	0	0	0	0	0	0	0	0	0	0	0	0	0
species - metagenome_g_Bdellovibrio	0	0	0	0	0	0	0	0	0	0	0	0	0.000179885	0	0
order - Bacteriovoracales	0	0	8.64185e-05	0	0	0	0	0	0	0.000385087	0	0	0	0	0
family - Bacteriovoracaceae	0	0	8.64185e-05	0	0	0	0	0	0	0.000385087	0	0	0	0	0
genus - Bacteriovorax	0	0	8.64185e-05	0	0	0	0	0	0	0.000385087	0	0	0	0	0
phylum - Firmicutes	0.00175686	0.00160616	0.0115455	0.00889857	0.00409492	0.00470131	0.000265363	0.00484547	0.00212989	0.00589883	0.0046587	0.00525156	0.00603614	0.00225027	0.000723358
class - Clostridia	0	9.12592e-05	0.00122714	0.00178985	0.000411205	0.00013627	0	8.41227e-05	0.000321174	0.000367583	0.00165309	0.000299586	0.000819476	0.000219951	5.04668e-05
order - Lachnospirales	0	0	5.18511e-05	0	0	0	0	0	0	0.000122528	0	5.28681e-05	7.99488e-05	0.000118435	0
family - Lachnospiraceae	0	0	5.18511e-05	0	0	0	0	0	0	0.000122528	0	5.28681e-05	7.99488e-05	0.000118435	0
genus - Roseburia	0	0	0	0	0	0	0	0	0	0	0	0	0	0	0
genus - Blautia	0	0	0	0	0	0	0	0	0	0.000122528	0	0	0	0	0
genus - [Ruminococcus]_gnavus_group	0	0	0	0	0	0	0	0	0	0	0	0	0	0	0
genus - [Ruminococcus]_torques_group	0	0	0	0	0	0	0	0	0	0	0	0	0	0	0
genus - Agathobacter	0	0	0	0	0	0	0	0	0	0	0	0	0	0	0
genus - [Eubacterium]_hallii_group	0	0	0	0	0	0	0	0	0	0	0	0	0	0	0
genus - Anaerostipes	0	0	0	0	0	0	0	0	0	0	0	0	0	0	0
species - Anaerostipes_caccae	0	0	0	0	0	0	0	0	0	0	0	0	0	0	0
genus - Robinsoniella	0	0	0	0	0	0	0	0	0	0	0	0	0	0	0
genus - Lachnoanaerobaculum	0	0	0	0	0	0	0	0	0	0	0	5.28681e-05	7.99488e-05	0	0
order - Oscillospirales	0	0	0.000259255	0.000101312	0	0	0	3.36491e-05	0	0	0.000133583	0	0	0	0
family - Ruminococcaceae	0	0	0.000259255	0.000101312	0	0	0	3.36491e-05	0	0	0	0	0	0	0
genus - Faecalibacterium	0	0	0.000259255	0.000101312	0	0	0	0	0	0	0	0	0	0	0
species - uncultured_bacterium_g_Faecalibacterium	0	0	0.000259255	0	0	0	0	0	0	0	0	0	0	0	0
genus - [Eubacterium]_siraeum_group	0	0	0	0	0	0	0	0	0	0	0	0	0	0	0
species - [Eubacterium]_siraeum	0	0	0	0	0	0	0	0	0	0	0	0	0	0	0
genus - Ruminococcus	0	0	0	0	0	0	0	3.36491e-05	0	0	0	0	0	0	0
species - Clostridium_islandicum	0	0	0	0	0	0	0	3.36491e-05	0	0	0	0	0	0	0
family - Ethanoligenenaceae	0	0	0	0	0	0	0	0	0	0	0.000133583	0	0	0	0
genus - Ethanoligenens	0	0	0	0	0	0	0	0	0	0	0.000133583	0	0	0	0
species - uncultured_bacterium_g_Ethanoligenens	0	0	0	0	0	0	0	0	0	0	0.000133583	0	0	0	0
order - Clostridiales	0	0	0	0.000101312	0	0	0	0	0	0	0	0	0	0	0
family - Clostridiaceae	0	0	0	0.000101312	0	0	0	0	0	0	0	0	0	0	0
genus - Clostridium_sensu_stricto_1	0	0	0	0	0	0	0	0	0	0	0	0	0	0	0
genus - Clostridium_sensu_stricto_11	0	0	0	0.000101312	0	0	0	0	0	0	0	0	0	0	0
order - Peptostreptococcales-Tissierellales	0	9.12592e-05	0.000916036	0.00158722	0.000411205	0.00013627	0	5.04736e-05	0.000321174	0.000245055	0.0015195	0.000246718	0.000739527	0.000101516	5.04668e-05
family - Peptostreptococcaceae	0	0	0	0	0	0	0	0	0	0	0	0	0	0	0
genus - Romboutsia	0	0	0	0	0	0	0	0	0	0	0	0	0	0	0
family - Peptostreptococcales-Tissierellales	0	9.12592e-05	0.000916036	0.00158722	0.000411205	0.00013627	0	5.04736e-05	0.000321174	0.000245055	0.0015195	0.000246718	0.000739527	0.000101516	0
genus - Finegoldia	0	9.12592e-05	8.64185e-05	0	0	0	0	0	0	0	0.000834892	0	0.000339783	0	0
species - uncultured_bacterium_g_Finegoldia	0	0	0	0	0	0	0	0	0	0	0	0	0.000339783	0	0
genus - Anaerococcus	0	0	0.000708631	0.00119886	0.000257003	0.00013627	0	5.04736e-05	0.000321174	0.000140032	0.000551029	0.000123359	0.000339783	0.000101516	0
species - Anaerococcus_prevotii	0	0	0	0	0	0	0	0	0	0	0.000551029	0	0.00013991	0	0
species - Anaerococcus_nagyae	0	0	0	0.000337707	3.42671e-05	0	0	0	0	0	0	0	0	0	0
species - Anaerococcus_hydrogenalis	0	0	0	0	0.000222736	0	0	0	0	0	0	0	0	0	0
genus - Peptoniphilus	0	0	0.000120986	0.000388363	0	0	0	0	0	0	0	0.000123359	5.99616e-05	0	0
species - Peptoniphilus_obesi	0	0	0.000120986	0	0	0	0	0	0	0	0	0	0	0	0
species - Peptoniphilus_coxii	0	0	0	8.44267e-05	0	0	0	0	0	0	0	0	5.99616e-05	0	0
genus - Helcococcus	0	0	0	0	0.000154202	0	0	0	0	0	0	0	0	0	0
species - uncultured_bacterium_g_Helcococcus	0	0	0	0	0.000154202	0	0	0	0	0	0	0	0	0	0
genus - Ezakiella	0	0	0	0	0	0	0	0	0	0.000105024	0.000133583	0	0	0	0
family - Thermotaleaceae	0	0	0	0	0	0	0	0	0	0	0	0	0	0	5.04668e-05
genus - Geosporobacter	0	0	0	0	0	0	0	0	0	0	0	0	0	0	5.04668e-05
species - Geosporobacter_ferrireducens	0	0	0	0	0	0	0	0	0	0	0	0	0	0	5.04668e-05
class - Bacilli	0.00175686	0.0015149	0.0103184	0.00672036	0.00368371	0.00456504	0.000265363	0.00476134	0.00180872	0.00553124	0.00300561	0.00495198	0.00521666	0.00203032	0.000672891
order - Staphylococcales	0.00132199	0.00109511	0.00406167	0.00388363	0.00154202	0.00376446	0.000265363	0.00217037	0.00153825	0.00101523	0.00183676	0.00283725	0.00241845	0.000845966	0.000571957
family - Staphylococcaceae	0.00123502	0.00109511	0.00406167	0.00388363	0.00154202	0.00376446	0.000265363	0.00217037	0.00153825	0.000945213	0.00183676	0.00283725	0.00241845	0.000845966	0.000571957
genus - Staphylococcus	0.00123502	0.00109511	0.00406167	0.00388363	0.00154202	0.00376446	0.000265363	0.00211989	0.00153825	0.000945213	0.00183676	0.00283725	0.00241845	0.000845966	0.000571957
species - Staphylococcus_pettenkoferi	0	0	0	0	0	0	0	0	0	0	0	0	0	0	0
genus - Jeotgalicoccus	0	0	0	0	0	0	0	5.04736e-05	0	0	0	0	0	0	0
family - Gemellaceae	8.69732e-05	0	0	0	0	0	0	0	0	7.00158e-05	0	0	0	0	0
genus - Gemella	8.69732e-05	0	0	0	0	0	0	0	0	7.00158e-05	0	0	0	0	0
order - Lactobacillales	0.000365287	0.000419792	0.00613571	0.00261723	0.00214169	0.000493979	0	0.00161516	0.000270462	0.000367583	0.00116885	0.00211472	0.00267829	0.00118435	0.000100934
family - Streptococcaceae	0	0.000419792	0.00589374	0.00135083	0.000548274	0.000493979	0	0.000605683	0.000270462	0.000367583	0.00061782	0.00162129	0.000879437	0.00109976	0.000100934
genus - Lactococcus	0	0.000164267	0	0.000523445	6.85342e-05	0	0	0	0	0	0	0	0	0.000287629	0
genus - Streptococcus	0	0.000255526	0.00589374	0.000827381	0.00047974	0.000493979	0	0.000605683	0.000270462	0.000367583	0.00061782	0.00162129	0.000879437	0.000812128	0.000100934
species - Streptococcus_salivarius	0	0	0	0	0	0	0	0	0	0	0	0	0.000279821	0	0
species - Streptococcus_suis	0	0	0	0	0	0	0	0.000252368	0.000270462	0	0	0.00026434	0	0	0
family - Enterococcaceae	0	0	0	0.000354592	8.56678e-05	0	0	0.00037014	0	0	0	0	0	8.45966e-05	0
genus - Enterococcus	0	0	0	0.000354592	8.56678e-05	0	0	0.00037014	0	0	0	0	0	8.45966e-05	0
species - Enterococcus_cecorum	0	0	0	0.000354592	8.56678e-05	0	0	0.00037014	0	0	0	0	0	8.45966e-05	0
family - Lactobacillaceae	0	0	0	0.00025328	0.000582541	0	0	0.000168245	0	0	0	7.04908e-05	0.00035977	0	0
genus - Lactobacillus	0	0	0	0.00025328	0.000582541	0	0	0.000168245	0	0	0	7.04908e-05	0.00035977	0	0
family - Carnobacteriaceae	0.000365287	0	0	0.000523445	0.000925212	0	0	0.00018507	0	0	0.000551029	0.000422945	0.00143908	0	0
genus - Dolosigranulum	0.000365287	0	0	0.000455904	0.000925212	0	0	0	0	0	0.000551029	0.000158604	0.000939399	0	0
genus - Granulicatella	0	0	0	0	0	0	0	0.00018507	0	0	0	0.00026434	0.00049968	0	0
genus - Trichococcus	0	0	0	6.75413e-05	0	0	0	0	0	0	0	0	0	0	0
family - Leuconostocaceae	0	0	0	6.75413e-05	0	0	0	0.000252368	0	0	0	0	0	0	0
genus - Leuconostoc	0	0	0	6.75413e-05	0	0	0	0.000252368	0	0	0	0	0	0	0
family - Aerococcaceae	0	0	0.000241972	6.75413e-05	0	0	0	0	0	0	0	0	0	0	0
genus - Eremococcus	0	0	0.000241972	0	0	0	0	0	0	0	0	0	0	0	0
species - uncultured_bacterium_g_Eremococcus	0	0	0.000241972	0	0	0	0	0	0	0	0	0	0	0	0
genus - Abiotrophia	0	0	0	0	0	0	0	0	0	0	0	0	0	0	0
species - uncultured_bacterium_g_Abiotrophia	0	0	0	0	0	0	0	0	0	0	0	0	0	0	0
genus - Facklamia	0	0	0	6.75413e-05	0	0	0	0	0	0	0	0	0	0	0
species - Facklamia_hominis	0	0	0	6.75413e-05	0	0	0	0	0	0	0	0	0	0	0
order - Bacillales	0	0	0.000120986	0.000118197	0	0.000306607	0	0.00055521	0	0.000857693	0	0	0.000119923	0	0
family - Bacillaceae	0	0	0.000120986	0.000118197	0	0.000306607	0	0.00018507	0	0.000542622	0	0	0.000119923	0	0
genus - Bacillus	0	0	0.000120986	0.000118197	0	0.000306607	0	0.00018507	0	0.000542622	0	0	0.000119923	0	0
species - Lactobacillus_vaginalis	0	0	0	0	0	0	0	0	0	0	0	0	0	0	0
family - Planococcaceae	0	0	0	0	0	0	0	0.00037014	0	0.000315071	0	0	0	0	0
genus - Psychrobacillus	0	0	0	0	0	0	0	0	0	0.000175039	0	0	0	0	0
genus - Solibacillus	0	0	0	0	0	0	0	0	0	0.000140032	0	0	0	0	0
genus - Planococcus	0	0	0	0	0	0	0	0	0	0	0	0	0	0	0
genus - Lysinibacillus	0	0	0	0	0	0	0	0.000117772	0	0	0	0	0	0	0
order - Erysipelotrichales	0	0	0	0	0	0	0	0	0	0.000420095	0	0	0	0	0
family - Erysipelotrichaceae	0	0	0	0	0	0	0	0	0	0.000420095	0	0	0	0	0
genus - Turicibacter	0	0	0	0	0	0	0	0	0	0.000420095	0	0	0	0	0
species - uncultured_bacterium_g_Turicibacter	0	0	0	0	0	0	0	0	0	0.000420095	0	0	0	0	0
order - Paenibacillales	6.95785e-05	0	0	0	0	0	0	0.000319666	0	0	0	0	0	0	0
family - Paenibacillaceae	6.95785e-05	0	0	0	0	0	0	0.000319666	0	0	0	0	0	0	0
genus - Paenibacillus	6.95785e-05	0	0	0	0	0	0	0.000319666	0	0	0	0	0	0	0
species - Paenibacillus_timonensis	0	0	0	0	0	0	0	0.000319666	0	0	0	0	0	0	0
order - Exiguobacterales	0	0	0	0.000101312	0	0	0	0	0	0	0	0	0	0	0
family - Exiguobacteraceae	0	0	0	0.000101312	0	0	0	0	0	0	0	0	0	0	0
genus - Exiguobacterium	0	0	0	0.000101312	0	0	0	0	0	0	0	0	0	0	0
order - Thermoactinomycetales	0	0	0	0	0	0	0	0.000100947	0	0	0	0	0	0	0
family - Thermoactinomycetaceae	0	0	0	0	0	0	0	0.000100947	0	0	0	0	0	0	0
genus - Laceyella	0	0	0	0	0	0	0	0.000100947	0	0	0	0	0	0	0
order - Brevibacillales	0	0	0	0	0	0	0	0	0	0	0	0	0	0	0
family - Brevibacillaceae	0	0	0	0	0	0	0	0	0	0	0	0	0	0	0
genus - Brevibacillus	0	0	0	0	0	0	0	0	0	0	0	0	0	0	0
class - Negativicutes	0	0	0	0.000388363	0	0	0	0	0	0	0	0	0	0	0
order - Veillonellales-Selenomonadales	0	0	0	0.000388363	0	0	0	0	0	0	0	0	0	0	0
family - Veillonellaceae	0	0	0	0.000388363	0	0	0	0	0	0	0	0	0	0	0
genus - Veillonella	0	0	0	0.000388363	0	0	0	0	0	0	0	0	0	0	0
phylum - Verrucomicrobiota	0.00257441	0.0141269	0.0270835	0.000658528	0.0021931	0.0012094	0.00739224	0.000100947	0.000152135	0	0	0.000863512	0.00169891	0	0.000622424
class - Chlamydiae	0.00257441	0.0141269	0.0270835	0.000658528	0.0021931	0.0012094	0.00589484	0.000100947	0.000152135	0	0	0	0.000439719	0	0.000622424
order - Chlamydiales	0.00257441	0.0141269	0.0270835	0.000658528	0.0021931	0.0012094	0.00589484	0.000100947	0.000152135	0	0	0	0.000439719	0	0.000622424
family - Parachlamydiaceae	0.00238306	0.0136889	0.0270835	0.000658528	0.0021931	0.0012094	0.00562948	0.000100947	0	0	0	0	0.000439719	0	0.000622424
genus - Neochlamydia	0.00238306	0.0136889	0.0270835	0.000658528	0.0021931	0.0012094	0.00562948	0	0	0	0	0	0.000439719	0	0.000622424
species - metagenome_g_Neochlamydia	0.00238306	0.0136889	0.0270835	0.000658528	0.0021931	0.0012094	0.00562948	0	0	0	0	0	0.000439719	0	0.000622424
genus - Candidatus_Rubidus	0	0	0	0	0	0	0	0.000100947	0	0	0	0	0	0	0
species - Candidatus_Rubidus	0	0	0	0	0	0	0	0.000100947	0	0	0	0	0	0	0
family - cvE6	0	0	0	0	0	0	0	0	0	0	0	0	0	0	0
genus - cvE6	0	0	0	0	0	0	0	0	0	0	0	0	0	0	0
class - Verrucomicrobiae	0	0	0	0	0	0	0.0014974	0	0	0	0	0.000863512	0.00125919	0	0
order - Verrucomicrobiales	0	0	0	0	0	0	0	0	0	0	0	0	0	0	0
family - Akkermansiaceae	0	0	0	0	0	0	0	0	0	0	0	0	0	0	0
genus - Akkermansia	0	0	0	0	0	0	0	0	0	0	0	0	0	0	0
order - Pedosphaerales	0	0	0	0	0	0	0.0014974	0	0	0	0	0.000863512	0.00125919	0	0
family - Pedosphaeraceae	0	0	0	0	0	0	0.0014974	0	0	0	0	0.000863512	0.00125919	0	0
genus - SH3-11	0	0	0	0	0	0	0.0014974	0	0	0	0	0.000863512	0.00125919	0	0
class - Lentisphaeria	0	0	0	0	0	0	0	0	0	0	0	0	0	0	0
order - Victivallales	0	0	0	0	0	0	0	0	0	0	0	0	0	0	0
family - Victivallaceae	0	0	0	0	0	0	0	0	0	0	0	0	0	0	0
genus - Victivallis	0	0	0	0	0	0	0	0	0	0	0	0	0	0	0
species - Victivallis_vadensis	0	0	0	0	0	0	0	0	0	0	0	0	0	0	0
phylum - Myxococcota	0.000782758	0.000657066	0.00065678	0.000979349	0	0	0.000966678	0	0	0	0	0.00766587	0.000719539	0.000524499	0
class - Polyangia	0.000782758	0.000657066	0.00065678	0.000979349	0	0	0.000966678	0	0	0	0	0.00766587	0.000719539	0.000524499	0
order - Polyangiales	0.000782758	0.000438044	0.00065678	0.000979349	0	0	0.000966678	0	0	0	0	0.00766587	0.000719539	0.000524499	0
family - Polyangiaceae	0.000782758	0.000438044	0.00065678	0.000979349	0	0	0.000966678	0	0	0	0	0.00766587	0.000719539	0.000524499	0
genus - Pajaroellobacter	0.000782758	0.000438044	0.00065678	0.000979349	0	0	0.000966678	0	0	0	0	0.00766587	0.000719539	0.000524499	0
species - uncultured_Polyangiaceae_g_Pajaroellobacter	0.000782758	0.000438044	0.00065678	0.000979349	0	0	0.000966678	0	0	0	0	0.00766587	0.000719539	0.000524499	0
order - mle1-27	0	0.000219022	0	0	0	0	0	0	0	0	0	0	0	0	0
family - mle1-27	0	0.000219022	0	0	0	0	0	0	0	0	0	0	0	0	0
genus - mle1-27	0	0.000219022	0	0	0	0	0	0	0	0	0	0	0	0	0
phylum - Fusobacteriota	0	9.12592e-05	0.000120986	0	0	0	0.000208499	0	0	0	0	0.000105736	0	0	0
class - Fusobacteriia	0	9.12592e-05	0.000120986	0	0	0	0.000208499	0	0	0	0	0.000105736	0	0	0
order - Fusobacteriales	0	9.12592e-05	0.000120986	0	0	0	0.000208499	0	0	0	0	0.000105736	0	0	0
family - Fusobacteriaceae	0	0	0	0	0	0	0	0	0	0	0	0	0	0	0
genus - Fusobacterium	0	0	0	0	0	0	0	0	0	0	0	0	0	0	0
family - Leptotrichiaceae	0	9.12592e-05	0.000120986	0	0	0	0.000208499	0	0	0	0	0.000105736	0	0	0
genus - uncultured_f_Leptotrichiaceae	0	9.12592e-05	0	0	0	0	0.000208499	0	0	0	0	0.000105736	0	0	0
genus - Leptotrichia	0	0	0.000120986	0	0	0	0	0	0	0	0	0	0	0	0
species - Leptotrichia_wadei	0	0	0	0	0	0	0	0	0	0	0	0	0	0	0
species - uncultured_bacterium_g_Leptotrichia	0	0	0	0	0	0	0	0	0	0	0	0	0	0	0
