# Supplementary material for: IL-26 from innate lymphoid cells regulates early-life gut epithelial homeostasis by shaping microbiota composition
Source: EMBO J. 2025 Oct 22;44(23):6832–56. doi: 10.1038/s44318-025-00588-w (PMC12669248; doi:10.1038/s44318-025-00588-w)
Supplement: Supplementary file 8 — Dataset EV6 [file 44318_2025_588_MOESM8_ESM.zip › Dataset EV6/Dataset EV6.xlsx]

## Sheet: Sheet1
DEGs in il26KO guts compared to WT when reared germ-free
SYMBOL	GENENAME	log2FC	p.value
crabp1b	cellular retinoic acid binding protein 1b	1.49642	0.0222436
padi2	peptidyl arginine deiminase, type II	0.393103	0.0155847
jazf1b	JAZF zinc finger 1b	0.573243	0.0170106
slc37a4b	solute carrier family 37 member 4b	0.488726	0.0280476
zgc:194312	zgc:194312	-0.817183	0.0260224
txndc15	thioredoxin domain containing 15	-0.259347	0.0288287
fhl3b	four and a half LIM domains 3b	-0.302759	0.0289923
apoa1a	apolipoprotein A-Ia	-0.374236	0.0202449
prrg1	proline rich Gla (G-carboxyglutamic acid) 1	0.475611	0.0459579
mrpl34	mitochondrial ribosomal protein L34	-0.238522	0.0312023
zgc:172341	NA	-1.27916	0.0101739
tnfrsf21	tumor necrosis factor receptor superfamily, member 21	-0.412592	0.0133164
spartb	spartin b	0.532905	0.0222038
tnni2b.1	troponin I type 2b (skeletal, fast), tandem duplicate 1	1.49537	0.0304694
chrng	cholinergic receptor, nicotinic, gamma	1.61344	0.032695
ahi1	Abelson helper integration site 1	0.242735	0.0456278
dusp23b	dual specificity phosphatase 23b	1.09516	4.20119e-05
fbxo32	F-box protein 32	0.42653	0.0459027
nt5c2b	5'-nucleotidase, cytosolic IIb	-0.359396	0.0214049
glcci1a	glucocorticoid induced 1a	0.261569	0.0131858
npepps	aminopeptidase puromycin sensitive	0.946352	0.013066
zgc:76872	zgc:76872	-0.452351	0.00523283
apoeb	apolipoprotein Eb	-0.555924	0.013381
tnnt2c	troponin T2c, cardiac	1.48025	0.0276182
cxcl12b	chemokine (C-X-C motif) ligand 12b (stromal cell-derived factor 1)	0.663496	0.0102394
cacng6a	calcium channel, voltage-dependent, gamma subunit 6a	1.25092	0.0160909
p4ha1b	prolyl 4-hydroxylase, alpha polypeptide I b	-0.451708	0.0439192
rpl22	ribosomal protein L22	-0.179377	0.0274517
nr3c2	nuclear receptor subfamily 3, group C, member 2	-0.678594	0.0251999
nme3	NME/NM23 nucleoside diphosphate kinase 3	-0.58301	0.0409033
si:ch211-15e22.3	NA	-0.507402	0.0496884
LOC100329294	uncharacterized LOC100329294	1.21487	0.00426394
crym	crystallin, mu	0.404231	0.0275025
pik3cg	phosphatidylinositol-4,5-bisphosphate 3-kinase, catalytic subunit gamma	-0.256146	0.0414951
ppm1ba	protein phosphatase, Mg2+/Mn2+ dependent, 1Ba	0.421802	0.00538606
gng2	guanine nucleotide binding protein (G protein), gamma 2	-0.330298	0.0140813
nsa2	NSA2 ribosome biogenesis homolog (S. cerevisiae)	-0.202408	0.0483837
odam	odontogenic, ameloblast associated	6.57608	0.0411606
krt93	keratin 93	7.35695	0.0243707
tmem106c	transmembrane protein 106C	-0.233836	0.035873
btf3	basic transcription factor 3	-0.192892	0.0393981
foxred1	FAD-dependent oxidoreductase domain containing 1	-0.23659	0.0296508
selenop	selenoprotein P	-0.41591	0.0032687
fthl31	ferritin, heavy polypeptide-like 31	-0.63713	0.00867769
baiap2l1a	BAR/IMD domain containing adaptor protein 2 like 1a	0.526796	0.00127141
ldhba	lactate dehydrogenase Ba	-0.415645	0.0189208
dlx4b	distal-less homeobox 4b	2.10003	0.00570126
hspa8b	heat shock protein family A (Hsp70) member 8b	0.784518	0.04305
ctbs	chitobiase, di-N-acetyl-	-0.420898	0.0478521
dhx38	DEAH (Asp-Glu-Ala-His) box polypeptide 38	-0.235708	0.022047
dmd	dystrophin	0.533595	0.0101748
rbpms2b	RNA binding protein, mRNA processing factor 2b	0.242973	0.0117089
ncoa4	nuclear receptor coactivator 4	-0.387336	0.00775745
hmox2a	heme oxygenase 2a	-0.30133	0.0328182
gtpbp4	GTP binding protein 4	-0.213797	0.0448805
gabarapl2	GABA(A) receptor-associated protein like 2	-0.234597	0.0324124
rgma	repulsive guidance molecule BMP co-receptor a	0.527767	0.0468763
slc25a5	solute carrier family 25 member 5	-0.179709	0.0397281
si:ch211-240l19.6	si:ch211-240l19.6	-0.619839	0.0126622
rplp2l	ribosomal protein, large P2, like	-0.200097	0.0157236
tspan5b	tetraspanin 5b	0.286756	0.0175799
rgs7bpb	regulator of G protein signaling 7 binding protein b	-0.794336	0.0345974
smyhc2	slow myosin heavy chain 2	1.51946	0.0175484
clp1	cleavage factor polyribonucleotide kinase subunit 1	0.530852	0.0377978
gdi2	GDP dissociation inhibitor 2	-0.327502	0.000651034
ccnd1	cyclin D1	0.423017	0.00323188
aifm4	apoptosis inducing factor mitochondria associated 4	0.462341	0.0499955
sytl4	synaptotagmin-like 4	0.458637	0.0056644
ell2	elongation factor for RNA polymerase II 2	-0.252877	0.0396905
zp3d.2	zona pellucida glycoprotein 3d tandem duplicate 2	-0.976661	0.0250752
txnipb	thioredoxin interacting protein b	0.966407	0.0226571
prkag2a	protein kinase, AMP-activated, gamma 2 non-catalytic subunit a	-0.236814	0.0223148
dhrs7ca	dehydrogenase/reductase (SDR family) member 7Ca	1.37243	0.044295
oxtr	NA	0.524174	0.0467986
il17ra1a	interleukin 17 receptor A1a	-0.503973	0.00785629
fthl28	ferritin, heavy polypeptide-like 28	-0.642177	0.0128422
cyb5r3	cytochrome b5 reductase 3	0.252175	0.0105779
rpl26	ribosomal protein L26	-0.168936	0.0457524
dele1	DAP3 binding cell death enhancer 1	-0.200899	0.0390798
gamt	guanidinoacetate N-methyltransferase	-0.263827	0.0381194
hbbe1.1	hemoglobin beta embryonic-1.1	-0.831536	0.0036019
paxbp1	PAX3 and PAX7 binding protein 1	-0.615925	0.000530988
cep83	centrosomal protein 83	0.371065	0.0166328
macrod1	mono-ADP ribosylhydrolase 1	-0.280723	0.03386
rnd1a	Rho family GTPase 1a	-0.577888	0.00888826
gnmt	glycine N-methyltransferase	-0.25531	0.0408759
prkacba	protein kinase, cAMP-dependent, catalytic, beta a	-0.769431	0.0157705
rps7	ribosomal protein S7	-0.15885	0.0461414
gng13a	guanine nucleotide binding protein (G protein), gamma 13a	3.05239	0.0359028
vim	vimentin	-0.371724	0.0168335
tulp4a	TUB like protein 4a	-0.285041	0.00337852
xpnpep2	X-prolyl aminopeptidase (aminopeptidase P) 2, membrane-bound	-0.359302	0.0275888
zgc:136864	zgc:136864	-0.272031	0.025665
prr5a	proline rich 5a (renal)	-0.585205	0.000166065
palm2akap2	palm2 and akap2 fusion	0.230704	0.0202051
zak	sterile alpha motif and leucine zipper containing kinase AZK	-0.287542	0.0418443
stat2	signal transducer and activator of transcription 2	0.29007	0.0166835
ucp2	uncoupling protein 2	-0.57314	0.0497728
alcama	activated leukocyte cell adhesion molecule a	-0.237667	0.0165694
wnt5b	wingless-type MMTV integration site family, member 5b	0.200116	0.0466791
rps17	ribosomal protein S17	-0.26173	0.00935183
idh2	isocitrate dehydrogenase (NADP(+)) 2	-0.251185	0.00253421
fgf13b	fibroblast growth factor 13b	-0.306936	0.0182626
qpctla	glutaminyl-peptide cyclotransferase-like a	0.235672	0.0236739
cav3	caveolin 3	1.46245	0.0220749
rpl36	ribosomal protein L36	-0.185677	0.036454
lsamp	limbic system associated membrane protein	0.833799	0.0324863
grasp	NA	-0.27842	0.0485162
enpp2	ectonucleotide pyrophosphatase/phosphodiesterase 2	0.405986	0.032648
samhd1	SAM domain and HD domain 1	-0.660776	0.0402246
chsy3	chondroitin sulfate synthase 3	-0.317829	0.0204075
nrxn3a	neurexin 3a	0.691947	0.0096335
cdkal1	CDK5 regulatory subunit associated protein 1-like 1	-0.246881	0.0252073
krt18b	keratin 18b	-0.51939	0.0376859
pkn1b	protein kinase N1b	-0.460973	0.0257668
clic2	chloride intracellular channel 2	4.88003	4.07785e-07
ghrl	ghrelin/obestatin prepropeptide	1.08776	0.043654
msrb3	methionine sulfoxide reductase B3	0.354743	0.0128739
rplp1	ribosomal protein, large, P1	-0.173496	0.037478
aacs	acetoacetyl-CoA synthetase	0.548941	0.0328978
gck	glucokinase (hexokinase 4)	0.736268	0.0410066
rps16	ribosomal protein S16	-0.21434	0.0357295
camk2a	calcium/calmodulin-dependent protein kinase II alpha	1.99316	0.00398066
tubgcp4	tubulin, gamma complex associated protein 4	-0.336477	0.0370229
unc5c	NA	0.827304	0.00340908
mnx2b	motor neuron and pancreas homeobox 2b	0.26271	0.0435214
slc31a1	solute carrier family 31 member 1	-0.794248	0.0240483
txnl4b	thioredoxin-like 4B	0.367411	0.0123196
cishb	cytokine inducible SH2-containing protein b	-0.836353	0.0238648
2002-10-01	organic cation transporter 2	0.730347	0.000932911
jak2a	Janus kinase 2a	-0.213379	0.0308458
aqp1a.1	aquaporin 1a (Colton blood group), tandem duplicate 1	-0.315426	0.0363196
zgc:172139	zgc:172139	0.270885	0.0318005
si:ch211-202h22.8	si:ch211-202h22.8	1.48731	0.0180536
fermt2	FERM domain containing kindlin 2	0.259411	0.0234293
myod1	myogenic differentiation 1	1.531	0.00881401
ponzr5	plac8 onzin related protein 5	3.99822	0.0359859
bmp7b	bone morphogenetic protein 7b	0.377629	0.0217073
acbd7	acyl-CoA binding domain containing 7	-0.589728	0.00282443
angptl2a	angiopoietin-like 2a	2.30617	0.0473075
zgc:114188	zgc:114188	-0.20758	0.0369163
gsk3bb	glycogen synthase kinase 3 beta, genome duplicate b	-2.93791	2.29585e-05
nqo1	NAD(P)H dehydrogenase, quinone 1	-0.747022	0.00196868
lamb2	laminin, beta 2 (laminin S)	0.654055	0.0189267
apnl	actinoporin-like protein	3.78298	0.0196862
hsp90aa1.1	heat shock protein 90, alpha (cytosolic), class A member 1, tandem duplicate 1	1.30561	0.0348388
rapsn	receptor-associated protein of the synapse, 43kD	1.81208	0.0406561
anxa1c	annexin A1c	1.8112	0.0448423
sfxn4	sideroflexin 4	-0.505956	0.000927034
ncs1a	neuronal calcium sensor 1a	-0.458416	0.0121291
trim108	tripartite motif containing 108	1.49039	0.0447354
gbp4	guanylate binding protein 4	0.529766	0.0116018
napaa	N-ethylmaleimide-sensitive factor attachment protein, alpha a	0.34686	0.0140957
dpm3	dolichyl-phosphate mannosyltransferase subunit 3, regulatory	-0.243527	0.03588
eef1b2	eukaryotic translation elongation factor 1 beta 2	-0.193613	0.0277485
serpinb1l4	serpin peptidase inhibitor, clade B (ovalbumin), member 1, like 4	2.82361	0.0271217
mfsd6b	major facilitator superfamily domain containing 6b	0.668384	0.00498189
rasa4	RAS p21 protein activator 4	-0.714034	0.0226504
ccbe1	collagen and calcium binding EGF domains 1	-0.450699	0.0435969
josd2	Josephin domain containing 2	-0.300008	0.0458117
ipo9	importin 9	0.482931	0.0443809
slc6a9	solute carrier family 6 member 9	-0.456467	0.027988
lama2	laminin, alpha 2	0.66349	0.016937
frmd6	FERM domain containing 6	0.417751	0.0138635
spink2.1	serine peptidase inhibitor, Kazal type 2, tandem duplicate 1	-0.688668	0.0213099
hipk3a	homeodomain interacting protein kinase 3a	-0.222219	0.0269272
irs2a	insulin receptor substrate 2a	1.72137	0.00437089
pln	phospholamban	0.297656	0.017659
robo1	roundabout, axon guidance receptor, homolog 1 (Drosophila)	0.529466	0.0077203
npsn	nephrosin	-0.661073	0.0170506
znf410	zinc finger protein 410	-0.264428	0.0332232
lgals2a	lectin, galactoside-binding, soluble, 2a	0.52581	0.0181967
rplp2	ribosomal protein, large P2	-0.149101	0.0430328
haao	3-hydroxyanthranilate 3,4-dioxygenase	-0.924705	0.000295633
znf711	zinc finger protein 711	-0.402036	0.0103062
ptprma	protein tyrosine phosphatase receptor type Ma	0.355222	0.0333388
efna2a	ephrin-A2a	0.655805	0.0310073
alp3	alkaline phosphatase 3	-0.337033	0.0396583
lin7a	lin-7 homolog A (C. elegans)	0.832447	0.0328723
tank	TRAF family member-associated NFKB activator	0.557171	0.0349403
tmem229b	transmembrane protein 229B	0.512475	0.0187818
nsg2	neuronal vesicle trafficking associated 2	-0.365952	0.00984362
adcyap1a	adenylate cyclase activating polypeptide 1a	-0.311953	0.0393956
mettl26	methyltransferase like 26	-0.18985	0.0420924
carmil3	capping protein regulator and myosin 1 linker 3	-0.780963	0.00201709
pbx1a	pre-B-cell leukemia homeobox 1a	0.463139	0.025905
tlx2	T cell leukemia homeobox 2	-0.494175	0.0330357
sox9b	SRY-box transcription factor 9b	0.358452	0.0415842
tmem218	transmembrane protein 218	1.06372	0.0223055
fibpa	fibroblast growth factor (acidic) intracellular binding protein a	-0.22112	0.0378147
espn	espin	1.34074	0.00292428
anxa5a	annexin A5a	-0.803998	0.00943982
twsg1b	twisted gastrulation BMP signaling modulator 1b	1.50166	0.00337303
csrp3	cysteine and glycine-rich protein 3 (cardiac LIM protein)	1.03135	0.00352796
tacr1b	tachykinin receptor 1b	1.64976	0.0328494
rab27a	RAB27A, member RAS oncogene family	0.359905	0.039632
LOC100331190	metabotropic glutamate receptor 7	-0.691317	0.00524933
slc22a21	solute carrier family 22 member 21	-0.436447	0.0217146
sfxn5b	sideroflexin 5b	-0.788306	0.00447137
zgc:101723	NA	-0.26601	0.0376124
gmpr	guanosine monophosphate reductase	0.757812	0.0337659
cemip2	cell migration inducing hyaluronidase 2	0.162132	0.0429314
golph3l	golgi phosphoprotein 3-like	0.330643	0.00613345
stau1	staufen double-stranded RNA binding protein 1	0.36971	0.00332703
prkar2aa	protein kinase, cAMP-dependent, regulatory, type II, alpha A	-0.25497	0.0340406
ptpn13	protein tyrosine phosphatase non-receptor type 13	-0.337342	0.00936883
scn4ab	sodium channel, voltage-gated, type IV, alpha, b	0.412842	0.00616696
b4galt5	UDP-Gal:betaGlcNAc beta 1,4- galactosyltransferase, polypeptide 5	1.04362	0.0187992
arhgef3	Rho guanine nucleotide exchange factor (GEF) 3	-0.602063	0.0308276
sptssb	serine palmitoyltransferase, small subunit B	-0.403081	0.00753088
si:dkey-1b17.2	si:dkey-1b17.2	-0.746128	0.0329005
col15a1b	collagen, type XV, alpha 1b	0.618577	0.0144288
zbtb12.1	zinc finger and BTB domain containing 12, tandem duplicate 1	0.681709	0.0145231
tmem17	transmembrane protein 17	-0.500951	0.0422954
arsa	arylsulfatase A	-0.291201	0.0397296
gfpt1	glutamine--fructose-6-phosphate transaminase 1	0.42583	0.0255654
zcchc7	zinc finger, CCHC domain containing 7	-0.334438	0.00531669
zgc:153151	zgc:153151	0.567035	0.01295
mypn	myopalladin	1.87075	0.00512602
lss	lanosterol synthase (2,3-oxidosqualene-lanosterol cyclase)	0.314222	0.0310812
vhll	von Hippel-Lindau tumor suppressor like	0.900889	0.0445437
ugt1a1	UDP glucuronosyltransferase 1 family, polypeptide A1	-0.496941	6.64911e-05
vps29	VPS29 retromer complex component	-0.154191	0.039431
diabloa	diablo, IAP-binding mitochondrial protein a	-0.711607	0.0359702
dlx3b	distal-less homeobox 3b	0.318849	0.0409239
selenoo1	selenoprotein O1	-0.431205	0.0115262
eif3m	eukaryotic translation initiation factor 3, subunit M	-0.178328	0.0364839
cdon	cell adhesion associated, oncogene regulated	-0.266527	0.0292897
zbtb12.2	zinc finger and BTB domain containing 12, tandem duplicate 2	0.279509	0.0411979
isca1	iron-sulfur cluster assembly 1	-0.484657	0.00693319
dyrk2	dual-specificity tyrosine-(Y)-phosphorylation regulated kinase 2	-0.385784	0.00942921
tuba8l5	tubulin, alpha 8 like 5	2.16176	0.0159595
rbp5	retinol binding protein 1a, cellular	0.517693	0.00201798
ctsla	cathepsin La	-0.679752	0.0187428
upk1a	uroplakin 1a	3.20177	0.0470327
tuft1a	tuftelin 1a	-0.272129	0.021949
myof	myoferlin	0.853142	0.0329885
zgc:123278	zgc:123278	-0.585442	0.000876049
rbm14b	RNA binding motif protein 14b	0.270989	0.0154933
hey1	hes-related family bHLH transcription factor with YRPW motif 1	0.43006	0.0258975
tac3a	tachykinin precursor 3a	-0.501928	0.00785265
ssuh2rs1	ssu-2 homolog, related sequence 1	0.232086	0.0330742
tm9sf4	transmembrane 9 superfamily protein member 4	-0.187473	0.0275722
rab3da	RAB3D, member RAS oncogene family, a	0.572282	0.000625788
ddah2	dimethylarginine dimethylaminohydrolase 2	0.350458	0.00764163
cyp1c2	cytochrome P450, family 1, subfamily C, polypeptide 2	0.914849	0.0464679
syngr3b	synaptogyrin 3b	-0.359356	0.0317052
dcun1d3	defective in cullin neddylation 1 domain containing 3	-0.275995	0.0371713
med7	mediator complex subunit 7	-1.37183	0.000711434
mcts1	MCTS1 re-initiation and release factor	0.313806	0.00723164
dixdc1a	DIX domain containing 1a	-0.382685	0.0323255
si:dkey-188h10.3	si:dkey-188h10.3	-0.653459	0.0168792
apoc2	apolipoprotein C-II	-0.307605	0.0327146
stap2a	signal transducing adaptor family member 2a	-0.472877	0.0164557
hdac3	histone deacetylase 3	0.1955	0.0493526
ipo8	importin 8	-2.103	3.05159e-09
irge4	immunity-related GTPase family, e4	0.978462	0.0324225
dmxl2	Dmx-like 2	-0.249816	0.029416
rps27.1	ribosomal protein S27, isoform 1	-0.178438	0.042766
aqp11	aquaporin 11	-0.382662	0.0480949
fam219b	family with sequence similarity 219 member B	-0.282746	0.0244137
stk11	serine/threonine kinase 11	-0.185407	0.037725
crlf1b	cytokine receptor-like factor 1b	0.548699	0.0245789
sccpdha.2	saccharopine dehydrogenase a, tandem duplicate 2	0.566763	0.0375338
syt1a	synaptotagmin Ia	-0.2449	0.0322961
myo1cb	myosin Ic, paralog b	0.193329	0.0377041
dcaf17	ddb1 and cul4 associated factor 17	0.400664	0.0259243
apln	apelin	0.292217	0.0322432
rapgef5b	Rap guanine nucleotide exchange factor (GEF) 5b	0.487514	0.0200767
zeb1b	zinc finger E-box binding homeobox 1b	-0.382579	0.0260209
thnsl2	threonine synthase-like 2	-0.318724	0.00679139
ppfibp1a	PPFIA binding protein 1a	-0.770601	5.34612e-05
cyp7a1	cytochrome P450, family 7, subfamily A, polypeptide 1	-0.582804	0.0283688
dctn2	dynactin 2 (p50)	-0.211031	0.0244473
zfyve26	zinc finger, FYVE domain containing 26	-0.290653	0.0352571
znrf2a	zinc and ring finger 2a	-0.545616	0.000690695
eve1	even-skipped-like1	-0.393029	0.0063732
sox19a	SRY-box transcription factor 19a	1.02801	0.0345868
srl	sarcalumenin	1.12375	0.0476512
mdh1ab	malate dehydrogenase 1Ab, NAD (soluble)	0.503845	0.0104914
nagpa	N-acetylglucosamine-1-phosphodiester alpha-N-acetylglucosaminidase	-0.393996	0.00669847
ssuh2.4	ssu-2 homolog, tandem duplicate 4	-0.4609	0.00346454
ppp6r2a	protein phosphatase 6, regulatory subunit 2a	-0.156002	0.04496
tlr22	toll-like receptor 22	-0.547763	0.0255357
LOC561325	thiosulfate sulfurtransferase/rhodanese-like domain-containing protein 1	-0.602321	0.00897872
alas1	aminolevulinate, delta-, synthase 1	0.467036	0.0224319
cyp1c1	cytochrome P450, family 1, subfamily C, polypeptide 1	0.882185	0.0366925
fahd1	fumarylacetoacetate hydrolase domain containing 1	-0.32224	0.00824076
bik	BCL2 interacting killer	0.744688	0.000837725
cgnb	cingulin b	0.245337	0.0181983
anos1a	anosmin 1a	0.640378	0.0343332
adcyap1b	adenylate cyclase activating polypeptide 1b	-0.254445	0.0491991
eif3i	eukaryotic translation initiation factor 3, subunit I	-0.197743	0.0155972
slc6a7	solute carrier family 6 member 7	0.333676	0.0385575
lgals3b	lectin, galactoside binding soluble 3b	0.44134	0.00147713
cmtm7	CKLF-like MARVEL transmembrane domain containing 7	0.456448	0.0133032
polr3e	polymerase (RNA) III (DNA directed) polypeptide E	0.168183	0.0475239
qki2	QKI, KH domain containing, RNA binding 2	-0.304976	0.0223937
acap3b	ArfGAP with coiled-coil, ankyrin repeat and PH domains 3b	-0.649476	0.00559235
iqgap1	IQ motif containing GTPase activating protein 1	0.256665	0.0320649
mier2	mesoderm induction early response 1, family member 2	0.423524	0.00346105
glb1l	galactosidase, beta 1-like	-0.587637	0.0144197
jam2b	junctional adhesion molecule 2b	-0.342391	0.00667599
atp1a1a.1	ATPase Na+/K+ transporting subunit alpha 1a, tandem duplicate 1	-0.400759	0.0205615
mymk	myomaker, myoblast fusion factor	1.21079	0.015041
ankhb	ANKH inorganic pyrophosphate transport regulator b	-0.279592	0.0145435
myoz1a	myozenin 1a	1.14939	0.0310251
clu	clusterin	0.545976	0.0224443
syn2b	synapsin IIb	-0.492413	0.0153769
zgc:56304	NA	-0.166875	0.0232256
cdk5	cyclin-dependent kinase 5	-0.384858	0.00364835
setdb1a	SET domain bifurcated histone lysine methyltransferase 1a	0.200229	0.0288361
glsa	glutaminase a	-0.497438	0.0242859
lsm8	LSM8 homolog, U6 small nuclear RNA associated	-0.930255	0.000821999
mfap4	NA	0.563845	0.0363876
mybpc2b	myosin binding protein Cb	1.39227	0.0150075
rps28	ribosomal protein S28	-0.191562	0.0204308
ugt1ab	UDP glucuronosyltransferase 1 family a, b	0.645657	0.029294
pin1	peptidylprolyl cis/trans isomerase, NIMA-interacting 1	0.235536	0.0205816
cdc37	cell division cycle 37 homolog (S. cerevisiae)	-0.249922	0.0148421
gpd1a	glycerol-3-phosphate dehydrogenase 1a	0.909635	0.0118662
tnnt2a	troponin T type 2a (cardiac)	1.24299	0.0447006
ogfr	opioid growth factor receptor	0.45265	0.00384443
mcm6	minichromosome maintenance complex component 6	0.382371	0.0356281
hspb11	heat shock protein, alpha-crystallin-related, b11	1.39871	0.0448784
chst6	carbohydrate sulfotransferase 6	0.53622	0.0218754
inhbb	inhibin subunit beta B	0.615972	0.0488711
rps3	ribosomal protein S3	-0.182466	0.0348054
tppp3	tubulin polymerization-promoting protein family member 3	0.768656	0.0294707
klhl40a	kelch-like family member 40a	1.36329	0.00400223
rpl5a	ribosomal protein L5a	-0.186257	0.0389549
gpib	glucose-6-phosphate isomerase b	0.815393	0.0492868
bzw2	basic leucine zipper and W2 domains 2	0.91399	0.0344371
prkar1b	protein kinase, cAMP-dependent, regulatory, type I, beta	-0.859565	0.00734222
zgc:172120	zgc:172120	0.684607	0.0163762
dpt	dermatopontin	-0.407946	0.0208926
robo3	roundabout, axon guidance receptor, homolog 3 (Drosophila)	0.273493	0.0343055
zgc:173729	zgc:173729	5.50464	0.0134847
usp47	ubiquitin specific peptidase 47	-0.253096	0.00886377
tpk1	thiamin pyrophosphokinase 1	-0.750904	0.0147535
rab25a	RAB25, member RAS oncogene family a	2.51001	0.0158988
hoxc10a	homeobox C10a	-0.493318	0.0444993
tpm4b	tropomyosin 4b	0.483991	0.0483203
chrnd	cholinergic receptor, nicotinic, delta (muscle)	1.56572	0.0222796
tnni2a.2	troponin I type 2a (skeletal, fast), tandem duplicate 2	1.3659	0.00522858
myhz2	myosin, heavy polypeptide 2, fast muscle specific	1.9006	0.0422016
zgc:91999	zgc:91999	1.65778	0.0310453
rps19	ribosomal protein S19	-0.197459	0.0315738
scg2b	secretogranin II b	-0.311916	0.0348648
cxcl32b.1	chemokine (C-X-C motif) ligand 32b, duplicate 1	-0.698769	0.0196313
uba3	ubiquitin-like modifier activating enzyme 3	-0.29168	0.0146678
eif3k	eukaryotic translation initiation factor 3, subunit K	-0.182061	0.0372385
ppp2r5eb	protein phosphatase 2, regulatory subunit B', epsilon isoform b	0.174804	0.0438181
pitx3	paired-like homeodomain 3	1.03627	0.0400305
mcl1b	MCL1 apoptosis regulator, BCL2 family member b	-0.339371	0.00469082
nptxrb	neuronal pentraxin receptor b	-1.38116	0.0092043
dvl1b	dishevelled segment polarity protein 1b	1.03023	0.00820552
si:ch211-193k19.2	si:ch211-193k19.2	1.16671	0.00751821
slc66a1	solute carrier family 66 member 1	-0.578041	0.0335126
slirp	SRA stem-loop interacting RNA binding protein	-0.247413	0.0389802
slc22a13b	solute carrier family 22 member 13b	-0.469343	0.0419291
abcc8	ATP-binding cassette, sub-family C (CFTR/MRP), member 8	0.512516	0.0482652
rem1	RAS (RAD and GEM)-like GTP-binding 1	-0.212836	0.0319078
zgc:162182	NA	-0.297597	0.0240303
edn2	endothelin 2	0.979765	0.00706748
ddx21	DEAD (Asp-Glu-Ala-Asp) box helicase 21	-0.295651	0.0169045
mybpc1	myosin binding protein C1	0.910896	0.0357382
bnip2	BCL2 interacting protein 2	-0.47262	0.00256813
psph	phosphoserine phosphatase	-0.215846	0.0475013
snap25b	synaptosome associated protein 25b	-0.764727	0.0286805
eif3d	eukaryotic translation initiation factor 3, subunit D	-0.188143	0.048417
hoxb9a	homeobox B9a	-0.548557	0.0106332
tgfbr1a	transforming growth factor, beta receptor 1 a	0.457151	0.0266206
zgc:162879	zgc:162879	0.76093	0.0310135
sox10	SRY-box transcription factor 10	-0.53721	0.0418774
atrx	ATRX chromatin remodeler	-0.840422	0.00194024
sox2	SRY-box transcription factor 2	2.43472	0.0194358
mrpl58	mitochondrial ribosomal protein L58	-0.327836	0.0195737
nkx6.2	NK6 homeobox 2	1.51075	0.0115782
pdx1	pancreatic and duodenal homeobox 1	0.668533	0.00257761
meis2b	Meis homeobox 2b	0.614674	0.0153364
crabp2b	cellular retinoic acid binding protein 2, b	1.8812	0.0494516
apobec2a	apolipoprotein B mRNA editing enzyme, catalytic polypeptide-like 2a	1.265	0.00886849
tlcd5a	TLC domain containing 5a	0.753077	0.00477617
grhl2b	grainyhead-like transcription factor 2b	0.746538	0.0162293
si:dkey-58f10.7	si:dkey-58f10.7	0.591373	0.0415151
rps6ka3b	ribosomal protein S6 kinase, polypeptide 3b	0.409871	0.0487305
eif4e2	eukaryotic translation initiation factor 4E family member 2	0.330168	0.0180506
slc27a2a	solute carrier family 27 member 2a	-0.413377	0.0185855
fgfrl1b	fibroblast growth factor receptor like 1b	0.481882	0.0204196
mylk3	myosin light chain kinase 3	1.43441	0.0431433
nphp1	nephronophthisis 1	0.719333	0.0205498
ankrd16	ankyrin repeat domain 16	-0.755801	0.00544129
btbd11a	BTB (POZ) domain containing 11a	0.981408	0.000356699
camk2n1a	calcium/calmodulin-dependent protein kinase II inhibitor 1a	-0.590911	0.00960319
si:dkey-39a18.1	si:dkey-39a18.1	1.64588	0.00190765
myog	myogenin	1.55955	0.0214453
ap4b1	adaptor related protein complex 4 subunit beta 1	0.2252	0.0269541
nup42	nucleoporin 42	0.31131	0.0469006
sept4b	septin 4b	0.925702	0.0265041
zgc:193726	zgc:193726	0.45381	0.0443141
efna1a	ephrin-A1a	-0.397954	0.0178444
tp73	tumor protein p73	-0.653095	0.0300217
rpl19	ribosomal protein L19	-0.188506	0.030282
tuba8l	NA	-0.422344	0.00964877
m6pr	mannose-6-phosphate receptor (cation dependent)	0.168143	0.0433814
foxn3	forkhead box N3	0.330721	0.042781
rnf141	ring finger protein 141	-0.263126	0.0140707
mcu	mitochondrial calcium uniporter	0.342725	0.00693163
spns1	spinster homolog 1 (Drosophila)	-0.462831	0.0178491
tgm1l4	transglutaminase 1 like 4	4.18266	0.0167766
ywhah	tyrosine 3-monooxygenase/tryptophan 5-monooxygenase activation protein, eta polypeptide	0.130211	0.0499686
stxbp1a	syntaxin binding protein 1a	-0.459186	0.011876
has1	hyaluronan synthase 1	1.83726	0.00248317
myoz2a	myozenin 2a	0.705606	0.0193012
fitm1	NA	1.48616	0.0475643
atp6v0e1	ATPase H+ transporting V0 subunit e1	-0.258299	0.0221514
degs1	delta(4)-desaturase, sphingolipid 1	0.382352	0.0201861
ago3b	argonaute RISC catalytic component 3b	0.611136	0.0444398
tnni1b	troponin I type 1b (skeletal, slow)	1.26159	0.00642662
wnt11	wingless-type MMTV integration site family, member 11	1.17252	0.0267999
klf3	Kruppel-like factor 3 (basic)	0.213023	0.0291745
si:dkey-1h24.2	NA	-1.37236	0.0277038
snd1	staphylococcal nuclease and tudor domain containing 1	-0.301689	0.0116538
gfra3	GDNF family receptor alpha 3	0.697013	0.0483258
ccdc90b	coiled-coil domain containing 90B	-0.779628	0.0191848
zfand5b	zinc finger, AN1-type domain 5b	-0.259208	0.0470058
rmc1	regulator of MON1-CCZ1	0.238205	0.0467916
snx15	sorting nexin 15	-0.195763	0.0451998
znf1001	zinc finger protein 1001	-0.592871	0.0301029
hdr	hematopoietic death receptor	-0.365185	0.0255372
zgc:153704	zgc:153704	0.623477	0.0193612
trpm5	transient receptor potential cation channel, subfamily M, member 5	2.47363	0.0313083
zgc:194948	zgc:194948	3.61889	0.0399951
tnni2a.1	troponin I type 2a (skeletal, fast), tandem duplicate 1	1.21896	0.0296941
rps9	ribosomal protein S9	-0.167786	0.0451
prss60.1	serine protease 60.1	5.72977	0.0271765
zdhhc21	zinc finger DHHC-type palmitoyltransferase 21	0.307445	0.00890374
foxq1b	forkhead box Q1b	0.422167	0.00188765
nexn	nexilin (F actin binding protein)	1.51936	0.0117868
cds2	CDP-diacylglycerol synthase (phosphatidate cytidylyltransferase) 2	-0.30071	0.0302904
utp23	UTP23 small subunit processome component	-0.393971	0.00104951
eif3hb	eukaryotic translation initiation factor 3, subunit H, b	-0.465862	0.0484606
tbx1	T-box transcription factor 1	1.52147	0.00691334
ctsf	cathepsin F	-0.283261	0.00718461
june	JunE proto-oncogene, AP-1 transcription factor subunit	0.401581	0.0060739
dennd10	DENN domain containing 10	0.479753	0.00064123
itgbl1	integrin, beta-like 1	-0.497334	0.0318255
grip1	glutamate receptor interacting protein 1	0.422293	0.0262619
dync1i1	dynein, cytoplasmic 1, intermediate chain 1	-0.688121	0.0204787
pdlim3b	PDZ and LIM domain 3b	-0.456874	0.0191335
rad21b	RAD21 cohesin complex component b	-0.428377	0.0380576
phf19	PHD finger protein 19	0.429256	0.0436233
clic4	chloride intracellular channel 4	-0.289398	0.00558833
bnip3lb	BCL2 interacting protein 3 like b	-0.200165	0.0432968
col28a1a	collagen, type XXVIII, alpha 1a	-1.47192	0.044773
mrpl38	mitochondrial ribosomal protein L38	-0.255431	0.0408846
zgc:175088	NA	0.26576	0.0225324
cldn5a	claudin 5a	1.24928	0.00827664
limch1a	LIM and calponin homology domains 1a	0.714853	0.0351839
slc17a5	solute carrier family 17 member 5	-0.428275	0.0312251
cavin4a	caveolae associated protein 4a	1.38431	0.0095353
mef2ca	myocyte enhancer factor 2ca	0.888498	0.017205
slc24a2	solute carrier family 24 member 2	0.943542	0.0461258
wif1	wnt inhibitory factor 1	0.955395	0.000161239
krt99	keratin 99	3.99858	0.0206397
sox5	SRY-box transcription factor 5	-0.255807	0.0165787
nrsn1	neurensin 1	-0.36131	0.0412269
zgc:153219	zgc:153219	0.407019	0.0317021
si:dkey-222f8.3	si:dkey-222f8.3	0.907672	2.50615e-06
mef2b	myocyte enhancer factor 2b	-0.398616	0.00636874
bcan	brevican	1.49877	0.00457429
ero1a	endoplasmic reticulum oxidoreductase 1 alpha	-1.45004	7.8895e-06
ogg1	8-oxoguanine DNA glycosylase	-0.268393	0.0407446
si:ch211-108c6.2	si:ch211-108c6.2	1.55701	0.0162958
aimp2	aminoacyl tRNA synthetase complex interacting multifunctional protein 2	-0.210976	0.0366844
rps27.2	ribosomal protein S27, isoform 2	-0.199206	0.0227584
zgc:153911	zgc:153911	1.08276	0.0331685
mrpl4	mitochondrial ribosomal protein L4	-0.20028	0.0447021
cabp1a	calcium binding protein 1a	-0.31398	0.0307408
fxyd6l	FXYD domain containing ion transport regulator 6 like	0.366862	0.0165453
snrpb	small nuclear ribonucleoprotein polypeptides B and B1	-0.208774	0.036148
kazald3	Kazal-type serine peptidase inhibitor domain 3	1.75192	0.0143942
ppp2r2bb	protein phosphatase 2, regulatory subunit B, beta b	-0.637797	0.0306936
mettl2a	methyltransferase 2A, methylcytidine	0.580733	0.0154021
si:ch73-226l13.2	si:ch73-226l13.2	0.350296	0.0203171
zgc:173693	zgc:173693	-0.395459	0.0144638
cotl1	coactosin-like F-actin binding protein 1	0.476403	0.0134789
casp6b.2	caspase 6b.2, apoptosis-related cysteine peptidase	-0.584857	0.00274922
dsg2.1	desmoglein 2, tandem duplicate 1	0.693854	0.0106961
rhogb	ras homolog family member Gb	0.316069	0.0239462
hoxb13a	homeobox B13a	-0.341942	0.0387078
c6ast3	six-cysteine containing astacin protease 3	-0.42568	0.0223566
atp6v0a1a	ATPase H+ transporting V0 subunit a1a	-0.269787	0.00716464
podxl	podocalyxin-like	-0.378815	0.00285925
hnrnpd	heterogeneous nuclear ribonucleoprotein D	-0.256427	0.046319
pycr3	pyrroline-5-carboxylate reductase 3	-1.43261	1.10994e-05
lims2	LIM and senescent cell antigen-like domains 2	0.956205	0.0336219
slc30a1a	solute carrier family 30 member 1a	-0.402914	0.00963422
scamp2l	secretory carrier membrane protein 2, like	0.439943	0.012749
zgc:113944	NA	-0.250563	0.0450601
ppat	phosphoribosyl pyrophosphate amidotransferase	-0.433556	0.0276456
arl3b	ADP ribosylation factor like GTPase 3b	-0.411527	0.0344991
slc25a47b	solute carrier family 25 member 47b	1.14554	0.000807785
flot2b	flotillin 2b	0.243859	0.0431128
pde10a	phosphodiesterase 10A	-0.395167	0.0424087
sult2st2	sulfotransferase family 2, cytosolic sulfotransferase 2	-0.256126	0.0171806
aamp	angio-associated, migratory cell protein	-0.295492	0.0236419
rab33ba	RAB33B, member RAS oncogene family a	-0.65942	0.0260608
mycbp	MYC binding protein	-0.268279	0.0368316
smyd1b	SET and MYND domain containing 1b	1.2386	0.0195258
l3mbtl3	L3MBTL histone methyl-lysine binding protein 3	0.394067	0.0333433
si:dkeyp-69e1.8	si:dkeyp-69e1.8	0.474514	0.0108045
ahcy	adenosylhomocysteinase	-0.294751	0.0189773
pdcl3	phosducin-like 3	0.216099	0.0365791
si:ch211-214p16.2	si:ch211-214p16.2	-0.477691	0.00970682
nrap	nebulin-related anchoring protein	1.44571	0.0371271
psen2	presenilin 2	-0.172715	0.0438168
alpi.1	alkaline phosphatase, intestinal, tandem duplicate 1	2.27053	0.0378257
jam2a	junctional adhesion molecule 2a	-0.422191	0.0232134
caska	calcium/calmodulin-dependent serine protein kinase a	-0.259132	0.0408632
fthl29	ferritin, heavy polypeptide-like 29	-0.649648	0.0141393
unc5b	unc-5 netrin receptor B	1.52162	0.0497803
trim55b	tripartite motif containing 55b	1.55369	0.00818991
tlcd4b	TLC domain containing 4b	-0.351419	0.0177959
apmap	adipocyte plasma membrane associated protein	0.377101	0.0135458
ash1l	ash1 (absent, small, or homeotic)-like (Drosophila)	-0.433785	0.0135358
zgc:174650	zgc:174650	0.747443	0.020038
cmc1	C-x(9)-C motif containing 1	-0.262735	0.0110805
rps2	ribosomal protein S2	-0.184371	0.0360726
pcbp4	poly(rC) binding protein 4	-0.424524	0.0410378
pth3r	parathyroid hormone 3 receptor	-0.772201	0.0119372
ccdc9	coiled-coil domain containing 9	-0.233768	0.0277362
LOC100534805	translational activator of cytochrome c oxidase 1-like	0.73123	0.0350509
creg1	cellular repressor of E1A-stimulated genes 1	-0.448878	0.00599417
tfr1a	transferrin receptor 1a	1.61382	0.0291608
ippk	inositol 1,3,4,5,6-pentakisphosphate 2-kinase	0.252226	0.0212782
prc1a	protein regulator of cytokinesis 1a	-0.493836	0.0167742
kifbp	kinesin family binding protein	0.29806	0.0388096
yif1b	Yip1 interacting factor homolog B (S. cerevisiae)	0.276364	0.0323459
tmem144a	transmembrane protein 144a	-0.410318	0.0101506
pop5	POP5 homolog, ribonuclease P/MRP subunit	-0.30244	0.0136867
ywhae2	tyrosine 3-monooxygenase/tryptophan 5-monooxygenase activation protein, epsilon polypeptide 2	0.251134	0.0383311
slc43a2b	solute carrier family 43 member 2b	-0.368136	0.0410485
vsnl1a	visinin-like 1a	0.694325	0.0267701
baxb	BCL2 associated X, apoptosis regulator b	0.347761	0.00855456
trmt44	tRNA methyltransferase 44 homolog	-0.346455	0.0257239
aldh8a1	aldehyde dehydrogenase 8 family, member A1	-0.291798	0.0114883
fhl5	four and a half LIM domains 5	1.71428	0.0485002
cyp2k16	cytochrome P450, family 2, subfamily K, polypeptide16	0.24799	0.0459328
ass1	argininosuccinate synthase 1	-0.594894	0.0480853
stmn2a	stathmin 2a	-0.278755	0.0179883
galm	galactose mutarotase	-0.362095	0.0194693
sgcg	sarcoglycan, gamma	1.18422	0.034116
stam2	signal transducing adaptor molecule (SH3 domain and ITAM motif) 2	0.20723	0.0284398
zdhhc13	zinc finger DHHC-type palmitoyltransferase 13	0.162734	0.0491549
gypc	glycophorin C (Gerbich blood group)	0.341757	0.00864077
trub2	TruB pseudouridine (psi) synthase family member 2	-0.220361	0.0396682
adam9	ADAM metallopeptidase domain 9	0.225896	0.0454526
chrna5	cholinergic receptor, nicotinic, alpha 5	-0.322571	0.0241284
tmem14cb	transmembrane protein 14Cb	0.766621	0.00997107
slc66a3	solute carrier family 66 member 3	0.335978	0.0408927
rpl18	ribosomal protein L18	-0.172088	0.0360485
tspan36	tetraspanin 36	-0.512921	0.0184923
pitpnbl	phosphatidylinositol transfer protein, beta, like	-0.277502	0.0435809
cand1	cullin-associated and neddylation-dissociated 1	0.251506	0.00956187
slc29a4	NA	-0.420107	0.00664489
tmf1	TATA element modulatory factor 1	-0.399088	0.00176675
dera	deoxyribose-phosphate aldolase (putative)	-0.624248	0.000695121
stx17	syntaxin 17	-0.216373	0.0299583
zgc:103700	zgc:103700	-0.56212	0.0121599
lrrc57	leucine rich repeat containing 57	0.259237	0.00670966
cyp2x8	cytochrome P450, family 2, subfamily X, polypeptide 8	-0.585888	0.00364238
smpx	small muscle protein X-linked	0.499114	0.0421509
sat1a.2	spermidine/spermine N1-acetyltransferase 1a, duplicate 2	-0.447705	0.0182799
ralbb	v-ral simian leukemia viral oncogene homolog Bb (ras related)	0.180398	0.042142
stac3	SH3 and cysteine rich domain 3	1.15032	0.0402371
riok3	RIO kinase 3 (yeast)	-0.27171	0.0345092
nipal3	NIPA like domain containing 3	0.4531	0.00078775
egr3	early growth response 3	0.794078	0.0242574
pglyrp6	peptidoglycan recognition protein 6	0.737507	0.00893398
fhl2b	four and a half LIM domains 2b	0.448039	0.0223371
rundc3b	RUN domain containing 3b	-0.819075	0.0166799
dgcr2	DiGeorge syndrome critical region gene 2	-0.673801	0.00409604
fabp11a	NA	-0.558226	0.00415283
mgat4b	alpha-1,3-mannosyl-glycoprotein 4-beta-N-acetylglucosaminyltransferase B	0.539012	0.0126882
rasgef1bb	RasGEF domain family, member 1Bb	0.535722	0.000285511
cdkl1	cyclin-dependent kinase-like 1 (CDC2-related kinase)	-1.0231	0.00377822
rpl5b	ribosomal protein L5b	-0.156471	0.0412097
fthl27	ferritin, heavy polypeptide-like 27	-0.4452	0.0120828
eya2	EYA transcriptional coactivator and phosphatase 2	-0.501376	0.0403534
slc22a23	solute carrier family 22 member 23	-0.25882	0.044142
unc45b	unc-45 myosin chaperone B	1.4951	0.0259813
ift74	intraflagellar transport 74	0.458048	0.0057275
khk	ketohexokinase	0.431394	0.00427959
sesn1	sestrin 1	-0.38337	0.0165632
clpxa	caseinolytic mitochondrial matrix peptidase chaperone subunit Xa	-0.211744	0.0288772
slc2a3a	solute carrier family 2 member 3a	-0.569114	0.00652496
atp6v1f	ATPase H+ transporting V1 subunit F	-0.227281	0.020979
dusp22a	dual specificity phosphatase 22a	-0.30395	0.0226701
prr15la	proline rich 15 like a	-0.394838	0.00185774
prpf18	PRP18 pre-mRNA processing factor 18 homolog (yeast)	-0.330602	0.0467539
cacnb1	calcium channel, voltage-dependent, beta 1 subunit	0.471664	0.0205047
tspan4a	tetraspanin 4a	-0.382681	0.0311812
eed	embryonic ectoderm development	-0.357972	0.0160351
phospho1	phosphoethanolamine/phosphocholine phosphatase 1	-1.12722	0.0186045
vcanb	versican b	-1.14806	0.0356538
sox13	SRY-box transcription factor 13	1.06768	0.0095143
gbgt1l3	globoside alpha-1,3-N-acetylgalactosaminyltransferase 1, like 3	2.54056	0.0126266
tnfsf13b	TNF superfamily member 13b	-1.70892	0.000647768
tmod2	tropomodulin 2	0.384281	0.0144699
hbbe1.3	hemoglobin, beta embryonic 1.3	0.71486	0.00869435
tmem182a	transmembrane protein 182a	1.44281	0.0150683
myl4	myosin, light chain 4, alkali; atrial, embryonic	1.74441	0.00350169
si:dkeyp-67f1.2	si:dkeyp-67f1.2	0.84654	0.0047953
vps9d1	VPS9 domain containing 1	-0.563009	0.0339597
pls3	plastin 3 (T isoform)	0.348855	0.0187401
gnb3a	guanine nucleotide binding protein (G protein), beta polypeptide 3a	5.0906	0.021391
scnm1	sodium channel modifier 1	0.380052	0.0372431
casq2	calsequestrin 2	1.02278	0.0410131
rpl35a	ribosomal protein L35a	-0.188815	0.0317046
sgcd	sarcoglycan, delta (dystrophin-associated glycoprotein)	1.07033	0.0112013
rpl37	ribosomal protein L37	-0.167317	0.0490004
rpl38	ribosomal protein L38	-0.167507	0.0399454
dnajc9	DnaJ (Hsp40) homolog, subfamily C, member 9	0.707865	0.00154588
rpl11	ribosomal protein L11	-0.22467	0.0188306
