# Supplementary material for: IL-26 from innate lymphoid cells regulates early-life gut epithelial homeostasis by shaping microbiota composition
Source: EMBO J. 2025 Oct 22;44(23):6832–56. doi: 10.1038/s44318-025-00588-w (PMC12669248; doi:10.1038/s44318-025-00588-w)
Supplement: Supplementary file 9 — Dataset EV7 [file 44318_2025_588_MOESM9_ESM.zip › Dataset EV7/Dataset EV7.xlsx]

## Sheet: primers
Dataset EV6
List of primers used to quantify gene expression
Gene name	Fwd	Rev
il26	CCATAAATCCCTGCCGAGAGA	CACGCTTGAAGTCTGGGACA
il20ra	GGAGTACGCCATTTACGGGG	ACAGTGGTCTGAATCTGCCG
il1b	GAGACAGACGGTGCTGTTTA	GTAAGACGGCACTGAATCCA
tnfa	GGCCTTTTCTTCAGGTGGCT	AGCACTTGTTCCTCAGTCAGT
il22	TGCAGAATCACTGTAAACACGA	CTCCCCGATTGCTTTGTTAC
li10	TCACGTCATGAACGAGATCC	CCTCTTGCATTTCACCATATCC
myca	GCACGCTGAAAGGAAGGAAC	ATCCTGCAAATAGCTCGCGT
mycb	ATACTCCGCCAAACAGTGGG	TCTTCATCATCTTCGTCATCGGA
mych	GTGCACTCAAGCGCTATCAC	TCTGTATCAACCGGCTGTCG
brca2	GCTGATGTGCGGTCCAATG	ACATGCTGCCATGAGTGTGA
p53	CTGAAGTGGTCCGCAGATG	CGTTTGGTCCCAGTGGTGG
