# Supplementary material for: IL-26 from innate lymphoid cells regulates early-life gut epithelial homeostasis by shaping microbiota composition
Source: EMBO J. 2025 Oct 22;44(23):6832–56. doi: 10.1038/s44318-025-00588-w (PMC12669248; doi:10.1038/s44318-025-00588-w)
Supplement: Supplementary file 10 — Source data Fig. 1 [file 44318_2025_588_MOESM10_ESM.zip]

Archive with 42 entries (37 files):
- Figure 1/
- __MACOSX/._Figure 1
- Figure 1/.DS_Store
- __MACOSX/Figure 1/._.DS_Store
- Figure 1/Icon
- __MACOSX/Figure 1/._Icon
- Figure 1/1H/
- __MACOSX/Figure 1/._1H
- Figure 1/1F/
- __MACOSX/Figure 1/._1F
- Figure 1/1G/
- __MACOSX/Figure 1/._1G
- Figure 1/1E/
- __MACOSX/Figure 1/._1E
- Figure 1/1H/Icon
- __MACOSX/Figure 1/1H/._Icon
- Figure 1/1H/EdU pulse chase in WT and il26ko.xlsx
- __MACOSX/Figure 1/1H/._EdU pulse chase in WT and il26ko.xlsx
- Figure 1/1H/EdU pulse chase in WT and il26ko.prism
- __MACOSX/Figure 1/1H/._EdU pulse chase in WT and il26ko.prism
- Figure 1/1F/Icon
- __MACOSX/Figure 1/1F/._Icon
- Figure 1/1F/yH2AX in WT and il26ko.prism
- __MACOSX/Figure 1/1F/._yH2AX in WT and il26ko.prism
- Figure 1/1F/yH2AX in WT and il26ko.xlsx
- __MACOSX/Figure 1/1F/._yH2AX in WT and il26ko.xlsx
- Figure 1/1G/Icon
- __MACOSX/Figure 1/1G/._Icon
- Figure 1/1G/EdU in WT and il26ko.xlsx
- __MACOSX/Figure 1/1G/._EdU in WT and il26ko.xlsx
- Figure 1/1G/EdU in WT and il26ko.prism
- __MACOSX/Figure 1/1G/._EdU in WT and il26ko.prism
- Figure 1/1E/.DS_Store
- __MACOSX/Figure 1/1E/._.DS_Store
- Figure 1/1E/Icon
- __MACOSX/Figure 1/1E/._Icon
- Figure 1/1E/yH2AX and EdU staining in WT.tif
- __MACOSX/Figure 1/1E/._yH2AX and EdU staining in WT.tif
- Figure 1/1E/yH2AX and EdU staining in il26ko.tif
- __MACOSX/Figure 1/1E/._yH2AX and EdU staining in il26ko.tif
- Figure 1/1E/README.rtf
- __MACOSX/Figure 1/1E/._README.rtf
