# Supplementary material for: IL-26 from innate lymphoid cells regulates early-life gut epithelial homeostasis by shaping microbiota composition
Source: EMBO J. 2025 Oct 22;44(23):6832–56. doi: 10.1038/s44318-025-00588-w (PMC12669248; doi:10.1038/s44318-025-00588-w)
Supplement: Supplementary file 10 — Source data Fig. 1 [file 44318_2025_588_MOESM10_ESM.zip › Figure 1/1H/EdU pulse chase in WT and il26ko.xlsx]

## Sheet: README
Number of EdU positive cells in the posterior guts of WT and il26ko larvae at 0, 1, 2, and 3 days after EdU pulse

## Sheet: EdU pulse-chase
Days post EdU pulse	WT																						il26-/-
0	5	20	11	4	17	2	23		1	10	6	6	10	1	7	8	13	11	3	5	1		37	12	8	23	12	10	8	13	16	7	9	27	6	10	12	8	17	10
1	44	22	44	10	49	34	11	69	39														51	58	12	23	82	70
2	22	48	79	21	10	51	39	42															60	4	29	35	21	17	20	12	32
3	51	32	19	47	10	39	16	51	54	18	12	13	12	16	29	17							32	3	8	34	0	24	11	19	26	17	27	8	11	6	14	19	8	14	21	13
