# Supplementary material for: IL-26 from innate lymphoid cells regulates early-life gut epithelial homeostasis by shaping microbiota composition
Source: EMBO J. 2025 Oct 22;44(23):6832–56. doi: 10.1038/s44318-025-00588-w (PMC12669248; doi:10.1038/s44318-025-00588-w)
Supplement: Supplementary file 10 — Source data Fig. 1 [file 44318_2025_588_MOESM10_ESM.zip › Figure 1/1F/yH2AX in WT and il26ko.xlsx]

## Sheet: README
Number of yH2AX positive cells in the posterior guts of 5 dpf WT and il26ko larvae

## Sheet: yH2AX in il26ko
il26-/-	WT
34	37
36	42
41	45
78	36
67	50
70	46
53	35
67	23
	44
	34
