# Supplementary material for: IL-26 from innate lymphoid cells regulates early-life gut epithelial homeostasis by shaping microbiota composition
Source: EMBO J. 2025 Oct 22;44(23):6832–56. doi: 10.1038/s44318-025-00588-w (PMC12669248; doi:10.1038/s44318-025-00588-w)
Supplement: Supplementary file 11 — Source data Fig. 3 [file 44318_2025_588_MOESM11_ESM.zip]

Archive with 30 entries (27 files):
- Figure 3/
- __MACOSX/._Figure 3
- Figure 3/3C/
- __MACOSX/Figure 3/._3C
- Figure 3/.DS_Store
- __MACOSX/Figure 3/._.DS_Store
- Figure 3/Icon
- __MACOSX/Figure 3/._Icon
- Figure 3/3A/
- __MACOSX/Figure 3/._3A
- Figure 3/3C/yH2AX and 2F11 staining in il26ko.tif
- __MACOSX/Figure 3/3C/._yH2AX and 2F11 staining in il26ko.tif
- Figure 3/3C/.DS_Store
- __MACOSX/Figure 3/3C/._.DS_Store
- Figure 3/3C/Icon
- __MACOSX/Figure 3/3C/._Icon
- Figure 3/3C/yH2AX and 2F11 staining in WT.tif
- __MACOSX/Figure 3/3C/._yH2AX and 2F11 staining in WT.tif
- Figure 3/3C/README.rtf
- __MACOSX/Figure 3/3C/._README.rtf
- Figure 3/3A/yH2AX staining in cldn15-GFP.tif
- __MACOSX/Figure 3/3A/._yH2AX staining in cldn15-GFP.tif
- Figure 3/3A/.DS_Store
- __MACOSX/Figure 3/3A/._.DS_Store
- Figure 3/3A/Icon
- __MACOSX/Figure 3/3A/._Icon
- Figure 3/3A/yH2AX staining in cldn15-GFP il26ko.tif
- __MACOSX/Figure 3/3A/._yH2AX staining in cldn15-GFP il26ko.tif
- Figure 3/3A/README.rtf
- __MACOSX/Figure 3/3A/._README.rtf
