# Supplementary material for: IL-26 from innate lymphoid cells regulates early-life gut epithelial homeostasis by shaping microbiota composition
Source: EMBO J. 2025 Oct 22;44(23):6832–56. doi: 10.1038/s44318-025-00588-w (PMC12669248; doi:10.1038/s44318-025-00588-w)
Supplement: Supplementary file 12 — Source data Fig. 4 [file 44318_2025_588_MOESM12_ESM.zip]

Archive with 32 entries (28 files):
- Figure 4/
- __MACOSX/._Figure 4
- Figure 4/.DS_Store
- __MACOSX/Figure 4/._.DS_Store
- Figure 4/Icon
- __MACOSX/Figure 4/._Icon
- Figure 4/4E/
- __MACOSX/Figure 4/._4E
- Figure 4/4C/
- __MACOSX/Figure 4/._4C
- Figure 4/4D/
- __MACOSX/Figure 4/._4D
- Figure 4/4E/Icon
- __MACOSX/Figure 4/4E/._Icon
- Figure 4/4E/yH2AX in il20rako.prism
- __MACOSX/Figure 4/4E/._yH2AX in il20rako.prism
- Figure 4/4E/yH2AX in il20rako.xlsx
- __MACOSX/Figure 4/4E/._yH2AX in il20rako.xlsx
- Figure 4/4C/Icon
- __MACOSX/Figure 4/4C/._Icon
- Figure 4/4C/il20ra expression in il20rako.xlsx
- __MACOSX/Figure 4/4C/._il20ra expression in il20rako.xlsx
- Figure 4/4C/il20ra expression in il20rako.prism
- __MACOSX/Figure 4/4C/._il20ra expression in il20rako.prism
- Figure 4/4D/EdU in il20rako.xlsx
- __MACOSX/Figure 4/4D/._EdU in il20rako.xlsx
- Figure 4/4D/.DS_Store
- __MACOSX/Figure 4/4D/._.DS_Store
- Figure 4/4D/Icon
- __MACOSX/Figure 4/4D/._Icon
- Figure 4/4D/EdU in il20rako.prism
- __MACOSX/Figure 4/4D/._EdU in il20rako.prism
