# Supplementary material for: IL-26 from innate lymphoid cells regulates early-life gut epithelial homeostasis by shaping microbiota composition
Source: EMBO J. 2025 Oct 22;44(23):6832–56. doi: 10.1038/s44318-025-00588-w (PMC12669248; doi:10.1038/s44318-025-00588-w)
Supplement: Supplementary file 12 — Source data Fig. 4 [file 44318_2025_588_MOESM12_ESM.zip › Figure 4/4E/yH2AX in il20rako.xlsx]

## Sheet: README
Number of yH2AX positive cells in the posterior guts of 5 dpf WT and il20rako larvae

## Sheet: yH2AX in il26ko
il20ra-/-	WT
5	4
3	1
1	2
7	0
5	6
3	4
1	6
39	6
21	1
2	29
3	3
5	1
4	0
7	17
2	3
8
