# Supplementary material for: IL-26 from innate lymphoid cells regulates early-life gut epithelial homeostasis by shaping microbiota composition
Source: EMBO J. 2025 Oct 22;44(23):6832–56. doi: 10.1038/s44318-025-00588-w (PMC12669248; doi:10.1038/s44318-025-00588-w)
Supplement: Supplementary file 12 — Source data Fig. 4 [file 44318_2025_588_MOESM12_ESM.zip › Figure 4/4C/il20ra expression in il20rako.xlsx]

## Sheet: README
il20ra expresion in dissected guts of WT and il20rako upon BSA or rzIl26 injection, relative to the housekeeping gene ef1a

## Sheet: il20ra expression in il20rako
	WT					il20ra-/-
BSA	0.0056	0.0052	0.0047	0.0054	0.0037	0.0036	0.0033	0.0033	0.0031	0.0029
ril26	0.0087	0.0058	0.0056	0.0067		0.0043	0.003	0.0029	0.0033	0.0038
