# Supplementary material for: IL-26 from innate lymphoid cells regulates early-life gut epithelial homeostasis by shaping microbiota composition
Source: EMBO J. 2025 Oct 22;44(23):6832–56. doi: 10.1038/s44318-025-00588-w (PMC12669248; doi:10.1038/s44318-025-00588-w)
Supplement: Supplementary file 12 — Source data Fig. 4 [file 44318_2025_588_MOESM12_ESM.zip › Figure 4/4D/EdU in il20rako.xlsx]

## Sheet: README
Number of EdU positive cells in the posterior guts of 5 dpf WT and il20rako larvae

## Sheet: EdU in il26ko
il20ra-/-	WT
11	9
7	5
6	17
7	19
31	14
25	25
0	11
10	5
1	2
8	34
4	11
13	14
7	7
6	26
61	6
11
