# Supplementary material for: IL-26 from innate lymphoid cells regulates early-life gut epithelial homeostasis by shaping microbiota composition
Source: EMBO J. 2025 Oct 22;44(23):6832–56. doi: 10.1038/s44318-025-00588-w (PMC12669248; doi:10.1038/s44318-025-00588-w)
Supplement: Supplementary file 13 — Source data Fig. 5 [file 44318_2025_588_MOESM13_ESM.zip]

Archive with 26 entries (22 files):
- Figure 5/
- __MACOSX/._Figure 5
- Figure 5/5A/
- __MACOSX/Figure 5/._5A
- Figure 5/.DS_Store
- __MACOSX/Figure 5/._.DS_Store
- Figure 5/Icon
- __MACOSX/Figure 5/._Icon
- Figure 5/5C/
- __MACOSX/Figure 5/._5C
- Figure 5/5B/
- __MACOSX/Figure 5/._5B
- Figure 5/5A/Icon
- __MACOSX/Figure 5/5A/._Icon
- Figure 5/5A/Agarose gel of IL26-DNA complexes.tif
- __MACOSX/Figure 5/5A/._Agarose gel of IL26-DNA complexes.tif
- Figure 5/5C/Icon
- __MACOSX/Figure 5/5C/._Icon
- Figure 5/5C/CFU analysis.xlsx
- __MACOSX/Figure 5/5C/._CFU analysis.xlsx
- Figure 5/5C/CFU analysis.prism
- __MACOSX/Figure 5/5C/._CFU analysis.prism
- Figure 5/5B/Icon
- __MACOSX/Figure 5/5B/._Icon
- Figure 5/5B/Agarose gel of IL26-DNA complexes.tif
- __MACOSX/Figure 5/5B/._Agarose gel of IL26-DNA complexes.tif
