# Supplementary material for: IL-26 from innate lymphoid cells regulates early-life gut epithelial homeostasis by shaping microbiota composition
Source: EMBO J. 2025 Oct 22;44(23):6832–56. doi: 10.1038/s44318-025-00588-w (PMC12669248; doi:10.1038/s44318-025-00588-w)
Supplement: Supplementary file 13 — Source data Fig. 5 [file 44318_2025_588_MOESM13_ESM.zip › Figure 5/5C/CFU analysis.xlsx]

## Sheet: README
Quantification of colony-forming units (CFU/mL) after incubation of various bacterial strains with the human or zebrafish recombinant IL-26 proteins

## Sheet: CFU analysis
	E. coli			P. auroginosa			E. faecalis
Ctrl	3500000	2200000	2500000	2600000	2200000	2800000	2400000	3100000	2200000
hIL26	120000	150000	200000	2500	1700	2200	1900000	2200000	2400000
zIl26	310000	220000	360000	4800	6100	6600	2300000	2500000	2600000
