# Supplementary material for: IL-26 from innate lymphoid cells regulates early-life gut epithelial homeostasis by shaping microbiota composition
Source: EMBO J. 2025 Oct 22;44(23):6832–56. doi: 10.1038/s44318-025-00588-w (PMC12669248; doi:10.1038/s44318-025-00588-w)
Supplement: Supplementary file 14 — Source data Fig. 6 [file 44318_2025_588_MOESM14_ESM.zip]

Archive with 38 entries (33 files):
- Figure 6/
- __MACOSX/._Figure 6
- Figure 6/6F/
- __MACOSX/Figure 6/._6F
- Figure 6/6H/
- __MACOSX/Figure 6/._6H
- Figure 6/6G/
- __MACOSX/Figure 6/._6G
- Figure 6/.DS_Store
- __MACOSX/Figure 6/._.DS_Store
- Figure 6/Icon
- __MACOSX/Figure 6/._Icon
- Figure 6/6E/
- __MACOSX/Figure 6/._6E
- Figure 6/6F/Icon
- __MACOSX/Figure 6/6F/._Icon
- Figure 6/6F/yH2AX in il26ko reared under germ-free or cohoused conditions.xlsx
- __MACOSX/Figure 6/6F/._yH2AX in il26ko reared under germ-free or cohoused conditions.xlsx
- Figure 6/6F/yH2AX in il26ko reared under germ-free or cohoused conditions.prism
- __MACOSX/Figure 6/6F/._yH2AX in il26ko reared under germ-free or cohoused conditions.prism
- Figure 6/6H/Icon
- __MACOSX/Figure 6/6H/._Icon
- Figure 6/6H/il26 expression in myd88ko.xlsx
- __MACOSX/Figure 6/6H/._il26 expression in myd88ko.xlsx
- Figure 6/6H/il26 expression in myd88ko.prism
- __MACOSX/Figure 6/6H/._il26 expression in myd88ko.prism
- Figure 6/6G/il26 expression in germ-free larvae.xlsx
- __MACOSX/Figure 6/6G/._il26 expression in germ-free larvae.xlsx
- Figure 6/6G/Icon
- __MACOSX/Figure 6/6G/._Icon
- Figure 6/6G/il26 expression in germ-free larvae.prism
- __MACOSX/Figure 6/6G/._il26 expression in germ-free larvae.prism
- Figure 6/6E/EdU in il26ko reared under germ-free or cohoused conditions.prism
- __MACOSX/Figure 6/6E/._EdU in il26ko reared under germ-free or cohoused conditions.prism
- Figure 6/6E/Icon
- __MACOSX/Figure 6/6E/._Icon
- Figure 6/6E/EdU in il26ko reared under germ-free or cohoused conditions.xlsx
- __MACOSX/Figure 6/6E/._EdU in il26ko reared under germ-free or cohoused conditions.xlsx
