# Supplementary material for: IL-26 from innate lymphoid cells regulates early-life gut epithelial homeostasis by shaping microbiota composition
Source: EMBO J. 2025 Oct 22;44(23):6832–56. doi: 10.1038/s44318-025-00588-w (PMC12669248; doi:10.1038/s44318-025-00588-w)
Supplement: Supplementary file 14 — Source data Fig. 6 [file 44318_2025_588_MOESM14_ESM.zip › Figure 6/6F/yH2AX in il26ko reared under germ-free or cohoused conditions.xlsx]

## Sheet: README
Number of yH2AX positive cells in the posterior guts of 5 dpf WT and il26ko larvae reared under conventional, germ-free, or cohoused conditions

## Sheet: yH2AX in il26ko
	WT																	il26-/-
CV	11	11	16	5	15	3	18	4	3	4	15	17	12	2	24	4	16	39	47	35	58	29	42	43	47	20	37	21	44	47	58	100	41	32	46
GF	14	8	15	8	7	9	5	5	8	8	15	9	11	5				2	5	10	7	7	24	14	6	21	13	15	9	12	9	13	11	13	14
Co-housed	2	9	9	7	8	3	10	8	30	8	8	2	4	4	13	13		8	12	4	6	7	23	8	6	13	11	30	19	7	3
