# Supplementary material for: IL-26 from innate lymphoid cells regulates early-life gut epithelial homeostasis by shaping microbiota composition
Source: EMBO J. 2025 Oct 22;44(23):6832–56. doi: 10.1038/s44318-025-00588-w (PMC12669248; doi:10.1038/s44318-025-00588-w)
Supplement: Supplementary file 14 — Source data Fig. 6 [file 44318_2025_588_MOESM14_ESM.zip › Figure 6/6H/il26 expression in myd88ko.xlsx]

## Sheet: README
il26 expresion in dissected guts of 5 dpf WT and myd88ko, relative to the housekeeping gene ef1a

## Sheet: il26 expression in myd88ko
myd88-/-	WT
3.532e-08	2.7288e-06
8.2966e-08	4.3881e-07
7.5511e-08	1.4466e-07
3.632e-08	6.2299e-07
2.2917e-07	2.4443e-07
