# Supplementary material for: IL-26 from innate lymphoid cells regulates early-life gut epithelial homeostasis by shaping microbiota composition
Source: EMBO J. 2025 Oct 22;44(23):6832–56. doi: 10.1038/s44318-025-00588-w (PMC12669248; doi:10.1038/s44318-025-00588-w)
Supplement: Supplementary file 14 — Source data Fig. 6 [file 44318_2025_588_MOESM14_ESM.zip › Figure 6/6G/il26 expression in germ-free larvae.xlsx]

## Sheet: README
il26 expresion in dissected guts of 5 dpf WT larvae under germ-free conditions, relative to the housekeeping gene ef1a

## Sheet: il26 expression in germ-free
CV	GF
1.05751e-05	1.37852e-06
2.31103e-05	3.34283e-06
2.57462e-06	2.12773e-06
2.51256e-06	1.14444e-06
9.44e-06	9.68718e-07
1.04e-05	5.52e-06
	3.03e-06
