# Supplementary material for: IL-26 from innate lymphoid cells regulates early-life gut epithelial homeostasis by shaping microbiota composition
Source: EMBO J. 2025 Oct 22;44(23):6832–56. doi: 10.1038/s44318-025-00588-w (PMC12669248; doi:10.1038/s44318-025-00588-w)
Supplement: Supplementary file 14 — Source data Fig. 6 [file 44318_2025_588_MOESM14_ESM.zip › Figure 6/6E/EdU in il26ko reared under germ-free or cohoused conditions.xlsx]

## Sheet: README
Number of EdU positive cells in the posterior guts of 5 dpf WT and il26ko larvae reared under conventional, germ-free, or cohoused conditions

## Sheet: EdU in il26ko
	WT								il26-/-
CV	51	50	66	66	59	70	50	66	93	97	50	59	88	76
GF	54	69	34	43					74	52	38	52	36	50	51
Co-housed	46	72	51	39	94	88	60		44	44	69	46	44	81	62	46	68
