# Supplementary material for: IL-26 from innate lymphoid cells regulates early-life gut epithelial homeostasis by shaping microbiota composition
Source: EMBO J. 2025 Oct 22;44(23):6832–56. doi: 10.1038/s44318-025-00588-w (PMC12669248; doi:10.1038/s44318-025-00588-w)
Supplement: Supplementary file 15 — Source data Fig. 7 [file 44318_2025_588_MOESM15_ESM.zip]

Archive with 70 entries (61 files):
- Figure 7/
- __MACOSX/._Figure 7
- Figure 7/.DS_Store
- __MACOSX/Figure 7/._.DS_Store
- Figure 7/Icon
- __MACOSX/Figure 7/._Icon
- Figure 7/7D/
- __MACOSX/Figure 7/._7D
- Figure 7/7C/
- __MACOSX/Figure 7/._7C
- Figure 7/7B/
- __MACOSX/Figure 7/._7B
- Figure 7/7E/
- __MACOSX/Figure 7/._7E
- Figure 7/7I/
- __MACOSX/Figure 7/._7I
- Figure 7/7G/
- __MACOSX/Figure 7/._7G
- Figure 7/7F/
- __MACOSX/Figure 7/._7F
- Figure 7/7H/
- __MACOSX/Figure 7/._7H
- Figure 7/7D/.DS_Store
- __MACOSX/Figure 7/7D/._.DS_Store
- Figure 7/7D/Icon
- __MACOSX/Figure 7/7D/._Icon
- Figure 7/7D/Survival of il26ko larvae upon Etarda infection.xlsx
- __MACOSX/Figure 7/7D/._Survival of il26ko larvae upon Etarda infection.xlsx
- Figure 7/7C/Icon
- __MACOSX/Figure 7/7C/._Icon
- Figure 7/7C/il26 expression upon Etarda infection.xlsx
- __MACOSX/Figure 7/7C/._il26 expression upon Etarda infection.xlsx
- Figure 7/7C/il26 expression upon Etarda infection.prism
- __MACOSX/Figure 7/7C/._il26 expression upon Etarda infection.prism
- Figure 7/7B/il26ko infected with Etarda-mCherry.tif
- __MACOSX/Figure 7/7B/._il26ko infected with Etarda-mCherry.tif
- Figure 7/7B/Icon
- __MACOSX/Figure 7/7B/._Icon
- Figure 7/7B/WT infected with Etarda-mCherry.tif
- __MACOSX/Figure 7/7B/._WT infected with Etarda-mCherry.tif
- Figure 7/7E/CFU of Etarda in il26ko.xlsx
- __MACOSX/Figure 7/7E/._CFU of Etarda in il26ko.xlsx
- Figure 7/7E/Icon
- __MACOSX/Figure 7/7E/._Icon
- Figure 7/7E/CFU of Etarda in il26ko.prism
- __MACOSX/Figure 7/7E/._CFU of Etarda in il26ko.prism
- Figure 7/7I/Icon
- __MACOSX/Figure 7/7I/._Icon
- Figure 7/7I/yH2Ax upon E.tarda in il26ko.prism
- __MACOSX/Figure 7/7I/._yH2Ax upon E.tarda in il26ko.prism
- Figure 7/7I/yH2Ax upon E.tarda in il26ko.xlsx
- __MACOSX/Figure 7/7I/._yH2Ax upon E.tarda in il26ko.xlsx
- Figure 7/7G/.DS_Store
- __MACOSX/Figure 7/7G/._.DS_Store
- Figure 7/7G/Icon
- __MACOSX/Figure 7/7G/._Icon
- Figure 7/7G/Survival of il20rako larvae upon Etarda infection.xlsx
- __MACOSX/Figure 7/7G/._Survival of il20rako larvae upon Etarda infection.xlsx
- Figure 7/7F/Icon
- __MACOSX/Figure 7/7F/._Icon
- Figure 7/7F/CFU analysis of Etarda incubated with zrIl26.xlsx
- __MACOSX/Figure 7/7F/._CFU analysis of Etarda incubated with zrIl26.xlsx
- Figure 7/7F/CFU analysis of Etarda incubated with zrIl26.prism
- __MACOSX/Figure 7/7F/._CFU analysis of Etarda incubated with zrIl26.prism
- Figure 7/7H/Icon
- __MACOSX/Figure 7/7H/._Icon
- Figure 7/7H/EdU upon E.tarda in il26ko.xlsx
- __MACOSX/Figure 7/7H/._EdU upon E.tarda in il26ko.xlsx
- Figure 7/7H/EdU upon E.tarda in il26ko.prism
- __MACOSX/Figure 7/7H/._EdU upon E.tarda in il26ko.prism
