# Supplementary material for: IL-26 from innate lymphoid cells regulates early-life gut epithelial homeostasis by shaping microbiota composition
Source: EMBO J. 2025 Oct 22;44(23):6832–56. doi: 10.1038/s44318-025-00588-w (PMC12669248; doi:10.1038/s44318-025-00588-w)
Supplement: Supplementary file 15 — Source data Fig. 7 [file 44318_2025_588_MOESM15_ESM.zip › Figure 7/7C/il26 expression upon Etarda infection.xlsx]

## Sheet: README
il26 expresion in dissected guts of WT larvae infected with E.tarda 1 and 3 days post infection, relative to the housekeeping gene ef1a

## Sheet: il26 expression upon Etarda
	WT Uninfected					WT +E.tarda
1 dpi	4e-07	3e-06	2.47e-06	9.13e-07		3.9e-06	4.34e-06	3.38e-06	6.23e-06	2.32e-06
3 dpi	5.67e-07	5.27e-06	1.22e-06	3.35e-07	7.34e-07	2.7e-06	4.35e-06	1.74e-05	2.27e-05
