# Supplementary material for: IL-26 from innate lymphoid cells regulates early-life gut epithelial homeostasis by shaping microbiota composition
Source: EMBO J. 2025 Oct 22;44(23):6832–56. doi: 10.1038/s44318-025-00588-w (PMC12669248; doi:10.1038/s44318-025-00588-w)
Supplement: Supplementary file 15 — Source data Fig. 7 [file 44318_2025_588_MOESM15_ESM.zip › Figure 7/7E/CFU of Etarda in il26ko.xlsx]

## Sheet: README
Quantification of colony-forming units (CFU/mL) of E.tarda in dissected guts of WT and il26ko larvae 3 days post infection

## Sheet: CFU of Etarda in il26ko
il26-/-	WT
1500	200
2000	650
800	1250
2100	300
1600	350
1050	400
