# Supplementary material for: IL-26 from innate lymphoid cells regulates early-life gut epithelial homeostasis by shaping microbiota composition
Source: EMBO J. 2025 Oct 22;44(23):6832–56. doi: 10.1038/s44318-025-00588-w (PMC12669248; doi:10.1038/s44318-025-00588-w)
Supplement: Supplementary file 15 — Source data Fig. 7 [file 44318_2025_588_MOESM15_ESM.zip › Figure 7/7I/yH2Ax upon E.tarda in il26ko.xlsx]

## Sheet: README
Number of yH2AX positive cells in the posterior guts of WT and il26ko larvae 3 days post infection with E.tarda

## Sheet: yH2Ax upon E.tarda in il26ko
	WT Uninfected							il26-/- Uninfected							WT +E.tarda											il26-/- +E.tarda
3 dpi	6	2	1	12	10	18	2	48	14	76	13	61		8	12	24	52	22	15	35	25	32	5	15	18	15	93	25	79	129	29	53	56	44
