# Supplementary material for: IL-26 from innate lymphoid cells regulates early-life gut epithelial homeostasis by shaping microbiota composition
Source: EMBO J. 2025 Oct 22;44(23):6832–56. doi: 10.1038/s44318-025-00588-w (PMC12669248; doi:10.1038/s44318-025-00588-w)
Supplement: Supplementary file 15 — Source data Fig. 7 [file 44318_2025_588_MOESM15_ESM.zip › Figure 7/7G/Survival of il20rako larvae upon Etarda infection.xlsx]

## Sheet: README
Survival of il20ra-/- and WT larvae upon E. tarda infection. Death events are indicated by 1 and censored events by 0.

## Sheet: Sheet1
Days post infection	WT	WT+E.tarda	il20ra-/-	il20ra-/-+E.tarda
2		1		1
2		1		1
2				1
2				1
2				1
2				1
2				1
2				1
2				1
2				1
2				1
2				1
2				1
3				1
3				1
3				1
3				1
3				1
3				1
3				1
3				1
4	0	1	0	0
4	0	0	0	0
4	0	0	0	0
4	0	0	0	0
4	0	0	0	0
4	0	0	0	0
4	0	0	0	0
4	0	0	0	0
4	0	0	0	0
4	0	0	0	0
4	0	0	0	0
4	0	0	0	0
4		0		0
4		0		0
4		0		0
4		0		0
4		0		0
4				0
4				0
4				0
4				0
4				0
4				0
