# Supplementary material for: IL-26 from innate lymphoid cells regulates early-life gut epithelial homeostasis by shaping microbiota composition
Source: EMBO J. 2025 Oct 22;44(23):6832–56. doi: 10.1038/s44318-025-00588-w (PMC12669248; doi:10.1038/s44318-025-00588-w)
Supplement: Supplementary file 15 — Source data Fig. 7 [file 44318_2025_588_MOESM15_ESM.zip › Figure 7/7F/CFU analysis of Etarda incubated with zrIl26.xlsx]

## Sheet: README
Quantification of colony-forming units (CFU/mL) after incubation of E.tarda with the zebrafish recombinant IL-26 protein

## Sheet: CFU analysis
Ctrl	rzIl26
103000	70000
140000	150000
120000	123000
100000	120000
