# Supplementary material for: IL-26 from innate lymphoid cells regulates early-life gut epithelial homeostasis by shaping microbiota composition
Source: EMBO J. 2025 Oct 22;44(23):6832–56. doi: 10.1038/s44318-025-00588-w (PMC12669248; doi:10.1038/s44318-025-00588-w)
Supplement: Supplementary file 15 — Source data Fig. 7 [file 44318_2025_588_MOESM15_ESM.zip › Figure 7/7H/EdU upon E.tarda in il26ko.xlsx]

## Sheet: README
Number of EdU positive cells in the posterior guts of WT and il26ko larvae 3 days post infection with E.tarda

## Sheet: EdU upon E.tarda in il26ko
	WT Uninfected										il26-/- Uninfected									WT +E.tarda							il26-/- +E.tarda
3 dpi	37	42	45	36	50	46	35	23	44	34	34	36	41	78	67	27	70	53	67	62	24	33	31	37	27	67	55	41	66	89	15	41
