# Supplementary material for: IL-26 from innate lymphoid cells regulates early-life gut epithelial homeostasis by shaping microbiota composition
Source: EMBO J. 2025 Oct 22;44(23):6832–56. doi: 10.1038/s44318-025-00588-w (PMC12669248; doi:10.1038/s44318-025-00588-w)
Supplement: Supplementary file 16 — Source data Fig. 8 [file 44318_2025_588_MOESM16_ESM.zip]

Archive with 32 entries (28 files):
- Figure 8/
- __MACOSX/._Figure 8
- Figure 8/.DS_Store
- __MACOSX/Figure 8/._.DS_Store
- Figure 8/Icon
- __MACOSX/Figure 8/._Icon
- Figure 8/8F/
- __MACOSX/Figure 8/._8F
- Figure 8/8D/
- __MACOSX/Figure 8/._8D
- Figure 8/8E/
- __MACOSX/Figure 8/._8E
- Figure 8/8F/il26 and nitr9 HCR.tif
- __MACOSX/Figure 8/8F/._il26 and nitr9 HCR.tif
- Figure 8/8F/Icon
- __MACOSX/Figure 8/8F/._Icon
- Figure 8/8F/README.rtf
- __MACOSX/Figure 8/8F/._README.rtf
- Figure 8/8D/.DS_Store
- __MACOSX/Figure 8/8D/._.DS_Store
- Figure 8/8D/Icon
- __MACOSX/Figure 8/8D/._Icon
- Figure 8/8D/il26 expression in il2rgako.prism
- __MACOSX/Figure 8/8D/._il26 expression in il2rgako.prism
- Figure 8/8D/il26 expression in il2rgako.xlsx
- __MACOSX/Figure 8/8D/._il26 expression in il2rgako.xlsx
- Figure 8/8E/il26 expression in rag1ko.prism
- __MACOSX/Figure 8/8E/._il26 expression in rag1ko.prism
- Figure 8/8E/Icon
- __MACOSX/Figure 8/8E/._Icon
- Figure 8/8E/il26 expression in rag1ko.xlsx
- __MACOSX/Figure 8/8E/._il26 expression in rag1ko.xlsx
