# Supplementary material for: IL-26 from innate lymphoid cells regulates early-life gut epithelial homeostasis by shaping microbiota composition
Source: EMBO J. 2025 Oct 22;44(23):6832–56. doi: 10.1038/s44318-025-00588-w (PMC12669248; doi:10.1038/s44318-025-00588-w)
Supplement: Supplementary file 16 — Source data Fig. 8 [file 44318_2025_588_MOESM16_ESM.zip › Figure 8/8D/il26 expression in il2rgako.xlsx]

## Sheet: README
il26 expresion in dissected guts of 5 dpf il2rgako, relative to the housekeeping gene ef1a

## Sheet: il26 expression in il2rgako
il2rga-/- prkdc-/-	il2rga+/+ prkdc-/-
5.55509e-06	4.68103e-06
5.26397e-06
1.76153e-06	7.57265e-06
1.04625e-06	1.51595e-05
5.16996e-07	1.9698e-05
2.6604e-06
2.48059e-07
3.46281e-06
