# Supplementary material for: IL-26 from innate lymphoid cells regulates early-life gut epithelial homeostasis by shaping microbiota composition
Source: EMBO J. 2025 Oct 22;44(23):6832–56. doi: 10.1038/s44318-025-00588-w (PMC12669248; doi:10.1038/s44318-025-00588-w)
Supplement: Supplementary file 16 — Source data Fig. 8 [file 44318_2025_588_MOESM16_ESM.zip › Figure 8/8E/il26 expression in rag1ko.xlsx]

## Sheet: README
il26 expresion in dissected guts of 5 dpf WT and rag1ko, relative to the housekeeping gene ef1a

## Sheet: il26 expression in rag1ko
rag1-/-	WT
1.00164e-05	6.2185e-06
8.8907e-06	2.8257e-06
6.7588e-06	2.3767e-06
1.65908e-05	1.53608e-05
