# Supplementary material for: IL-26 from innate lymphoid cells regulates early-life gut epithelial homeostasis by shaping microbiota composition
Source: EMBO J. 2025 Oct 22;44(23):6832–56. doi: 10.1038/s44318-025-00588-w (PMC12669248; doi:10.1038/s44318-025-00588-w)
Supplement: Supplementary file 17 — Figure EV2 Source Data [file 44318_2025_588_MOESM17_ESM.zip]

Archive with 34 entries (30 files):
- Figure EV2/
- __MACOSX/._Figure EV2
- Figure EV2/EV2B/
- __MACOSX/Figure EV2/._EV2B
- Figure EV2/EV2C/
- __MACOSX/Figure EV2/._EV2C
- Figure EV2/.DS_Store
- __MACOSX/Figure EV2/._.DS_Store
- Figure EV2/Icon
- __MACOSX/Figure EV2/._Icon
- Figure EV2/EV2A/
- __MACOSX/Figure EV2/._EV2A
- Figure EV2/EV2B/EdU in il26ko gut segments.xlsx
- __MACOSX/Figure EV2/EV2B/._EdU in il26ko gut segments.xlsx
- Figure EV2/EV2B/EdU in il26ko gut segments.prism
- __MACOSX/Figure EV2/EV2B/._EdU in il26ko gut segments.prism
- Figure EV2/EV2B/Icon
- __MACOSX/Figure EV2/EV2B/._Icon
- Figure EV2/EV2C/.DS_Store
- __MACOSX/Figure EV2/EV2C/._.DS_Store
- Figure EV2/EV2C/Icon
- __MACOSX/Figure EV2/EV2C/._Icon
- Figure EV2/EV2C/yH2AX staining in WT full guts.tif
- __MACOSX/Figure EV2/EV2C/._yH2AX staining in WT full guts.tif
- Figure EV2/EV2C/yH2AX staining in il26ko full guts.tif
- __MACOSX/Figure EV2/EV2C/._yH2AX staining in il26ko full guts.tif
- Figure EV2/EV2A/.DS_Store
- __MACOSX/Figure EV2/EV2A/._.DS_Store
- Figure EV2/EV2A/Icon
- __MACOSX/Figure EV2/EV2A/._Icon
- Figure EV2/EV2A/EdU staining in il26ko full guts.tif.tif
- __MACOSX/Figure EV2/EV2A/._EdU staining in il26ko full guts.tif.tif
- Figure EV2/EV2A/EdU staining in WT full guts.tif
- __MACOSX/Figure EV2/EV2A/._EdU staining in WT full guts.tif
