# Supplementary material for: IL-26 from innate lymphoid cells regulates early-life gut epithelial homeostasis by shaping microbiota composition
Source: EMBO J. 2025 Oct 22;44(23):6832–56. doi: 10.1038/s44318-025-00588-w (PMC12669248; doi:10.1038/s44318-025-00588-w)
Supplement: Supplementary file 17 — Figure EV2 Source Data [file 44318_2025_588_MOESM17_ESM.zip › Figure EV2/EV2B/EdU in il26ko gut segments.xlsx]

## Sheet: README
Number of EdU positive cells in the gut segments of 5 dpf WT and il26ko larvae

## Sheet: EdU in il26ko gut segments
	WT							il26-/-
Anterior	59		25	43	74	60	15	49	81	74	40	37	91	42
Mid	26	30	9	11	42	39	14	34	41	50	32	29	48	37	37	57
Posterior	30	51	18	29	33	45	15	36	74	84	48	35	57	38	36	63
