# Supplementary material for: IL-26 from innate lymphoid cells regulates early-life gut epithelial homeostasis by shaping microbiota composition
Source: EMBO J. 2025 Oct 22;44(23):6832–56. doi: 10.1038/s44318-025-00588-w (PMC12669248; doi:10.1038/s44318-025-00588-w)
Supplement: Supplementary file 18 — Figure EV3 Source Data [file 44318_2025_588_MOESM18_ESM.zip]

Archive with 84 entries (74 files):
- Figure EV3/
- __MACOSX/._Figure EV3
- Figure EV3/.DS_Store
- __MACOSX/Figure EV3/._.DS_Store
- Figure EV3/Icon
- __MACOSX/Figure EV3/._Icon
- Figure EV3/EV3I/
- __MACOSX/Figure EV3/._EV3I
- Figure EV3/EV3G/
- __MACOSX/Figure EV3/._EV3G
- Figure EV3/EV3F/
- __MACOSX/Figure EV3/._EV3F
- Figure EV3/EV3A/
- __MACOSX/Figure EV3/._EV3A
- Figure EV3/EV3H/
- __MACOSX/Figure EV3/._EV3H
- Figure EV3/EV3D/
- __MACOSX/Figure EV3/._EV3D
- Figure EV3/EV3C/
- __MACOSX/Figure EV3/._EV3C
- Figure EV3/EV3B/
- __MACOSX/Figure EV3/._EV3B
- Figure EV3/EV3E/
- __MACOSX/Figure EV3/._EV3E
- Figure EV3/EV3I/.DS_Store
- __MACOSX/Figure EV3/EV3I/._.DS_Store
- Figure EV3/EV3I/Icon
- __MACOSX/Figure EV3/EV3I/._Icon
- Figure EV3/EV3I/il1b expression in il26ko larvae.prism
- __MACOSX/Figure EV3/EV3I/._il1b expression in il26ko larvae.prism
- Figure EV3/EV3I/il1b expression in il26ko larvae.xlsx
- __MACOSX/Figure EV3/EV3I/._il1b expression in il26ko larvae.xlsx
- Figure EV3/EV3G/Icon
- __MACOSX/Figure EV3/EV3G/._Icon
- Figure EV3/EV3G/Number of neutrophils in il26ko larvae.xlsx
- __MACOSX/Figure EV3/EV3G/._Number of neutrophils in il26ko larvae.xlsx
- Figure EV3/EV3G/Number of neutrophils in il26ko larvae.prism
- __MACOSX/Figure EV3/EV3G/._Number of neutrophils in il26ko larvae.prism
- Figure EV3/EV3F/Icon
- __MACOSX/Figure EV3/EV3F/._Icon
- Figure EV3/EV3F/Neutrophil staining in il26ko.jpg
- __MACOSX/Figure EV3/EV3F/._Neutrophil staining in il26ko.jpg
- Figure EV3/EV3F/Neutrophil staining in WT.jpg
- __MACOSX/Figure EV3/EV3F/._Neutrophil staining in WT.jpg
- Figure EV3/EV3A/.DS_Store
- __MACOSX/Figure EV3/EV3A/._.DS_Store
- Figure EV3/EV3A/Icon
- __MACOSX/Figure EV3/EV3A/._Icon
- Figure EV3/EV3A/EdU staining in cldn15a-GFP in il26ko.tif
- __MACOSX/Figure EV3/EV3A/._EdU staining in cldn15a-GFP in il26ko.tif
- Figure EV3/EV3A/EdU staining in cldn15a-GFP.tif
- __MACOSX/Figure EV3/EV3A/._EdU staining in cldn15a-GFP.tif
- Figure EV3/EV3A/README.rtf
- __MACOSX/Figure EV3/EV3A/._README.rtf
- Figure EV3/EV3H/Icon
- __MACOSX/Figure EV3/EV3H/._Icon
- Figure EV3/EV3H/tnfa expression in il26ko larvae.prism
- __MACOSX/Figure EV3/EV3H/._tnfa expression in il26ko larvae.prism
- Figure EV3/EV3H/tnfa expression in il26ko larvae.xlsx
- __MACOSX/Figure EV3/EV3H/._tnfa expression in il26ko larvae.xlsx
- Figure EV3/EV3D/Icon
- __MACOSX/Figure EV3/EV3D/._Icon
- Figure EV3/EV3D/dextran in WT.tif
- __MACOSX/Figure EV3/EV3D/._dextran in WT.tif
- Figure EV3/EV3D/Dextran in il26ko.tif
- __MACOSX/Figure EV3/EV3D/._Dextran in il26ko.tif
- Figure EV3/EV3C/Relative gut length of il26ko larvae.xlsx
- __MACOSX/Figure EV3/EV3C/._Relative gut length of il26ko larvae.xlsx
- Figure EV3/EV3C/Icon
- __MACOSX/Figure EV3/EV3C/._Icon
- Figure EV3/EV3C/Relative gut length of il26ko larvae.prism
- __MACOSX/Figure EV3/EV3C/._Relative gut length of il26ko larvae.prism
- Figure EV3/EV3B/DAPI in WT to quantifu gut length.jpg
- __MACOSX/Figure EV3/EV3B/._DAPI in WT to quantifu gut length.jpg
- Figure EV3/EV3B/DAPI in il26ko to quantifu gut length.jpg
- __MACOSX/Figure EV3/EV3B/._DAPI in il26ko to quantifu gut length.jpg
- Figure EV3/EV3B/Icon
- __MACOSX/Figure EV3/EV3B/._Icon
- Figure EV3/EV3E/Gut barrier integrity in il26ko larvae.xlsx
- __MACOSX/Figure EV3/EV3E/._Gut barrier integrity in il26ko larvae.xlsx
- Figure EV3/EV3E/Icon
- __MACOSX/Figure EV3/EV3E/._Icon
- Figure EV3/EV3E/Gut barrier integrity in il26ko larvae.prism
- __MACOSX/Figure EV3/EV3E/._Gut barrier integrity in il26ko larvae.prism
