# Supplementary material for: IL-26 from innate lymphoid cells regulates early-life gut epithelial homeostasis by shaping microbiota composition
Source: EMBO J. 2025 Oct 22;44(23):6832–56. doi: 10.1038/s44318-025-00588-w (PMC12669248; doi:10.1038/s44318-025-00588-w)
Supplement: Supplementary file 18 — Figure EV3 Source Data [file 44318_2025_588_MOESM18_ESM.zip › Figure EV3/EV3I/il1b expression in il26ko larvae.xlsx]

## Sheet: README
il1b expresion in dissected guts of 5 dpf WT and il26ko, relative to the housekeeping gene ef1a

## Sheet: tnfa expression in il26ko larva
WT	il26-/-
5.0876e-05	1.0578e-05
2.2574e-05	2.3685e-05
1.4192e-05	2.1258e-05
8.3938e-06	1.5175e-05
1.0634e-05
