# Supplementary material for: IL-26 from innate lymphoid cells regulates early-life gut epithelial homeostasis by shaping microbiota composition
Source: EMBO J. 2025 Oct 22;44(23):6832–56. doi: 10.1038/s44318-025-00588-w (PMC12669248; doi:10.1038/s44318-025-00588-w)
Supplement: Supplementary file 18 — Figure EV3 Source Data [file 44318_2025_588_MOESM18_ESM.zip › Figure EV3/EV3G/Number of neutrophils in il26ko larvae.xlsx]

## Sheet: README
Number of neutrophils in 5 dpf WT and il26ko larvae

## Sheet: Number of neutrophils in il26ko
il26-/-	WT
5	3
7	4
8	3
2	5
3	4
5	3
6	6
4	5
7	4
4	2
5	3
3	5
7	3
6	4
5	5
4	7
3	6
5	2
	3
