# Supplementary material for: IL-26 from innate lymphoid cells regulates early-life gut epithelial homeostasis by shaping microbiota composition
Source: EMBO J. 2025 Oct 22;44(23):6832–56. doi: 10.1038/s44318-025-00588-w (PMC12669248; doi:10.1038/s44318-025-00588-w)
Supplement: Supplementary file 18 — Figure EV3 Source Data [file 44318_2025_588_MOESM18_ESM.zip › Figure EV3/EV3H/tnfa expression in il26ko larvae.xlsx]

## Sheet: README
tnfa expresion in dissected guts of 5 dpf WT and il26ko, relative to the housekeeping gene ef1a

## Sheet: tnfa expression in il26ko larva
WT	il26-/-
8.2771e-06	1.2734e-05
1.2904e-05	1.104e-05
9.7574e-06	1.1611e-05
	1.6118e-05
