# Supplementary material for: IL-26 from innate lymphoid cells regulates early-life gut epithelial homeostasis by shaping microbiota composition
Source: EMBO J. 2025 Oct 22;44(23):6832–56. doi: 10.1038/s44318-025-00588-w (PMC12669248; doi:10.1038/s44318-025-00588-w)
Supplement: Supplementary file 18 — Figure EV3 Source Data [file 44318_2025_588_MOESM18_ESM.zip › Figure EV3/EV3C/Relative gut length of il26ko larvae.xlsx]

## Sheet: README
Relative gut length of 5 dpf WT and il26ko larvae

## Sheet: Relative gut length of il26ko
WT	il26-/-
1.09238	0.924763
1.01435	1.03227
1.02013	1.01897
1.04094	0.965221
0.966955	1.00568
0.989496	1.01146
0.986028	0.98256
1.04325	1.00799
0.940946	0.97678
1.0444	0.999899
0.998166	0.953661
0.983716
