# Supplementary material for: IL-26 from innate lymphoid cells regulates early-life gut epithelial homeostasis by shaping microbiota composition
Source: EMBO J. 2025 Oct 22;44(23):6832–56. doi: 10.1038/s44318-025-00588-w (PMC12669248; doi:10.1038/s44318-025-00588-w)
Supplement: Supplementary file 18 — Figure EV3 Source Data [file 44318_2025_588_MOESM18_ESM.zip › Figure EV3/EV3E/Gut barrier integrity in il26ko larvae.xlsx]

## Sheet: README
Relative gut barrier integrity in 5 dpf WT and il26ko larvae quantified based on the signal of Dextran in the dorsal aorta

## Sheet: Gut barrier integrity in il26ko
il26-/-	WT
2.05816	1.60606
1.20738	1.13861
1.96321	1.12423
1.30681	0.648962
1.36163	1.12482
0.647096	1.22622
1.19026
0.975252
