# Supplementary material for: IL-26 from innate lymphoid cells regulates early-life gut epithelial homeostasis by shaping microbiota composition
Source: EMBO J. 2025 Oct 22;44(23):6832–56. doi: 10.1038/s44318-025-00588-w (PMC12669248; doi:10.1038/s44318-025-00588-w)
Supplement: Supplementary file 19 — Figure EV4 Source Data [file 44318_2025_588_MOESM19_ESM.zip]

Archive with 46 entries (41 files):
- Figure EV4/
- __MACOSX/._Figure EV4
- Figure EV4/EV4A/
- __MACOSX/Figure EV4/._EV4A
- Figure EV4/.DS_Store
- __MACOSX/Figure EV4/._.DS_Store
- Figure EV4/Icon
- __MACOSX/Figure EV4/._Icon
- Figure EV4/EV4D-K/
- __MACOSX/Figure EV4/._EV4D-K
- Figure EV4/EV4C/
- __MACOSX/Figure EV4/._EV4C
- Figure EV4/EV4B/
- __MACOSX/Figure EV4/._EV4B
- Figure EV4/EV4A/yH2AX and EdU staining in il26ko juvenile guts.tif (RGB)-1.tif
- __MACOSX/Figure EV4/EV4A/._yH2AX and EdU staining in il26ko juvenile guts.tif (RGB)-1.tif
- Figure EV4/EV4A/.DS_Store
- __MACOSX/Figure EV4/EV4A/._.DS_Store
- Figure EV4/EV4A/Icon
- __MACOSX/Figure EV4/EV4A/._Icon
- Figure EV4/EV4A/yH2AX and EdU staining in WT juvenile guts.tif
- __MACOSX/Figure EV4/EV4A/._yH2AX and EdU staining in WT juvenile guts.tif
- Figure EV4/EV4A/README.rtf
- __MACOSX/Figure EV4/EV4A/._README.rtf
- Figure EV4/EV4A/yH2AX and EdU staining in il26ko juvenile guts.tif
- __MACOSX/Figure EV4/EV4A/._yH2AX and EdU staining in il26ko juvenile guts.tif
- Figure EV4/EV4D-K/.DS_Store
- __MACOSX/Figure EV4/EV4D-K/._.DS_Store
- Figure EV4/EV4D-K/Icon
- __MACOSX/Figure EV4/EV4D-K/._Icon
- Figure EV4/EV4D-K/Gene expression in juvenile il26ko.xlsx
- __MACOSX/Figure EV4/EV4D-K/._Gene expression in juvenile il26ko.xlsx
- Figure EV4/EV4D-K/Gene expression in juvenile il26ko.prism
- __MACOSX/Figure EV4/EV4D-K/._Gene expression in juvenile il26ko.prism
- Figure EV4/EV4C/EdU in juvenile il26ko.prism
- __MACOSX/Figure EV4/EV4C/._EdU in juvenile il26ko.prism
- Figure EV4/EV4C/Icon
- __MACOSX/Figure EV4/EV4C/._Icon
- Figure EV4/EV4C/EdU in juvenile il26ko.xlsx
- __MACOSX/Figure EV4/EV4C/._EdU in juvenile il26ko.xlsx
- Figure EV4/EV4B/yH2AX in juvenile il26ko.xlsx
- __MACOSX/Figure EV4/EV4B/._yH2AX in juvenile il26ko.xlsx
- Figure EV4/EV4B/Icon
- __MACOSX/Figure EV4/EV4B/._Icon
- Figure EV4/EV4B/yH2AX in juvenile il26ko.prism
- __MACOSX/Figure EV4/EV4B/._yH2AX in juvenile il26ko.prism
