# Supplementary material for: IL-26 from innate lymphoid cells regulates early-life gut epithelial homeostasis by shaping microbiota composition
Source: EMBO J. 2025 Oct 22;44(23):6832–56. doi: 10.1038/s44318-025-00588-w (PMC12669248; doi:10.1038/s44318-025-00588-w)
Supplement: Supplementary file 19 — Figure EV4 Source Data [file 44318_2025_588_MOESM19_ESM.zip › Figure EV4/EV4D-K/Gene expression in juvenile il26ko.xlsx]

## Sheet: README
Gene expression in juvenile il26ko dissected guts, relative to the housekeeping gene ef1a

## Sheet: myca
WT	il26-/-
0.00034	0.00088
0.00043	0.0012
0.00091	0.00072
0.0013	0.00082
0.00034	0.001
0.00054

## Sheet: mycb
WT	il26-/-
0.002	0.0034
0.002	0.004
0.0025	0.0033
0.003	0.0029
0.0015	0.0025
0.0036	0.0048
	0.0033

## Sheet: mych
WT	il26-/-
0.0033	0.0076
0.0046	0.0044
0.0027	0.0064
0.0022	0.0032
	0.0031

## Sheet: brca2
WT	il26-/-
0.00012	0.0001
0.00012	8.9e-05
0.0002	9.5e-05
9.7e-05	6.9e-05
0.0001	0.00019
	0.00012

## Sheet: p53
WT	il26-/-
0.004	0.0026
0.0027	0.0019
0.0043	0.0032
0.004	0.0025
0.0024	0.0047
0.0029	0.0037
	0.0045

## Sheet: il1b
WT	il26-/-
0.00021	0.00041
0.00043	0.00017
0.00024	0.00019
0.00029	0.00018
0.00017	0.00025
0.00012	0.00067
	0.00023

## Sheet: tnfa
WT	il26-/-
0.00016	0.00015
0.00015	0.00013
0.00016	9.6e-05
0.00021	0.00017
0.00017	0.00013
0.00013	0.00015
	0.00018

## Sheet: il10
WT	il26-/-
2.1e-05	7.1e-05
3.6e-05	2.6e-05
2.9e-05	2.1e-05
6.3e-05	5.4e-05
3.3e-05	4.2e-05
1.8e-05	5.8e-05
	9.1e-05
