# Supplementary material for: IL-26 from innate lymphoid cells regulates early-life gut epithelial homeostasis by shaping microbiota composition
Source: EMBO J. 2025 Oct 22;44(23):6832–56. doi: 10.1038/s44318-025-00588-w (PMC12669248; doi:10.1038/s44318-025-00588-w)
Supplement: Supplementary file 19 — Figure EV4 Source Data [file 44318_2025_588_MOESM19_ESM.zip › Figure EV4/EV4C/EdU in juvenile il26ko.xlsx]

## Sheet: README
Number of EdU positive cells in the posterior guts of juvenile WT and il26ko fish

## Sheet: EdU in juvenile il26ko
il26-/-	WT
30	32
	70
55	61
51	68
14	47
61	25
69	69
57	53
	40
