# Supplementary material for: IL-26 from innate lymphoid cells regulates early-life gut epithelial homeostasis by shaping microbiota composition
Source: EMBO J. 2025 Oct 22;44(23):6832–56. doi: 10.1038/s44318-025-00588-w (PMC12669248; doi:10.1038/s44318-025-00588-w)
Supplement: Supplementary file 19 — Figure EV4 Source Data [file 44318_2025_588_MOESM19_ESM.zip › Figure EV4/EV4B/yH2AX in juvenile il26ko.xlsx]

## Sheet: README
Number of yH2AX positive cells in the posterior guts of juvenile WT and il26ko fish

## Sheet: yH2AX in juvenile il26ko
il26-/-	WT
24	23
	10
8	24
15	24
14	9
28	18
25	29
19	10
	10
