# Supplementary material for: IL-26 from innate lymphoid cells regulates early-life gut epithelial homeostasis by shaping microbiota composition
Source: EMBO J. 2025 Oct 22;44(23):6832–56. doi: 10.1038/s44318-025-00588-w (PMC12669248; doi:10.1038/s44318-025-00588-w)
Supplement: Supplementary file 20 — Figure EV5 Source Data [file 44318_2025_588_MOESM20_ESM.zip]

Archive with 14 entries (12 files):
- Figure EV5/
- __MACOSX/._Figure EV5
- Figure EV5/.DS_Store
- __MACOSX/Figure EV5/._.DS_Store
- Figure EV5/Icon
- __MACOSX/Figure EV5/._Icon
- Figure EV5/EV5A-D/
- __MACOSX/Figure EV5/._EV5A-D
- Figure EV5/EV5A-D/Icon
- __MACOSX/Figure EV5/EV5A-D/._Icon
- Figure EV5/EV5A-D/Gene expression upon Etarda in il26ko.xlsx
- __MACOSX/Figure EV5/EV5A-D/._Gene expression upon Etarda in il26ko.xlsx
- Figure EV5/EV5A-D/Gene expression upon Etarda in il26ko.prism
- __MACOSX/Figure EV5/EV5A-D/._Gene expression upon Etarda in il26ko.prism
