# Supplementary material for: IL-26 from innate lymphoid cells regulates early-life gut epithelial homeostasis by shaping microbiota composition
Source: EMBO J. 2025 Oct 22;44(23):6832–56. doi: 10.1038/s44318-025-00588-w (PMC12669248; doi:10.1038/s44318-025-00588-w)
Supplement: Supplementary file 20 — Figure EV5 Source Data [file 44318_2025_588_MOESM20_ESM.zip › Figure EV5/EV5A-D/Gene expression upon Etarda in il26ko.xlsx]

## Sheet: README
Gene expression in dissected guts of il26ko larvae 3 days post infection with E.tarda, relative to the housekeeping gene ef1a

## Sheet: il1b
WT Uninfected					il26-/- Uninfected					WT+E.tarda					il26-/- +E.tarda
2.03e-05	2.05e-05	1.91e-05	3.81e-05	1.72e-05	6.82e-05	8.18e-05	5.6e-05	9.04e-05	0.000338	0.002447	0.006782	0.005145	0.015081		0.000297	0.000118	4.95e-05	0.000223	0.00212

## Sheet: il22
WT Uninfected					il26-/- Uninfected					WT+E.tarda					il26-/- +E.tarda
1.4e-05	2.1e-05	1.2e-05	2.9e-05	1.7e-05	1.5e-05	1.5e-05	1.8e-06	7.4e-06	1.9e-05	0.00011	5.6e-05	0.000691	0.001237		2.7e-05	9.2e-06	1.5e-05	4.3e-05	0.00014

## Sheet: tnfa
WT Uninfected					il26-/- Uninfected					WT+E.tarda					il26-/- +E.tarda
1.46e-05	9.88e-06	1.28e-05	6.53e-06	1e-05	5.46e-06	1.87e-06	3.24e-06	1.24e-06	1.25e-06	9.84e-05	2.8e-05	3.3e-05	8.54e-05		2.98e-05	1.63e-05	5.62e-06	8.45e-06	1.94e-05

## Sheet: il10
WT Uninfected					il26-/- Uninfected					WT+E.tarda					il26-/- +E.tarda
3e-06	6.7e-06	3e-06	2.7e-06	2.6e-06	5.7e-06	4e-06	3.6e-06	3.1e-06	9e-06	1.9e-05	2.2e-05	2.3e-05	3.1e-05		1e-05	1e-05	1e-05	7.7e-06	1.6e-05
