# Supplementary material for: IL-26 from innate lymphoid cells regulates early-life gut epithelial homeostasis by shaping microbiota composition
Source: EMBO J. 2025 Oct 22;44(23):6832–56. doi: 10.1038/s44318-025-00588-w (PMC12669248; doi:10.1038/s44318-025-00588-w)
Supplement: Supplementary file 21 — Appendix Figure Source Data [file 44318_2025_588_MOESM21_ESM.zip]

Archive with 150 entries (134 files):
- Figure S1/
- __MACOSX/._Figure S1
- Figure S1/.DS_Store
- __MACOSX/Figure S1/._.DS_Store
- Figure S1/Icon
- __MACOSX/Figure S1/._Icon
- Figure S1/S1A/
- __MACOSX/Figure S1/._S1A
- Figure S1/S1B/
- __MACOSX/Figure S1/._S1B
- Figure S1/S1A/Agarose gel of il26 transcript.tif
- __MACOSX/Figure S1/S1A/._Agarose gel of il26 transcript.tif
- Figure S1/S1A/Icon
- __MACOSX/Figure S1/S1A/._Icon
- Figure S1/S1B/il26 expression 3 5 7 dpf WT guts.xlsx
- __MACOSX/Figure S1/S1B/._il26 expression 3 5 7 dpf WT guts.xlsx
- Figure S1/S1B/Icon
- __MACOSX/Figure S1/S1B/._Icon
- Figure S1/S1B/il26 expression 3 5 7 dpf WT guts.prism
- __MACOSX/Figure S1/S1B/._il26 expression 3 5 7 dpf WT guts.prism
- Figure S3/
- __MACOSX/._Figure S3
- Figure S3/S3B/
- __MACOSX/Figure S3/._S3B
- Figure S3/.DS_Store
- __MACOSX/Figure S3/._.DS_Store
- Figure S3/Icon
- __MACOSX/Figure S3/._Icon
- Figure S3/S3A/
- __MACOSX/Figure S3/._S3A
- Figure S3/S3B/Icon
- __MACOSX/Figure S3/S3B/._Icon
- Figure S3/S3B/EdU in WT larvae injected with BSA or rzIl26.prism
- __MACOSX/Figure S3/S3B/._EdU in WT larvae injected with BSA or rzIl26.prism
- Figure S3/S3B/EdU in WT larvae injected with BSA or rzIl26.xlsx
- __MACOSX/Figure S3/S3B/._EdU in WT larvae injected with BSA or rzIl26.xlsx
- Figure S3/S3A/yH2AX in WT larvae injected with BSA or rzIl26.prism
- __MACOSX/Figure S3/S3A/._yH2AX in WT larvae injected with BSA or rzIl26.prism
- Figure S3/S3A/.DS_Store
- __MACOSX/Figure S3/S3A/._.DS_Store
- Figure S3/S3A/Icon
- __MACOSX/Figure S3/S3A/._Icon
- Figure S3/S3A/yH2AX in WT larvae injected with BSA or rzIl26.xlsx
- __MACOSX/Figure S3/S3A/._yH2AX in WT larvae injected with BSA or rzIl26.xlsx
- Figure S4/
- __MACOSX/._Figure S4
- Figure S4/.DS_Store
- __MACOSX/Figure S4/._.DS_Store
- Figure S4/Icon
- __MACOSX/Figure S4/._Icon
- Figure S4/S4B/
- __MACOSX/Figure S4/._S4B
- Figure S4/S4A/
- __MACOSX/Figure S4/._S4A
- Figure S4/S4B/Fish length in il26ko.prism
- __MACOSX/Figure S4/S4B/._Fish length in il26ko.prism
- Figure S4/S4B/Icon
- __MACOSX/Figure S4/S4B/._Icon
- Figure S4/S4B/Fish length in il26ko.xlsx
- __MACOSX/Figure S4/S4B/._Fish length in il26ko.xlsx
- Figure S4/S4A/Icon
- __MACOSX/Figure S4/S4A/._Icon
- Figure S4/S4A/Adult il26+:-.jpeg
- __MACOSX/Figure S4/S4A/._Adult il26+:-.jpeg
- Figure S4/S4A/Adult il26-:-.jpeg
- __MACOSX/Figure S4/S4A/._Adult il26-:-.jpeg
- Figure S4/S4A/Adult il26+:+.jpeg
- __MACOSX/Figure S4/S4A/._Adult il26+:+.jpeg
- Figure S5/
- __MACOSX/._Figure S5
- Figure S5/.DS_Store
- __MACOSX/Figure S5/._.DS_Store
- Figure S5/Icon
- __MACOSX/Figure S5/._Icon
- Figure S5/S5C/
- __MACOSX/Figure S5/._S5C
- Figure S5/S5C/yH2AX and EdU staining in il20rako.tif
- __MACOSX/Figure S5/S5C/._yH2AX and EdU staining in il20rako.tif
- Figure S5/S5C/.DS_Store
- __MACOSX/Figure S5/S5C/._.DS_Store
- Figure S5/S5C/Icon
- __MACOSX/Figure S5/S5C/._Icon
- Figure S5/S5C/yH2AX and EdU staining in WT.tif
- __MACOSX/Figure S5/S5C/._yH2AX and EdU staining in WT.tif
- Figure S5/S5C/README.rtf
- __MACOSX/Figure S5/S5C/._README.rtf
- Figure S6/
- __MACOSX/._Figure S6
- Figure S6/S6A/
- __MACOSX/Figure S6/._S6A
- Figure S6/.DS_Store
- __MACOSX/Figure S6/._.DS_Store
- Figure S6/Icon
- __MACOSX/Figure S6/._Icon
- Figure S6/S6B/
- __MACOSX/Figure S6/._S6B
- Figure S6/S6A/EdU in il26ko cohoused.tif
- __MACOSX/Figure S6/S6A/._EdU in il26ko cohoused.tif
- Figure S6/S6A/.DS_Store
- __MACOSX/Figure S6/S6A/._.DS_Store
- Figure S6/S6A/Icon
- __MACOSX/Figure S6/S6A/._Icon
- Figure S6/S6A/EdU in WT conventional.tif
- __MACOSX/Figure S6/S6A/._EdU in WT conventional.tif
- Figure S6/S6A/EdU in il26ko germ free.tif
- __MACOSX/Figure S6/S6A/._EdU in il26ko germ free.tif
- Figure S6/S6A/EdU in WT germ free.tif
- __MACOSX/Figure S6/S6A/._EdU in WT germ free.tif
- Figure S6/S6A/EdU in il26ko conventional.tif
- __MACOSX/Figure S6/S6A/._EdU in il26ko conventional.tif
- Figure S6/S6A/EdU in WT cohoused.tif
- __MACOSX/Figure S6/S6A/._EdU in WT cohoused.tif
- Figure S6/S6B/yH2AX in WT cohoused.tif
- __MACOSX/Figure S6/S6B/._yH2AX in WT cohoused.tif
- Figure S6/S6B/.DS_Store
- __MACOSX/Figure S6/S6B/._.DS_Store
- Figure S6/S6B/Icon
- __MACOSX/Figure S6/S6B/._Icon
- Figure S6/S6B/yH2AX in il26ko conventional.tif
- __MACOSX/Figure S6/S6B/._yH2AX in il26ko conventional.tif
- Figure S6/S6B/yH2AX in il26ko cohoused.tif
- __MACOSX/Figure S6/S6B/._yH2AX in il26ko cohoused.tif
- Figure S6/S6B/yH2AX in il26ko germ free.tif
- __MACOSX/Figure S6/S6B/._yH2AX in il26ko germ free.tif
- Figure S6/S6B/yH2AX in WT conventional.tif
- __MACOSX/Figure S6/S6B/._yH2AX in WT conventional.tif
- Figure S6/S6B/yH2AX in WT germ free.tif
- __MACOSX/Figure S6/S6B/._yH2AX in WT germ free.tif
- Figure S7/
- __MACOSX/._Figure S7
- Figure S7/.DS_Store
- __MACOSX/Figure S7/._.DS_Store
- Figure S7/Icon
- __MACOSX/Figure S7/._Icon
- Figure S7/S7/
- __MACOSX/Figure S7/._S7
- Figure S7/S7/il26ko uninfected.tif
- __MACOSX/Figure S7/S7/._il26ko uninfected.tif
- Figure S7/S7/.DS_Store
- __MACOSX/Figure S7/S7/._.DS_Store
- Figure S7/S7/Icon
- __MACOSX/Figure S7/S7/._Icon
- Figure S7/S7/il26ko infected.tif
- __MACOSX/Figure S7/S7/._il26ko infected.tif
- Figure S7/S7/WT infected.tif
- __MACOSX/Figure S7/S7/._WT infected.tif
- Figure S7/S7/README.rtf
- __MACOSX/Figure S7/S7/._README.rtf
- Figure S7/S7/WT uninfected.tif
- __MACOSX/Figure S7/S7/._WT uninfected.tif
