# Supplementary material for: IL-26 from innate lymphoid cells regulates early-life gut epithelial homeostasis by shaping microbiota composition
Source: EMBO J. 2025 Oct 22;44(23):6832–56. doi: 10.1038/s44318-025-00588-w (PMC12669248; doi:10.1038/s44318-025-00588-w)
Supplement: Supplementary file 21 — Appendix Figure Source Data [file 44318_2025_588_MOESM21_ESM.zip › Figure S1/S1B/il26 expression 3 5 7 dpf WT guts.xlsx]

## Sheet: README
il26 expresion in dissected guts of 3 5 7 dpf WT, relative to the housekeeping gene ef1a

## Sheet: il26 expression 3 5 7 dpf guts
3 dpf	5 dpf	7 dpf
3.4266e-07	2.7288e-06	2.7484e-06
8.9137e-07	4.3881e-07	5.0013e-06
1.0479e-06	1.4466e-07	6.6429e-07
	6.2299e-07	8.3787e-07
	2.4443e-07	1.6186e-06
