# Supplementary material for: IL-26 from innate lymphoid cells regulates early-life gut epithelial homeostasis by shaping microbiota composition
Source: EMBO J. 2025 Oct 22;44(23):6832–56. doi: 10.1038/s44318-025-00588-w (PMC12669248; doi:10.1038/s44318-025-00588-w)
Supplement: Supplementary file 21 — Appendix Figure Source Data [file 44318_2025_588_MOESM21_ESM.zip › Figure S3/S3B/EdU in WT larvae injected with BSA or rzIl26.xlsx]

## Sheet: README
Number of EdU positive cells in the posterior guts of 5 dpf WT and il26ko larvae injected with BSA or rzIl26

## Sheet: EdU in WT upon rzIl26
	WT														il26-/-
BSA	14	7	17	8	12	6	25	36	11						31	23	13	43	30	60	32	46	63	16	47
rzIl26	17	7	8	13	11	11	9	49	6	3	15	15	8	29	36	27	73	54	31	19	17	43
