# Supplementary material for: IL-26 from innate lymphoid cells regulates early-life gut epithelial homeostasis by shaping microbiota composition
Source: EMBO J. 2025 Oct 22;44(23):6832–56. doi: 10.1038/s44318-025-00588-w (PMC12669248; doi:10.1038/s44318-025-00588-w)
Supplement: Supplementary file 21 — Appendix Figure Source Data [file 44318_2025_588_MOESM21_ESM.zip › Figure S3/S3A/yH2AX in WT larvae injected with BSA or rzIl26.xlsx]

## Sheet: README
Number of yH2AX positive cells in the posterior guts of 5 dpf WT and il26ko larvae injected with BSA or rzIl26

## Sheet: yH2AX in WT upon rzIl26
	WT							il26-/-
BSA	2	5	2	7	1	4	9	7	5	8	10	11	4	5	5	11	12
rzIl26	5	6	3	8	7	2		10	10	6	11	4	8	7	15	13
