# Supplementary material for: IL-26 from innate lymphoid cells regulates early-life gut epithelial homeostasis by shaping microbiota composition
Source: EMBO J. 2025 Oct 22;44(23):6832–56. doi: 10.1038/s44318-025-00588-w (PMC12669248; doi:10.1038/s44318-025-00588-w)
Supplement: Supplementary file 21 — Appendix Figure Source Data [file 44318_2025_588_MOESM21_ESM.zip › Figure S4/S4B/Fish length in il26ko.xlsx]

## Sheet: README
Body length (cm) of 3-month post-fertilization il26ko fish

## Sheet: Fish length in il26ko
il26+/+	il26+/-	il26-/-
3.4	3.25	3.1
3.3	3.05	3.25
3	3.2	3.55
2.9	3.1	3.1
3.2	3.2	3
3.1	3.05	3.25
3.1	3.15	3
3	3.6	3.25
3.1	3.1	3.1
3.2	3.4	3
3	3.1	3.1
3.05	3	3.15
3	3.2
3	3.2
3.2	3
	3.2
	3.1
	3.05
	3.15
